# Supplementary material for: Phytophthora infestans RXLR effector Pi04089 perturbs diverse defense-related genes to suppress host immunity
Source: BMC Plant Biol. 2021 Dec 9;21:582. doi: 10.1186/s12870-021-03364-0 (PMC8656059; doi:10.1186/s12870-021-03364-0)
Supplement: Supplementary file 2 — Additional file 2: Table S1 RNA sequence map information and expression profile. [file 12870_2021_3364_MOESM2_ESM.xlsx]

## Sheet: Sequecing  information 
Table S1. The information of sequencing and mapping
Sample	Raw Reads	Clean Reads	Q20(%)	Q30(%)	GC Content(%)	map to potato	expressing gene
E3-H2O Rep1	17269060	17146513	95.52	89.62	42.5	11901203	22382
E3-H2O Rep2	14071905	13917954	95.5	89.62	42.46	9549351	22360
E3-H2O Rep3	18609804	18197000	95.9	90.34	42.76	12737977	22557
E3-flg22 Rep1	12621993	12518537	95.61	89.75	42.21	8649068	19755
E3-flg22 Rep2	16419457	16271199	95.34	89.26	42.38	11241807	22257
E3-flg22 Rep3	17488809	17299302	95.69	90	42.23	11756721	22513
Line6-H2O Rep1	19800568	19631338	95.16	88.93	42.39	13305428	23263
Line6-H2O Rep2	15970618	15819348	95.47	89.48	42.59	11091988	22903
Line6-H2O Rep3	14639984	14518523	95.44	89.4	42.62	10168194	22849
Line6-flg22 Rep1	19288678	19117647	95.75	90.08	42.54	13371784	22990
Line6-flg22 Rep2	16034547	15927055	93.88	86.69	42.52	10279934	22951
Line6-flg22 Rep3	14939954	14775150	95.64	89.87	42.53	10272835	22822

## Sheet: All transcription data 
DMT	DMP	DMG	func	Line6-H2O Rep1	Line6-H2O Rep2	Line6-H2O Rep3	Line6-flg22 Rep1	Line6-flg22 Rep2	Line6-flg22 Rep3	E3-H2O Rep1	E3-H2O Rep2	E3-H2O Rep3	E3-flg22 Rep1	E3-flg22 Rep2	E3-flg22 Rep3
PGSC0003DMT400000001	PGSC0003DMP400000001	PGSC0003DMG400000001	Adenosine 3'-phospho 5'-phosphosulfate transporter	0.868749	0.932498	5.68e-06	0.758448	1.0213	1.03322	1.03202	0.770136	0.718951	0.000972576	1.19067	0.788991
PGSC0003DMT400000002	PGSC0003DMP400000002	PGSC0003DMG400000001	Adenosine 3'-phospho 5'-phosphosulfate transporter	0.92551	0.620256	1.19055	0.798766	0.839191	2.35221	0.000130601	1.00398	0.00529173	2.33806	0.866281	1.16553
PGSC0003DMT400000003	PGSC0003DMP400000003	PGSC0003DMG400000001	Adenosine 3'-phospho 5'-phosphosulfate transporter	1.36e-07	5.33e-08	1.1116	0.632739	9.01e-08	9.96e-09	4.06e-13	0.197406	8.39e-64	0.892581	1.06853	0.202136
PGSC0003DMT400000004	PGSC0003DMP400000004	PGSC0003DMG400000002	Vacuolar iron family transporter	1.12919	1.04637	0.704266	1.57974	1.37765	1.74211	1.36322	0.909634	0.459825	0.319655	1.18564	1.49015
PGSC0003DMT400000005	PGSC0003DMP400000005	PGSC0003DMG400000002	Vacuolar iron family transporter	1.43e-169	2.06e-112	0	8.31e-62	9.08e-120	1.28e-120	6.99e-126	3.05e-131	1.67e-112	0	4.93e-73	3.22e-103
PGSC0003DMT400000009	PGSC0003DMP400000009	PGSC0003DMG400000003	SPX domain-containing membrane protein	3.16916	2.85665	4.39537	2.72747	1.79441	0.407199	2.80918	1.36709	1.56384	0.0245414	1.87715	2.02819
PGSC0003DMT400000010	PGSC0003DMP400000010	PGSC0003DMG400000004	Arsenical pump-driving atpase	22.4469	23.3716	19.8808	26.0328	23.4478	26.1948	31.9991	33.5996	27.5827	31.9905	33.2462	34.2035
PGSC0003DMT400000011	PGSC0003DMP400000011	PGSC0003DMG400000005	Shrunken seed protein	2.81e-46	0.157047	9.51e-30	9.22e-24	2.2e-42	1.38e-19	1.02e-88	1.46e-64	0.237885	1.51e-46	0.10116	0.229319
PGSC0003DMT400000012	PGSC0003DMP400000012	PGSC0003DMG400000005	Shrunken seed protein	7.25047	9.8391	6.62503	5.61017	6.1375	6.04836	7.13951	9.62901	6.94786	8.77425	6.90903	6.75429
PGSC0003DMT400000013	PGSC0003DMP400000013	PGSC0003DMG400000005	Shrunken seed protein	2.49944	1.07259	3.3501	2.71721	2.57328	2.19308	2.80955	3.28047	2.56072	1.23231	0.854551	1.72333
PGSC0003DMT400000014	PGSC0003DMP400000014	PGSC0003DMG401000006	DNA binding protein	3.66e-10	2.23e-14	2.09e-10	7.76e-05	7.24e-13	1.0426	0.000318297	0.339038	4.91e-22	0	1.12e-11	9.1e-08
PGSC0003DMT400000015	PGSC0003DMP400000015	PGSC0003DMG401000006	DNA binding protein	0.231848	0.173637	2.38e-06	0.177855	1.79e-10	2.48e-05	0.272237	0.217437	0.391866	2.05e-12	1.81e-15	0.171372
PGSC0003DMT400000016	PGSC0003DMP400000016	PGSC0003DMG401000006	DNA binding protein	1.80113	2.59547	2.88346	1.68893	1.65787	1.92871	0.95227	1.74994	1.32339	2.64e-15	2.12801	1.6247
PGSC0003DMT400000018	PGSC0003DMP400000017	PGSC0003DMG401000006	DNA binding protein	1.36591	4.99e-06	2.38e-05	1.30533	1.0559	1.03179	6.29e-05	0.00017975	1.05895	1.17611	0.000214506	0.000249164
PGSC0003DMT400000019	PGSC0003DMP400000018	PGSC0003DMG402000006	Gene of unknown function	0.0308079	0	0.119726	0.0684783	0	0	0	0	0.0378293	0	0	0
PGSC0003DMT400000020	PGSC0003DMP400000019	PGSC0003DMG401000006	DNA binding protein	2.29e-08	3.92e-06	2.25e-49	4.51e-12	0.161198	2.22e-31	1.58e-14	9.34e-10	0.000181646	1.88959	1.44e-39	1.82e-16
PGSC0003DMT400000021	PGSC0003DMP400000020	PGSC0003DMG401000006	DNA binding protein	1.14e-08	3.4e-11	1e-18	5.88e-07	1.11e-14	3.55e-15	7.25e-12	0.142423	2.41e-07	9.2e-10	1.2e-15	4.05e-09
PGSC0003DMT400000024	PGSC0003DMP400000023	PGSC0003DMG401000007	1-acylglycerophosphocholine O-acyltransferase	0.56734	0.465181	0.560591	0.471052	0.273694	0.561761	0.526965	0.501783	0.639181	1.9e-19	0.292337	0.333879
PGSC0003DMT400000025	PGSC0003DMP400000024	PGSC0003DMG402000007	JD1	0.820697	0.421456	0.868748	0.387114	0.228605	0.197306	1.21857	0.953565	1.17553	1.27648	1.05246	0.61884
PGSC0003DMT400000026	PGSC0003DMP400000025	PGSC0003DMG400000008	Transcription factor	6.75e-82	1.23e-46	9.75e-55	8.88e-33	0	1.31e-113	4.94e-44	2.36e-214	3.09e-70	2.24e-53	6.5e-28	7.97e-59
PGSC0003DMT400000027	PGSC0003DMP400000026	PGSC0003DMG400000008	Transcription factor	0.377314	0.98608	0.122812	0.495467	0.894445	0.45299	0.436444	1.18595	0.571777	0.631132	0.261945	4.58e-27
PGSC0003DMT400000028	PGSC0003DMP400000027	PGSC0003DMG400000008	Transcription factor	15.39	10.5532	20.7035	13.2449	16.5712	16.586	9.45517	9.18622	9.48644	12.5023	11.2054	17.2631
PGSC0003DMT400000029	PGSC0003DMP400000028	PGSC0003DMG400000008	Transcription factor	3.45e-20	1.55e-14	4.85e-15	0.333731	1.36e-69	0.476745	4.51e-16	0.443038	1.58e-49	8.51e-30	1.33e-06	1.1e-13
PGSC0003DMT400000030	PGSC0003DMP400000029	PGSC0003DMG400000009	Transcription factor	0.615746	8.96e-47	4.57698	1.4e-14	7.44e-15	6.43e-25	1.22e-05	1.2092	2.31179	6.04e-16	1.56e-05	14.1192
PGSC0003DMT400000033	PGSC0003DMP400000032	PGSC0003DMG400000010	Glycosyltransferase	0.000368577	2.79e-08	1.63e-05	4.85e-09	6.81e-11	4.28e-07	1.2e-05	1.06e-05	0.000160351	1.15e-08	4.43e-06	3.33e-13
PGSC0003DMT400000034	PGSC0003DMP400000033	PGSC0003DMG400000010	Glycosyltransferase	9.27248	9.8958	8.70269	9.42527	10.1218	9.42198	12.0159	8.32165	7.47906	9.90041	10.3738	10.9202
PGSC0003DMT400000035	PGSC0003DMP400000034	PGSC0003DMG400000011	Gibberellin 20-oxidase 4	0	0	0	0.0848713	0.0969686	0	0.0959965	0	0.183918	0	0	0.118272
PGSC0003DMT400000036	PGSC0003DMP400000035	PGSC0003DMG400000011	Gibberellin 20-oxidase 4	0	0	0.0640247	2.64e-06	1.53e-06	0.0663554	2.48e-06	0	3.67e-06	0	0	3.72e-06
PGSC0003DMT400000041	PGSC0003DMP400000038	PGSC0003DMG400000012	Nucleotide binding protein	2.15e-116	0.128975	1.15e-146	1.28e-05	1.55e-140	4.27e-07	1.94e-70	8.81e-66	5.57e-259	3.55e-212	6.76e-205	4.74e-101
PGSC0003DMT400000042	PGSC0003DMP400000039	PGSC0003DMG400000013	Globulin	0.0885225	0	0.0573341	0.0491694	0.0560803	0	0	0	0.0540111	0	0	0
PGSC0003DMT400000043	PGSC0003DMP400000040	PGSC0003DMG400000014	Enoyl-CoA-hydratase	0	0.121444	0	0	0.129946	0	0	0	0.12173	0	0	0
PGSC0003DMT400000046	PGSC0003DMP400000041	PGSC0003DMG400000014	Enoyl-CoA-hydratase	0	0	0	0	0	0	0	0	0	0	0	0
PGSC0003DMT400000047	PGSC0003DMP400000042	PGSC0003DMG400000014	Enoyl-CoA-hydratase	0	0	0	0	0	0	0	0	0	0	0	0
PGSC0003DMT400000048	PGSC0003DMP400000043	PGSC0003DMG400000014	Enoyl-CoA-hydratase	0	0	0	0	0	0	0	0	0	0	0	0
PGSC0003DMT400000049	PGSC0003DMP400000044	PGSC0003DMG400000015	Globulin	0.175493	0.206838	0	0	0	0	0	0	0	0	0	0
PGSC0003DMT400000051	PGSC0003DMP400000045	PGSC0003DMG400000016	Globulin	0.0810196	0.0962217	0.209879	0.089897	0.308199	0.108354	0	0.251238	0	0	0	0
PGSC0003DMT400000054	PGSC0003DMP400000046	PGSC0003DMG400000017	Beta-hydroxyisobutyryl-CoA hydrolase 1	1.92377	2.56038	4.03149	1.48189	2.11797	2.28706	3.61818	3.01164	4.22101	4.58124	4.21685	2.16024
PGSC0003DMT400000055	PGSC0003DMP400000047	PGSC0003DMG400000017	Beta-hydroxyisobutyryl-CoA hydrolase 1	0.613703	2.26e-09	5.5e-15	2.8e-05	2.16e-05	6.53e-07	2.36e-06	0.507635	1.22e-08	3.14e-15	1.07e-06	0.360735
PGSC0003DMT400000056	PGSC0003DMP400000048	PGSC0003DMG400000017	Beta-hydroxyisobutyryl-CoA hydrolase 1	1.05e-10	1.89e-18	0.147703	0.296564	3.15e-17	3.08e-07	0.144325	0.38799	1.06e-07	6.78e-05	6.54e-20	0.454612
PGSC0003DMT400000060	PGSC0003DMP400000052	PGSC0003DMG401000018	Mosaic virus helicase domain-binding protein	2.17e-26	2.68e-122	4.44e-62	8.29e-43	2.19e-21	1.15095	1.22e-65	1.65e-27	0.611644	0.719062	1.06832	4.46e-71
PGSC0003DMT400000061	PGSC0003DMP400000053	PGSC0003DMG402000018	Mosaic virus helicase domain-binding protein	0.000518174	0.0506759	1.19e-85	1.67e-35	0.0699924	2.53e-16	0.135841	0.438068	1.36e-38	1.72e-09	0.218879	0.850644
PGSC0003DMT400000062	PGSC0003DMP400000054	PGSC0003DMG401000019	Conserved gene of unknown function	2.24518	2.79478	2.57131	1.90359	2.38545	1.38734	1.14371	1.58433	0.725992	0.990145	0.615325	0.75375
PGSC0003DMT400000063	PGSC0003DMP400000055	PGSC0003DMG401000019	Conserved gene of unknown function	7.53e-06	0.253943	0.227523	1.67e-05	2.62e-05	3.24e-12	8.54e-08	0.000669837	0.324412	4.38e-08	3.73e-06	0.000543074
PGSC0003DMT400000064	PGSC0003DMP400000056	PGSC0003DMG402000019	Dtdp-4-dehydrorhamnose dehydrogenase	0.471594	0.0567399	1.50712	1.53147	1.45874	1.13711	0.292496	0.976948	0.290574	9.21e-05	2.07e-05	0.361478
PGSC0003DMT400000065	PGSC0003DMP400000057	PGSC0003DMG402000019	Dtdp-4-dehydrorhamnose dehydrogenase	6.26e-07	0.229374	3.64e-15	2.36e-40	2.1e-32	0.120709	3.97e-06	6.03e-15	8.39e-11	4.59e-09	7.83e-12	7.51e-06
PGSC0003DMT400000066	PGSC0003DMP400000058	PGSC0003DMG401000020	NAD-dependent malic enzyme 59 kDa isoform, mitochondrial	1.41e-10	3.23e-44	4.8e-33	2.15e-26	5.42e-54	1.36e-46	3.76e-09	7.27e-78	1.88e-34	0.0165887	1.01e-86	1.77e-48
PGSC0003DMT400000067	PGSC0003DMP400000059	PGSC0003DMG402000020	Conserved gene of unknown function	2.15539	1.06586	0.930506	1.09585	2.05021	1.94153	1.57893	2.08779	2.25405	4.52125	1.99788	3.0535
PGSC0003DMT400000076	PGSC0003DMP400000064	PGSC0003DMG400000021	Carbonyl reductase	0.73283	0.483035	0.895627	0.383706	0.919805	0.153765	0.611961	0.780488	0.354449	8.67e-06	0.167849	0.775135
PGSC0003DMT400000077	PGSC0003DMP400000065	PGSC0003DMG400000021	Carbonyl reductase	1.86e-05	2.19073	1.07954	1.93e-05	0.857994	0.000531817	8.43e-05	1.47542	2.43e-05	3.12e-05	6.86e-06	0.000134957
PGSC0003DMT400000078	PGSC0003DMP400000066	PGSC0003DMG400000021	Carbonyl reductase	20.7473	22.522	23.4953	21.0312	21.4728	16.3119	20.4647	21.3633	23.4269	22.179	17.7751	28.5301
PGSC0003DMT400000079	PGSC0003DMP400000067	PGSC0003DMG400000021	Carbonyl reductase	0.202165	2.42e-09	0.12906	0.102745	0.258163	0.125117	0.125881	0.495194	0.134763	1.25e-08	5.93e-11	9.34e-32
PGSC0003DMT400000080	PGSC0003DMP400000068	PGSC0003DMG400000022	(+)-neomenthol dehydrogenase	0	0	0	0	0	0	0	0	0	0	0	0
PGSC0003DMT400000083	PGSC0003DMP400000069	PGSC0003DMG400000023	Pre-mRNA processing ribonucleoprotein, binding region	0	0	0	0	0	0	0	0	0	0	0	0
PGSC0003DMT400000086	PGSC0003DMP400000070	PGSC0003DMG400000024	Conserved gene of unknown function	0	0	0	0	0	0	0	0	0	0	0	0
PGSC0003DMT400000089	PGSC0003DMP400000071	PGSC0003DMG400000025	Acetyl-coenzyme A carboxylase carboxyl transferase alpha	28.3001	36.6066	41.1109	27.795	25.5911	33.2106	14.3286	24.9245	36.8642	15.1397	20.6168	6.87857
PGSC0003DMT400000090	PGSC0003DMP400000072	PGSC0003DMG400000025	Acetyl-coenzyme A carboxylase carboxyl transferase alpha	0.889925	0.424288	2.08e-09	0.597779	3.86e-08	0.214278	3.71e-07	0.599155	0.475992	2.14e-08	0.289409	0.216135
PGSC0003DMT400000091	PGSC0003DMP400000073	PGSC0003DMG400000025	Acetyl-coenzyme A carboxylase carboxyl transferase alpha	2.02e-36	0.0642171	0.14071	3.64e-20	0.202196	0.144775	0.13425	0.0809698	0.195062	1.5e-21	0.0822102	3.14e-35
PGSC0003DMT400000092	PGSC0003DMP400000074	PGSC0003DMG400000025	Acetyl-coenzyme A carboxylase carboxyl transferase alpha	5.99e-26	3.1e-22	1.68e-22	2.55e-12	1.78e-12	2.7e-23	1.3e-07	1.26e-23	1.32e-12	2.89e-16	3.29e-18	2.81e-24
PGSC0003DMT400000094	PGSC0003DMP400000076	PGSC0003DMG400000027	R2r3-myb transcription factor	0.577413	0	0.10684	0.274564	0	0.330894	0.310678	0.895199	0.791295	1.89771	0.493723	0.382578
PGSC0003DMT400000098	PGSC0003DMP400000077	PGSC0003DMG400000028	Conserved gene of unknown function	0	8.83e-51	1.07e-93	0.0337564	8.23e-115	0.0411036	2.44e-47	1.13e-29	7.57e-56	6.05e-56	2.11e-62	0.0546895
PGSC0003DMT400000100	PGSC0003DMP400000078	PGSC0003DMG400000028	Conserved gene of unknown function	0	0.345916	1.4e-08	0.340154	0.288906	0.374969	0.238348	7.92e-08	8.02e-05	8.35e-08	0.445901	3.19e-09
PGSC0003DMT400000106	PGSC0003DMP400000079	PGSC0003DMG401000029	Synaptotagmin	11.7149	9.79771	12.8162	14.0188	13.1261	14.2118	10.6732	15.8223	18.4886	20.7872	18.0491	15.7447
PGSC0003DMT400000107	PGSC0003DMP400000080	PGSC0003DMG402000029	Conserved gene of unknown function	0	0	0	0	0	0	0	0	0	0	0	0
PGSC0003DMT400000108	PGSC0003DMP400000081	PGSC0003DMG401000029	Synaptotagmin	20.6038	23.2992	20.945	23.8962	26.3181	24.0024	18.741	33.2934	25.1663	27.5944	32.8974	41.8141
PGSC0003DMT400000110	PGSC0003DMP400000082	PGSC0003DMG400000030	Conserved gene of unknown function	0	0	0	0	0	0	0	0	0	0	0	0
PGSC0003DMT400000112	PGSC0003DMP400000083	PGSC0003DMG400000031	Ulp1 protease family, C-terminal catalytic domain containing protein	2.25e-97	1.79e-55	0.235888	2.55e-222	1.22e-52	1.01e-48	1.84e-93	3.71e-66	4.73e-33	3.26e-13	1.61e-28	1.22e-72
PGSC0003DMT400000113	PGSC0003DMP400000084	PGSC0003DMG400000031	Ulp1 protease family, C-terminal catalytic domain containing protein	1.92067	1.37535	1.76069	1.72571	1.96468	2.62982	1.63367	3.22288	1.52336	1.13571	1.09592	1.50889
PGSC0003DMT400000114	PGSC0003DMP400000085	PGSC0003DMG400000031	Ulp1 protease family, C-terminal catalytic domain containing protein	0.285666	7.33e-06	4.67e-09	0.725813	0.533626	4.43e-09	0.721674	3.34e-05	6.48e-06	1.05e-05	0.0849538	0.0624092
PGSC0003DMT400000115	PGSC0003DMP400000086	PGSC0003DMG400000031	Ulp1 protease family, C-terminal catalytic domain containing protein	0.619062	5.12e-06	2.18e-05	0.01969	7.19e-05	1.78e-05	0.000911935	2.79e-06	0.88567	1.01834	0.359512	0.539947
PGSC0003DMT400000116	PGSC0003DMP400000087	PGSC0003DMG400000031	Ulp1 protease family, C-terminal catalytic domain containing protein	0.991895	0.825824	0.405058	0.971081	6.63e-06	0.339754	0.693842	0.989763	6.96e-06	6.87e-05	1.27302	1.0723
PGSC0003DMT400000117	PGSC0003DMP400000088	PGSC0003DMG400000031	Ulp1 protease family, C-terminal catalytic domain containing protein	10.3811	10.3724	10.3466	7.80433	9.78166	6.87456	8.42134	7.79353	8.35821	7.51885	6.12763	5.8354
PGSC0003DMT400000118	PGSC0003DMP400000089	PGSC0003DMG400000032	Conserved gene of unknown function	0.182528	0.645025	0	0.201866	0.231939	0.241163	0	0.563091	0	1.41126	0	0
PGSC0003DMT400000120	PGSC0003DMP400000090	PGSC0003DMG400000033	Conserved gene of unknown function	0	0	0	0	0	0	0	0	0	0	0	0
PGSC0003DMT400000123	PGSC0003DMP400000091	PGSC0003DMG400000034	Kiwellin	0	0	0	0	0	0	0	0	0	0	0	0
PGSC0003DMT400000126	PGSC0003DMP400000093	PGSC0003DMG400000036	Conserved gene of unknown function	0	0	0.150753	0	0.0982917	0	0	0	0.0474577	0	0	0
PGSC0003DMT400000129	PGSC0003DMP400000095	PGSC0003DMG400000037	Acyl-CoA thioesterase	127.703	94.767	101.913	88.1762	101.698	89.3025	118.3	153.446	141.463	118.844	119.667	149.508
PGSC0003DMT400000130	PGSC0003DMP400000096	PGSC0003DMG400000038	Calmodulin-binding heat-shock protein	4.78192	4.59588	4.88556	4.47008	3.59048	3.98557	4.08253	4.44425	4.31101	2.47569	4.69706	3.37235
PGSC0003DMT400000131	PGSC0003DMP400000097	PGSC0003DMG400000038	Calmodulin-binding heat-shock protein	1.07e-05	2.37e-24	4.33e-17	2.41e-06	1.02e-61	5.01e-32	1.28e-05	2.54e-24	4.37e-12	3.43e-07	2.94e-05	3.71e-09
PGSC0003DMT400000132	PGSC0003DMP400000098	PGSC0003DMG400000038	Calmodulin-binding heat-shock protein	0.121398	0.0443542	0.00743185	1.16e-06	0.0959081	0.0812606	3.22e-06	0.124004	0.127543	2.06e-97	1.21e-24	4.17e-12
PGSC0003DMT400000133	PGSC0003DMP400000099	PGSC0003DMG400000038	Calmodulin-binding heat-shock protein	1.65e-16	0.154445	0.016991	0.06628	0.063886	1.98e-13	0.0791399	0.0914332	2.79e-05	7.27e-81	0.131418	0.277352
PGSC0003DMT400000134	PGSC0003DMP400000100	PGSC0003DMG400000038	Calmodulin-binding heat-shock protein	0.125709	1.49e-06	0.129665	4.87e-15	2.01e-59	0.0363909	5.94e-10	0.203013	1.37e-11	3.68e-77	1.25e-20	0.0556132
PGSC0003DMT400000135	PGSC0003DMP400000101	PGSC0003DMG400000039	Pentatricopeptide repeat-containing protein	0.111255	0.553345	0.456393	0.391701	0.305257	0.324824	0.11614	0.230735	0.206091	0.141458	0.220978	0.287595
PGSC0003DMT400000136	PGSC0003DMP400000102	PGSC0003DMG400000040	Rop guanine nucleotide exchange factor	0	0	0.0503582	0	0	0	0	0	0	0	0	0
PGSC0003DMT400000139	PGSC0003DMP400000104	PGSC0003DMG400000042	RNA binding protein	8.23131	15.3472	8.57651	0.00481209	9.88934	4.10705	8.77653	3.64443	12.3143	1.47169	8.26543	6.09733
PGSC0003DMT400000141	PGSC0003DMP400000105	PGSC0003DMG400000042	RNA binding protein	4.83969	6.10534	7.94317	7.50707	4.57452	6.96213	5.79459	3.9934	6.13924	6.16e-05	10.4571	5.42228
PGSC0003DMT400000143	PGSC0003DMP400000106	PGSC0003DMG400000042	RNA binding protein	0.874946	0.650676	1.3e-37	1.01e-37	0.473524	0.662932	1.44e-21	0.675521	0.85833	4.51e-09	0.345163	0.18093
PGSC0003DMT400000146	PGSC0003DMP400000107	PGSC0003DMG400000043	Protein kinase	7.07791	8.22965	9.98432	10.4583	9.70812	9.51297	11.8938	7.69025	10.8361	11.3102	14.9969	13.428
PGSC0003DMT400000147	PGSC0003DMP400000108	PGSC0003DMG400000043	Protein kinase	0.140051	8.49e-06	0.176553	5.58e-06	0.177605	0.164068	8.91e-06	0.417177	0.370007	5.26e-05	0.208534	1.12e-05
PGSC0003DMT400000148	PGSC0003DMP400000109	PGSC0003DMG400000043	Protein kinase	3.68409	5.19338	3.41085	7.31389	4.4584	6.35187	8.2213	5.914	6.07109	4.68362	6.96013	6.07249
PGSC0003DMT400000149	PGSC0003DMP400000110	PGSC0003DMG400000043	Protein kinase	1.04e-13	3.5e-20	2.68e-19	3.04e-20	2.21e-13	2.69e-14	1.87e-14	9.08e-17	1.23e-16	1.96e-11	2.01e-14	1.68e-18
PGSC0003DMT400000151	PGSC0003DMP400000112	PGSC0003DMG400000045	Water channel protein	6.3547	6.36083	7.66073	8.24262	7.25724	5.65006	2.99961	1.75758	2.66426	3.85381	2.44448	4.4789
PGSC0003DMT400000152	PGSC0003DMP400000113	PGSC0003DMG400000046	GPAT	8.65791	4.38032	4.42493	3.3664	3.71465	3.4682	22.5082	6.96247	6.28745	4.67618	6.19861	14.5346
PGSC0003DMT400000153	PGSC0003DMP400000114	PGSC0003DMG400000046	GPAT	0.142322	8.92e-06	6.18e-06	2.27e-06	1.84e-06	9.84e-06	0.358228	7.9e-06	3.26e-06	3.34e-05	2.65e-06	6.52e-06
PGSC0003DMT400000154	PGSC0003DMP400000115	PGSC0003DMG400000047	Sialin	10.8935	14.6816	19.8215	18.5132	12.0028	14.0229	24.8285	9.25025	15.7992	10.666	7.17923	12.1711
PGSC0003DMT400000155	PGSC0003DMP400000116	PGSC0003DMG400000048	Cysteine synthase	0.192017	0.838509	1.09488	0.0984857	0.115594	0.273234	2.47e-06	0.298712	0.529099	2.07e-09	2.53e-17	0.247579
PGSC0003DMT400000156	PGSC0003DMP400000117	PGSC0003DMG400000048	Cysteine synthase	8.8366	10.3456	13.2265	7.47131	4.91628	6.74731	3.92653	7.42941	5.89451	3.82659	4.20361	1.51939
PGSC0003DMT400000157	PGSC0003DMP400000118	PGSC0003DMG400000048	Cysteine synthase	6.02242	6.06811	4.29035	1.88032	4.04273	1.61781	0.677519	1.52365	6.93737	0.000127172	1.23129	2.44212
PGSC0003DMT400000158	PGSC0003DMP400000119	PGSC0003DMG400000049	Ccr4-not transcription complex	1.18e-47	5.59e-29	1.62e-39	3.58e-25	3.49e-06	0	6.39e-24	2.69e-61	1.18e-25	0	4.14e-05	5.75e-07
PGSC0003DMT400000160	PGSC0003DMP400000120	PGSC0003DMG400000049	Ccr4-not transcription complex	0.360401	0	0.933028	0.396376	1.19e-10	0.0420686	0	1.65294	0	0	0.549751	0
PGSC0003DMT400000161	PGSC0003DMP400000121	PGSC0003DMG400000049	Ccr4-not transcription complex	0.68485	0.799469	0.672491	0.599146	0.61812	0.582473	0.774524	0.478452	0.220319	0.591217	0.530598	0.324594
PGSC0003DMT400000162	PGSC0003DMP400000122	PGSC0003DMG400000049	Ccr4-not transcription complex	0.0942949	0.12739	0.247215	5.13e-19	0.25376	1.75e-06	3.04e-07	0.260845	0.36532	0	0.388058	0.130061
PGSC0003DMT400000163	PGSC0003DMP400000123	PGSC0003DMG400000050	Ccr4-not transcription complex	0.0244753	0	8.82e-40	1.5e-30	0	0	0	0	1.07e-13	0.981752	0	0
PGSC0003DMT400000164	PGSC0003DMP400000124	PGSC0003DMG400000050	Ccr4-not transcription complex	0.101636	0	0.3642	0.249768	0.356343	0.301702	0.0704654	0.174536	0.204696	1.13e-05	0.0839194	0.348193
PGSC0003DMT400000167	PGSC0003DMP400000126	PGSC0003DMG401000051	ATBRM/CHR2	1.41e-29	1.36e-23	1.47e-48	3.52e-52	1.74e-29	1.26e-43	6.9e-20	5.15e-27	1.62e-32	0	2.25e-51	5.84e-22
PGSC0003DMT400000170	PGSC0003DMP400000127	PGSC0003DMG402000051	Chromatin remodeling complex subunit	9.56557	14.7148	5.28003	4.19845	10.0263	8.74678	15.1727	10.9899	10.4687	15.2541	9.56819	12.7301
PGSC0003DMT400000171	PGSC0003DMP400000128	PGSC0003DMG400000052	Pentatricopeptide repeat-containing protein	0.105718	0.210037	0.365189	0.27411	0.223205	0.28434	0.0441694	0.273831	0.0863637	0	0.15767	0
PGSC0003DMT400000173	PGSC0003DMP400000129	PGSC0003DMG400000053	Conserved gene of unknown function	15.5536	9.3402	8.42175	9.34928	13.7325	10.3023	11.6399	17.1052	18.0283	15.0981	18.6278	20.377
PGSC0003DMT400000176	PGSC0003DMP400000130	PGSC0003DMG400000053	Conserved gene of unknown function	12.9917	10.4937	6.75936	8.9035	13.8739	9.96825	10.5821	13.3778	6.23127	12.7699	22.3032	37.9449
PGSC0003DMT400000177	PGSC0003DMP400000131	PGSC0003DMG400000053	Conserved gene of unknown function	1.02252	0.724167	0.000381787	0.518823	0.869441	0.321437	0.169198	1.34946	0.303706	1.50019	1.47748	0.674233
PGSC0003DMT400000186	PGSC0003DMP400000138	PGSC0003DMG401000056	BRASSINOSTEROID INSENSITIVE 1-associated receptor kinase 1	57.6661	66.9859	64.6739	32.0635	50.3821	35.5305	33.3919	38.4537	39.6634	34.9173	28.1396	23.1743
PGSC0003DMT400000187	PGSC0003DMP400000139	PGSC0003DMG401000056	BRASSINOSTEROID INSENSITIVE 1-associated receptor kinase 1	5.89613	3.82405	6.79223	2.00697	2.9408	2.12134	3.45102	6.91802	2.94261	0.000111612	1.2246	1.72575
PGSC0003DMT400000188	PGSC0003DMP400000140	PGSC0003DMG401000056	BRASSINOSTEROID INSENSITIVE 1-associated receptor kinase 1	2.0313	0.472429	1.3154	0.588709	0.503234	1.22844	0.662996	2.53688	1.89359	0.896013	0.506012	1.03624
PGSC0003DMT400000189	PGSC0003DMP400000141	PGSC0003DMG402000056	Bypass1	15.5714	12.0554	12.3777	19.8724	14.3253	13.2289	17.0704	19.1689	15.6123	24.9047	18.4187	21.5046
PGSC0003DMT400000190	PGSC0003DMP400000142	PGSC0003DMG402000056	Bypass1	275.132	261.133	250.215	365.517	291.031	284.339	384.916	342.857	370.289	432.814	420.841	421.089
PGSC0003DMT400000191	PGSC0003DMP400000143	PGSC0003DMG401000057	Mitogen-activated protein kinase 4	17.1623	21.7588	15.5077	34.0813	22.9173	28.0066	44.7678	36.0833	50.6372	33.1977	64.5041	48.1801
PGSC0003DMT400000192	PGSC0003DMP400000144	PGSC0003DMG401000057	Mitogen-activated protein kinase 4	7.88163	11.2459	8.25127	12.7853	9.37453	11.0672	19.9391	13.3589	18.4125	22.7127	20.8137	23.8402
PGSC0003DMT400000194	PGSC0003DMP400000145	PGSC0003DMG402000057	Gene of unknown function	2.42	2.61832	1.85231	3.90899	2.8578	3.39423	5.93267	4.69646	6.01059	10.5208	7.63915	7.57821
PGSC0003DMT400000196	PGSC0003DMP400000146	PGSC0003DMG401000058	UDP-glucosyltransferase	0	0	0	0	0	0	0	0	0	0	0	0
PGSC0003DMT400000197	PGSC0003DMP400000147	PGSC0003DMG402000058	UDP-glucosyltransferase	0	0	0	0	0	0	0.15286	0	0	0	0	0
PGSC0003DMT400000200	PGSC0003DMP400000148	PGSC0003DMG400000059	UDP-glucosyltransferase	0	0	0	0	0	0.0625844	0	0.0723829	0	0	0	0
PGSC0003DMT400000205	PGSC0003DMP400000149	PGSC0003DMG400000060	Transferase, transferring glycosyl groups	0	0	0	0.0769257	0	0	0	0	0	0.53089	0	0
PGSC0003DMT400000210	PGSC0003DMP400000151	PGSC0003DMG400000062	Mads box protein	10.2372	9.78185	8.98162	10.9822	12.1507	10.5626	7.60808	7.83929	7.30034	5.92237	7.59157	9.007
PGSC0003DMT400000211	PGSC0003DMP400000152	PGSC0003DMG400000063	Heavy metal-associated domain containing protein	0.388408	0.66536	0.698642	0.941543	0.660407	0.184735	0.385585	0.323097	0.566935	0.502206	4.13e-166	0.0966797
PGSC0003DMT400000212	PGSC0003DMP400000153	PGSC0003DMG400000063	Heavy metal-associated domain containing protein	7.01888	6.86749	5.86351	3.82978	4.83556	5.82223	5.04167	6.93324	4.92811	7.36034	5.87578	2.49119
PGSC0003DMT400000213	PGSC0003DMP400000154	PGSC0003DMG400000063	Heavy metal-associated domain containing protein	3.30079	1.64135	4.06706	1.64383	3.99018	2.46032	0.000971227	4.28147	6.59409	0.912372	0.321653	2.44517
PGSC0003DMT400000214	PGSC0003DMP400000155	PGSC0003DMG400000063	Heavy metal-associated domain containing protein	0.198584	0.836676	0.267395	0.434122	0.484933	1.99e-08	0.768403	0.810336	0.273605	4.61e-09	1.19e-25	0.282128
PGSC0003DMT400000215	PGSC0003DMP400000156	PGSC0003DMG400000064	WRKY transcription factor 23	65.8151	101.489	102.268	317.524	206.704	225.806	163.286	127.475	221.525	527.163	448.041	472.997
PGSC0003DMT400000216	PGSC0003DMP400000157	PGSC0003DMG400000064	WRKY transcription factor 23	57.259	72.1994	82.6175	208.383	108.039	164.379	96.789	60.3955	166.081	345.44	273.675	291.175
PGSC0003DMT400000217	PGSC0003DMP400000158	PGSC0003DMG400000065	Proline iminopeptidase	0.172901	0.57785	0.36451	3.2e-10	0.449492	0.650326	0.342373	0.610229	0.235952	2.84e-10	0.282302	0.13863
PGSC0003DMT400000218	PGSC0003DMP400000159	PGSC0003DMG400000065	Proline iminopeptidase	11.8116	13.4061	13.0668	10.9872	14.5204	12.8517	10.9716	15.3453	13.928	13.1211	9.20481	7.97913
PGSC0003DMT400000219	PGSC0003DMP400000160	PGSC0003DMG400000065	Proline iminopeptidase	0.0503419	8.08e-07	0.00720046	0.216507	0.00402534	4.53e-05	6.85e-06	0.000277198	1.59e-06	5.19e-05	5.56e-06	6.87e-08
PGSC0003DMT400000220	PGSC0003DMP400000161	PGSC0003DMG400000066	Ethylene-responsive late embryogenesis	3661.58	3234.61	3181.63	4267.97	3309.76	3372.54	4141.38	4402.34	4671.34	5801.28	4660.26	5673.43
PGSC0003DMT400000221	PGSC0003DMP400000162	PGSC0003DMG400000066	Ethylene-responsive late embryogenesis	143.048	106.991	105.982	136.746	114.851	102.93	137.348	187.897	200.905	222.911	189.641	248.458
PGSC0003DMT400000222	PGSC0003DMP400000163	PGSC0003DMG400000067	Late embryogenesis (Lea)	2350.03	2141.64	2147.49	2529.06	1920.51	2019.07	2635.92	2398.45	2802.15	2774.06	2754.08	3494.6
PGSC0003DMT400000224	PGSC0003DMP400000164	PGSC0003DMG400000067	Late embryogenesis (Lea)	9.08467	4.57807	7.75739	4.42991	3.13269	6.50736	6.35089	5.25498	7.54925	14.325	10.0922	8.6261
PGSC0003DMT400000225	PGSC0003DMP400000165	PGSC0003DMG400000068	Pentatricopeptide repeat-containing protein	0.387572	0.625703	0.443004	0.734979	0.4331	0.491289	0.228507	0.496355	0.309087	1.39188	0.441639	0.353528
PGSC0003DMT400000226	PGSC0003DMP400000166	PGSC0003DMG400000069	Plant cell wall protein SlTFR88	0.8981	1.17244	0.581613	0.996224	1.3668	2.03972	9.58637	3.47965	1.71737	0	3.09251	4.02507
PGSC0003DMT400000227	PGSC0003DMP400000167	PGSC0003DMG400000070	RING-H2 finger protein ATL67	4.59089	4.04313	5.56046	3.97203	3.24938	3.6774	3.59009	4.4421	4.40682	2.28185	2.58311	4.33726
PGSC0003DMT400000229	PGSC0003DMP400000169	PGSC0003DMG400000071	ATRAD3	0.343785	0	0.222662	0.0477404	0	0.115472	0.161631	0.133517	0	0	0.192376	0.133138
PGSC0003DMT400000230	PGSC0003DMP400000170	PGSC0003DMG400000072	24 kDa seed maturation protein	81.8629	76.3551	77.0191	70.5542	67.0945	71.7331	99.964	95.4093	85.7018	77.504	76.9195	90.7617
PGSC0003DMT400000231	PGSC0003DMP400000171	PGSC0003DMG400000072	24 kDa seed maturation protein	0.622173	9.1e-08	3.05e-06	7.35e-06	1.05e-05	1.94e-05	1.23e-05	6.81e-06	1.5e-05	3.68e-14	7.5e-09	4.24e-07
PGSC0003DMT400000232	PGSC0003DMP400000172	PGSC0003DMG400000072	24 kDa seed maturation protein	0.589488	0.109134	0.263545	0.0821246	4.76e-16	0.206616	0.23697	0.676061	0.450497	0.279599	0.102608	0.114321
PGSC0003DMT400000233	PGSC0003DMP400000173	PGSC0003DMG400000073	Class III chitinase	0	0	0	0	0.113635	0	0	0	0	0	0	0
PGSC0003DMT400000234	PGSC0003DMP400000174	PGSC0003DMG400000074	Class III chitinase	0	0	0	0.0627166	0	0	0	0	0	0	0	0
PGSC0003DMT400000235	PGSC0003DMP400000175	PGSC0003DMG400000075	Conserved gene of unknown function	9.08548	8.08976	6.66169	5.03177	7.3738	8.21461	5.42868	8.95633	7.62338	5.30198	7.54484	5.45363
PGSC0003DMT400000236	PGSC0003DMP400000176	PGSC0003DMG400000075	Conserved gene of unknown function	0.000385248	2.50789	1.97678	1.31318	1.87e-05	3.3e-05	2.5775	0.000669867	1.46e-05	0.285294	5.41e-05	3.07e-05
PGSC0003DMT400000237	PGSC0003DMP400000177	PGSC0003DMG401000076	Protein ABIL1	2e-07	4.14e-05	0.000361608	0.000155448	0.221891	0.00138373	2.7e-05	0.551055	1.44737	3.98061	1.67051	1.71518
PGSC0003DMT400000238	PGSC0003DMP400000178	PGSC0003DMG401000076	Protein ABIL1	7.60791	6.24648	7.31318	6.92944	5.88723	5.95525	2.01982	3.18896	4.75521	5.86902	2.8234	2.95289
PGSC0003DMT400000239	PGSC0003DMP400000179	PGSC0003DMG401000076	Protein ABIL1	1.97293	4.78329	3.28145	2.38865	5.30265	4.06495	7.85521	5.45377	6.89902	3.70949	7.61763	3.97585
PGSC0003DMT400000240	PGSC0003DMP400000180	PGSC0003DMG402000076	Gene of unknown function	3.00536	3.74572	3.51294	3.41684	3.2526	3.13995	2.11594	3.18352	4.67802	2.80852	3.72689	2.83442
PGSC0003DMT400000241	PGSC0003DMP400000181	PGSC0003DMG400000077	Alpha 1,3-xylosyltransferase	1.155	0.888127	0.965264	0.662376	0.896799	0.701287	1.02745	0.521074	8.51e-05	0.853997	0.833615	0.750518
PGSC0003DMT400000243	PGSC0003DMP400000183	PGSC0003DMG400000078	Transferase, transferring glycosyl groups	0.00172847	0.191558	1.73e-05	0.634547	0.000398382	0.00125648	0.000349319	7.45e-05	0.235043	3.45644	0.000463972	0.184808
PGSC0003DMT400000244	PGSC0003DMP400000184	PGSC0003DMG400000078	Transferase, transferring glycosyl groups	2.96e-134	8.66e-45	2.85e-28	6.08e-30	9.16e-58	4.77e-107	1.75e-58	1.3e-42	1.72e-35	3.36e-05	3.58e-61	6.08e-62
PGSC0003DMT400000245	PGSC0003DMP400000185	PGSC0003DMG400000079	BCL-2-associated athanogene 6	7.07e-76	3.25e-52	2.39e-42	2.61e-48	5.35e-27	5.46e-44	2.95e-41	7.71e-45	1.61e-20	4.82e-72	1.33e-44	1.09e-18
PGSC0003DMT400000246	PGSC0003DMP400000186	PGSC0003DMG400000079	BCL-2-associated athanogene 6	222.863	212.55	201.399	198.274	192.43	234.988	146.126	227.506	167.877	169.084	120.71	126.187
PGSC0003DMT400000247	PGSC0003DMP400000187	PGSC0003DMG400000079	BCL-2-associated athanogene 6	0.00203046	1.84121	0.00105757	0.00129606	1.34956	0.00130471	0.000834384	0.00114777	2.96378	0.0124878	0.00134286	4.37995
PGSC0003DMT400000249	PGSC0003DMP400000188	PGSC0003DMG400000080	C2 domain-containing protein	1.89845	1.68095	2.01776	0.973234	1.23365	1.43784	0.427294	0.680397	0.533522	1.48908	0.581342	0.753853
PGSC0003DMT400000250	PGSC0003DMP400000189	PGSC0003DMG400000081	Protein UNUSUAL FLORAL ORGANS	26.0729	25.5355	23.3029	8.63549	20.0536	14.0422	19.8934	22.9834	13.7399	10.6525	12.3232	13.6758
PGSC0003DMT400000251	PGSC0003DMP400000190	PGSC0003DMG400000081	Protein UNUSUAL FLORAL ORGANS	3.22828	1.58662	2.30397	1.3552	2.21087	1.34869	1.19081	2.3777	1.21262	2.33078	0.24378	1.84145
PGSC0003DMT400000252	PGSC0003DMP400000191	PGSC0003DMG400000082	Conserved gene of unknown function	0	0	0	0	0	0	0	0	0	0	0	0
PGSC0003DMT400000254	PGSC0003DMP400000192	PGSC0003DMG401000083	Conserved gene of unknown function	0	1.07584	0	1.02297	0.59671	0.597085	0	1.41893	0.956335	6.14e-21	1.43212	2.12292
PGSC0003DMT400000256	PGSC0003DMP400000193	PGSC0003DMG402000083	Conserved gene of unknown function	1.51507	1.48739	2.44268	1.57492	1.53484	0.729764	1.07971	1.13422	0.807749	1.05812	0.623671	0.543766
PGSC0003DMT400000259	PGSC0003DMP400000194	PGSC0003DMG400000084	Conserved gene of unknown function	3.97e-05	1.1342	2.40876	9.72e-05	1.19638	0.000445633	0.000413163	6.73e-05	3.35811	0.00254206	0.000497974	0.000431899
PGSC0003DMT400000260	PGSC0003DMP400000195	PGSC0003DMG400000084	Conserved gene of unknown function	2.2e-08	2.81e-07	4.08e-19	5.44e-07	6.02e-11	1.03e-09	1.38e-11	0.000578088	9.06e-22	2.16e-09	4.93e-11	5.76e-05
PGSC0003DMT400000261	PGSC0003DMP400000196	PGSC0003DMG400000085	BTB/POZ protein	35.6985	38.8603	35.9541	42.2073	39.5335	45.2765	71.1229	61.2531	61.0935	68.4926	82.2618	93.753
PGSC0003DMT400000262	PGSC0003DMP400000197	PGSC0003DMG400000085	BTB/POZ protein	2.76658	1.2447	1.8528	1.04294	0.97162	0.55227	1.15116	4.29252	8.89e-05	0.000295731	5.13097	0.623668
PGSC0003DMT400000263	PGSC0003DMP400000198	PGSC0003DMG400000085	BTB/POZ protein	1.58835	0.629436	6.82e-05	0.575622	5.88e-05	0.000112882	0.953617	1.30757	0.765032	0.000222812	4.21e-05	1.12055
PGSC0003DMT400000264	PGSC0003DMP400000199	PGSC0003DMG400000086	Translation initiation factor eIF-1A	1128.02	910.043	879.339	996.048	924.228	891.15	969.578	1116.05	976.742	1137.2	1062.24	1205.15
PGSC0003DMT400000265	PGSC0003DMP400000200	PGSC0003DMG400000087	Atpob1	0	0	0	0	0	0	0	0	0	0	0	0
PGSC0003DMT400000266	PGSC0003DMP400000201	PGSC0003DMG400000088	TAF-2	24.8755	25.0433	28.6934	21.0825	19.5519	20.1409	16.9704	25.97	27.7148	21.1618	15.954	21.7708
PGSC0003DMT400000268	PGSC0003DMP400000202	PGSC0003DMG400000088	TAF-2	0.162742	2.44e-45	1.79e-32	0.171821	0.131314	0.150413	0.146249	2.06e-28	0.131123	4.1e-54	8.01e-27	0.155423
PGSC0003DMT400000269	PGSC0003DMP400000203	PGSC0003DMG400000089	Aldose 1-epimerase	3.4663	1.96373	3.3677	2.63261	1.90255	1.55502	9.6286	5.74804	4.4376	5.07266	5.29657	9.22439
PGSC0003DMT400000271	PGSC0003DMP400000204	PGSC0003DMG400000090	Ubiquitin carrier protein	7.07423	10.937	9.98378	4.95914	4.16261	1.36729	0.00207818	14.3507	0.000144795	0.00688344	0.00117425	0.000544136
PGSC0003DMT400000272	PGSC0003DMP400000205	PGSC0003DMG400000090	Ubiquitin carrier protein	15.1719	9.61904	12.1545	12.9824	11.0265	14.5346	16.5953	9.95287	15.401	17.0694	15.3823	21.5374
PGSC0003DMT400000273	PGSC0003DMP400000206	PGSC0003DMG400000090	Ubiquitin carrier protein	88.7661	94.5848	80.7247	97.5432	94.8166	82.9782	128.644	107.286	93.3815	112.326	116.57	166.265
PGSC0003DMT400000274	PGSC0003DMP400000207	PGSC0003DMG400000091	AP2/ERF domain-containing transcription factor	3.78738	4.18094	4.55038	3.53541	3.96505	4.27114	0.963839	3.66442	2.99941	5.87977	4.91854	2.71929
PGSC0003DMT400000275	PGSC0003DMP400000208	PGSC0003DMG400000092	Mitochondrial carrier protein	0.0672648	1.21e-44	1.92e-22	8.2e-14	1e-114	1.61e-42	9.07e-46	6.76e-88	0.000755349	3.14e-28	6.57e-20	5.13e-114
PGSC0003DMT400000276	PGSC0003DMP400000209	PGSC0003DMG400000092	Mitochondrial carrier protein	0.109532	8.25484	7.71166	5.4255	6.05753	2.35844	0.724079	0.0910009	9.33132	6.8353	1.64997	7.31771
PGSC0003DMT400000277	PGSC0003DMP400000210	PGSC0003DMG400000092	Mitochondrial carrier protein	6.59e-06	1.77e-38	0.00625171	0.398233	1.28e-14	1.06687	8.97e-07	5.37e-32	1.85e-19	1.07e-57	1.03e-10	1.61067
PGSC0003DMT400000278	PGSC0003DMP400000211	PGSC0003DMG400000092	Mitochondrial carrier protein	3.04e-97	3.67e-64	7.27e-19	4.1e-23	5.26e-84	2.77e-41	0.64752	0.115524	1.53e-63	3.28519	1.94e-44	9.25e-33
PGSC0003DMT400000279	PGSC0003DMP400000212	PGSC0003DMG400000093	Serine-threonine protein kinase	0.0219202	0.0261585	0	0.0731057	0	0	0.0274624	0	0.0270276	0	0	0.0339925
PGSC0003DMT400000281	PGSC0003DMP400000213	PGSC0003DMG401000094	Conserved gene of unknown function	4.16464	4.39204	3.65971	3.12881	3.21073	2.56503	4.3047	7.35419	3.46296	3.44047	4.24845	6.18793
PGSC0003DMT400000283	PGSC0003DMP400000215	PGSC0003DMG401000095	Jasmonic acid-amino acid-conjugating enzyme	3.66401	4.63479	3.126	7.76434	8.79619	9.80978	4.22474	2.32037	7.16664	0.390824	11.9453	11.8823
PGSC0003DMT400000284	PGSC0003DMP400000216	PGSC0003DMG401000095	Jasmonic acid-amino acid-conjugating enzyme	0.000355337	0.0703869	5.33461	2.72844	1.80845	1.17928	1.10591	4.92982	4.58893	4.57e-06	1.84244	1.38842
PGSC0003DMT400000285	PGSC0003DMP400000217	PGSC0003DMG401000095	Jasmonic acid-amino acid-conjugating enzyme	0.676974	0.478131	0.242428	1.44e-39	0.477517	1.52e-30	2.14e-27	0.593973	0.256186	1.43e-110	0.568075	0.24178
PGSC0003DMT400000286	PGSC0003DMP400000218	PGSC0003DMG402000095	Jasmonic acid-amino acid-conjugating enzyme	10.5498	11.2301	8.84201	12.093	14.1605	13.7603	13.7578	15.7255	15.3076	24.8252	18.8637	24.0018
PGSC0003DMT400000287	PGSC0003DMP400000219	PGSC0003DMG400000096	Conserved gene of unknown function	0	0	0.53642	0	2.11785	0.533354	0.526206	0.631932	0.432846	0	0	0.630276
PGSC0003DMT400000290	PGSC0003DMP400000220	PGSC0003DMG401000097	Conserved gene of unknown function	14.1553	15.8727	18.4512	23.445	18.2759	21.1501	16.9733	19.1317	15.9188	22.2113	31.0071	30.2941
PGSC0003DMT400000291	PGSC0003DMP400000221	PGSC0003DMG402000097	Conserved gene of unknown function	2.29976	2.25084	2.18108	1.14065	1.82105	1.26933	1.13265	1.08467	0.702624	0	0.551458	1.14521
PGSC0003DMT400000293	PGSC0003DMP400000222	PGSC0003DMG400000098	Conserved gene of unknown function	2.15721	2.56232	1.57501	1.14822	2.98095	2.02947	3.40805	2.34533	1.86287	1.42871	1.68099	1.74697
PGSC0003DMT400000295	PGSC0003DMP400000224	PGSC0003DMG400000099	Pentatricopeptide repeat-containing protein, mitochondrial	0.405869	0.198197	0.430183	0.328184	0.210261	0.372903	0.231102	0.946966	0.683519	0.985181	0.632091	0.371982
PGSC0003DMT400000296	PGSC0003DMP400000225	PGSC0003DMG401000100	Helicase domain-containing protein	3.08e-38	2.3e-30	5.64e-26	1.74e-32	8.96e-26	4.96e-12	4.04e-25	5.81e-36	9.65e-31	1.18e-47	6.6e-42	3.33e-17
PGSC0003DMT400000297	PGSC0003DMP400000226	PGSC0003DMG401000100	Helicase domain-containing protein	0.000417371	0.000209979	0.00011542	0.000329164	0.000234698	0.770691	0.000169393	0.000416658	0.000495582	0.00510989	0.000522143	0.00012008
PGSC0003DMT400000299	PGSC0003DMP400000228	PGSC0003DMG402000100	Gene of unknown function	3.53537	5.02863	0.653876	2.78651	5.46329	2.64723	2.87002	1.94068	1.96798	1.96358	1.14722	2.70962
PGSC0003DMT400000300	PGSC0003DMP400000229	PGSC0003DMG400000101	Triacylglycerol lipase	0.459151	0.847419	0.414732	0.29455	0.00160339	0.3203	3.23e-14	0.0323863	6.34e-05	7.93e-26	0.228679	1.1521
PGSC0003DMT400000301	PGSC0003DMP400000230	PGSC0003DMG400000101	Triacylglycerol lipase	0.140819	0.50881	0.324916	0.00179847	0.298023	0.980067	0.000140086	1.37279	1.50192	0.00134154	8.69e-07	1.25859
PGSC0003DMT400000302	PGSC0003DMP400000231	PGSC0003DMG400000101	Triacylglycerol lipase	0.42833	0.155694	0.440938	0.186241	1.28e-09	1.62e-07	0.017986	0.615643	1.02e-11	2.25782	0.458248	0.913301
PGSC0003DMT400000307	PGSC0003DMP400000235	PGSC0003DMG400000103	UDP-glucose:glucosyltransferase	0	0	0	0.0556019	0	0	0.062779	0	0	0	0	0
PGSC0003DMT400000310	PGSC0003DMP400000236	PGSC0003DMG400000104	Ubiquitin family protein	49.7911	47.1585	61.5234	46.8476	42.3197	51.4776	43.1842	74.9194	79.0312	89.7903	56.7717	52.1425
PGSC0003DMT400000311	PGSC0003DMP400000237	PGSC0003DMG401000105	F-box/LRR-repeat protein	1e-05	5.4e-12	3.65e-06	4.41e-05	2.59e-05	6.36e-06	2.21e-06	4.59e-05	1.37e-05	1.62e-05	2.17e-05	4.18e-05
PGSC0003DMT400000313	PGSC0003DMP400000238	PGSC0003DMG402000105	Gene of unknown function	1.94159	1.72944	1.88611	1.79528	2.15419	1.94752	1.72652	1.63064	1.16493	1.86094	2.54186	2.37654
PGSC0003DMT400000314	PGSC0003DMP400000239	PGSC0003DMG400000106	B3 domain-containing protein	0	0	0	0	0	0	0	0	0	0	0	0
PGSC0003DMT400000316	PGSC0003DMP400000240	PGSC0003DMG400000107	B3 domain-containing protein	0	0	0	0	0	0	0	0	0	0	0	0
PGSC0003DMT400000320	PGSC0003DMP400000242	PGSC0003DMG400000108	Eukaryotic translation initiation factor 3 subunit	0.505757	2.82803	1.34546	0.620645	0.000243877	0.000108021	0.000262717	0.000230123	1.80159	3.17282	0.000147746	0.782982
PGSC0003DMT400000323	PGSC0003DMP400000243	PGSC0003DMG400000110	Wax synthase	2.87e-12	0.268046	7.91e-18	4.65e-13	0.152008	0.000116379	2.56e-14	2.19e-07	0.303807	2.4e-06	1.24e-12	5.2e-12
PGSC0003DMT400000324	PGSC0003DMP400000244	PGSC0003DMG400000110	Wax synthase	0.450131	3.05e-11	0.221347	0.256956	1.01e-22	9.24e-06	0.415639	0.541018	0.296765	6.96e-07	9.51e-13	0.876911
PGSC0003DMT400000325	PGSC0003DMP400000245	PGSC0003DMG400000110	Wax synthase	0.15966	5.13e-06	0.147371	0.1856	2.89e-31	0.248639	0.199978	1.75e-13	0.218512	1.61e-09	0.238924	6.31e-20
PGSC0003DMT400000326	PGSC0003DMP400000246	PGSC0003DMG400000110	Wax synthase	28.8454	15.4628	18.3365	16.1842	13.1451	10.718	111.108	43.6164	49.8273	23.6368	26.4857	75.432
PGSC0003DMT400000327	PGSC0003DMP400000247	PGSC0003DMG400000110	Wax synthase	3.92e-11	4.17e-20	1.19e-13	9.71e-22	0.00470462	1.43e-28	1.31e-05	1.71e-17	1.4e-13	8.72e-37	1.01e-25	2.16e-06
PGSC0003DMT400000330	PGSC0003DMP400000248	PGSC0003DMG401000111	Conserved gene of unknown function	0.478385	0	0	0	1.8365	0.611628	0	0	0	0	0	0.725353
PGSC0003DMT400000331	PGSC0003DMP400000249	PGSC0003DMG402000111	Conserved gene of unknown function	0	0	0	0	0	0	0	0	0	0	0	0
PGSC0003DMT400000332	PGSC0003DMP400000250	PGSC0003DMG400000112	Gene of unknown function	0	0	0	0	0	0	0	0	1.02e-135	0	0	0
PGSC0003DMT400000333	PGSC0003DMP400000251	PGSC0003DMG400000112	Gene of unknown function	47.314	6.79024	9.66154	5.81363	30.3185	7.83102	13.4366	27.0258	3.92986	6.13693	12.3339	49.1443
PGSC0003DMT400000334	PGSC0003DMP400000252	PGSC0003DMG400000113	Conserved gene of unknown function	4.94e-08	1.92e-09	3.81e-05	8.22e-08	1.02e-10	2.3e-09	8.33e-06	2.43e-05	5.25e-08	3.54e-07	5.73e-10	0.753416
PGSC0003DMT400000335	PGSC0003DMP400000253	PGSC0003DMG400000113	Conserved gene of unknown function	7.84694	8.44922	7.50369	5.82213	6.12264	5.59783	6.24127	7.71882	7.41125	6.43946	7.07888	9.85485
PGSC0003DMT400000336	PGSC0003DMP400000254	PGSC0003DMG400000114	Phosphatidylinositol 3-and 4-kinase family protein	93.8841	108.449	109.894	165.911	134.362	136.789	134.778	131.96	164.989	212.983	215.8	234.459
PGSC0003DMT400000337	PGSC0003DMP400000255	PGSC0003DMG400000114	Phosphatidylinositol 3-and 4-kinase family protein	3.4215	1.94042	1.83999	4.20855	3.19758	2.12325	1.47969	2.76329	3.18224	1.74393	3.2666	3.90147
PGSC0003DMT400000338	PGSC0003DMP400000256	PGSC0003DMG400000115	Conserved gene of unknown function	1.00553	0.29899	0.407017	0.418635	0.477948	1.0108	0.867307	1.85309	0.532256	0.48117	0.939098	0.778045
PGSC0003DMT400000339	PGSC0003DMP400000257	PGSC0003DMG400000116	Gene of unknown function	0	0	0	0	0	0	0	0	0	0	0	0
PGSC0003DMT400000341	PGSC0003DMP400000258	PGSC0003DMG401000117	Importin-alpha re-exporter	0.103004	2.28149	9.84e-09	0.290389	0.609076	1.56012	0.474194	0.000208193	6.06e-21	3.87e-23	3.56e-12	0.0802054
PGSC0003DMT400000342	PGSC0003DMP400000259	PGSC0003DMG401000117	Importin-alpha re-exporter	6.3285	8.24316	8.33537	7.31312	6.60556	5.89911	8.0164	7.90539	5.25147	7.32235	7.89073	6.78142
PGSC0003DMT400000343	PGSC0003DMP400000260	PGSC0003DMG402000117	Gene of unknown function	2.77641	2.98162	2.59415	3.08417	2.59517	3.66795	2.96759	2.12095	2.38688	1.73994	2.37757	3.38389
PGSC0003DMT400000344	PGSC0003DMP400000261	PGSC0003DMG400000118	ARF domain class transcription factor	0.231119	0.138987	9.5e-25	6.16e-05	7.77e-13	0.111357	1.29e-17	3.8e-16	1.19e-06	5.87e-45	0.00294816	8.12e-08
PGSC0003DMT400000345	PGSC0003DMP400000262	PGSC0003DMG400000118	ARF domain class transcription factor	1.39267	1.13336	2.50282	1.60647	2.27306	1.09892	0.840189	1.38188	0.729341	1.21e-20	1.24656	1.00759
PGSC0003DMT400000346	PGSC0003DMP400000263	PGSC0003DMG400000118	ARF domain class transcription factor	7.45e-05	1.58e-11	0.162759	0.266083	0.371937	0.0202923	0.142629	8.89e-20	0.175334	3.28e-51	0.156106	0.767893
PGSC0003DMT400000347	PGSC0003DMP400000264	PGSC0003DMG400000119	Conserved gene of unknown function	4.09e-06	0.385758	3.71e-06	1.29e-05	1.24e-05	0.398459	0.30704	5.34e-06	0.430047	1.48337	4.38e-06	6.34e-06
PGSC0003DMT400000348	PGSC0003DMP400000265	PGSC0003DMG400000119	Conserved gene of unknown function	7.42786	6.12422	6.97772	6.61137	7.96963	7.35799	14.5392	19.7424	7.6224	5.21302	7.5722	9.59102
PGSC0003DMT400000349	PGSC0003DMP400000266	PGSC0003DMG400000120	Dof18	0.332062	1.18302	2.36e-05	1.9e-05	0.442001	3.6e-05	1.79e-05	4.83e-05	0.691136	1.96e-08	8.15e-05	8.52e-05
PGSC0003DMT400000350	PGSC0003DMP400000267	PGSC0003DMG400000121	Conserved gene of unknown function	0	0.0334972	0.0727604	0.0312145	0	0	0	0	0	0	0	0.0870747
PGSC0003DMT400000351	PGSC0003DMP400000268	PGSC0003DMG400000122	Kinase	0.044213	0	0.0286374	0.049151	0	0	0	0.0343792	0.0272549	0	0.0658793	0
PGSC0003DMT400000352	PGSC0003DMP400000269	PGSC0003DMG400000123	Calcium-transporting ATPase, endoplasmic reticulum-type	8.05e-09	1.47e-08	0.457866	7.13e-12	6.05e-06	3.49e-06	2.29e-05	5.05e-06	1.57e-06	2.8707	3.27e-05	7.31e-05
PGSC0003DMT400000353	PGSC0003DMP400000270	PGSC0003DMG400000123	Calcium-transporting ATPase, endoplasmic reticulum-type	4.78e-54	0.180111	0.522903	1.28e-55	0.381051	6.52e-61	8.34e-23	1.59e-23	1.02e-56	2.56e-18	6.48e-55	1.14e-31
PGSC0003DMT400000356	PGSC0003DMP400000271	PGSC0003DMG400000124	RAB11B	0.168564	0	0.145563	0.124789	0.284839	0	0.0704774	0.261687	0	0	0	0.260947
PGSC0003DMT400000358	PGSC0003DMP400000272	PGSC0003DMG400000125	Conserved gene of unknown function	1.1e-05	2.03e-05	2.44e-05	1.17e-05	6.4e-06	1.28e-05	5.17e-06	3.2e-05	1.69e-05	0.000175441	4.51e-06	4.64e-06
PGSC0003DMT400000359	PGSC0003DMP400000273	PGSC0003DMG400000125	Conserved gene of unknown function	15.3621	25.8084	24.8004	17.4979	20.3998	13.106	21.0402	10.6968	13.9807	14.6946	13.0755	8.83048
PGSC0003DMT400000360	PGSC0003DMP400000274	PGSC0003DMG400000126	Conserved gene of unknown function	0.242725	0.144372	0.00145734	0.00210495	0.307647	0	0.761254	0.675385	0.367455	0	0.0017618	0.563502
PGSC0003DMT400000361	PGSC0003DMP400000275	PGSC0003DMG400000126	Conserved gene of unknown function	7.04e-07	8.16e-07	0.0789856	0.135806	1.88e-07	0	1.13e-06	0.176367	6.81e-07	0	0.18387	1.13e-06
PGSC0003DMT400000362	PGSC0003DMP400000276	PGSC0003DMG400000127	Cytochrome b5 isoform Cb5-A	111.83	99.0869	89.2497	97.9585	97.8802	101.044	124.346	97.7963	94.6956	120.806	128.888	108.517
PGSC0003DMT400000363	PGSC0003DMP400000277	PGSC0003DMG400000127	Cytochrome b5 isoform Cb5-A	0.287852	0.698811	4.77e-06	0.925282	0.772354	0.833269	2.55637	1.48002	1.09303	6.92957	2.40672	0.997374
PGSC0003DMT400000364	PGSC0003DMP400000278	PGSC0003DMG400000128	Ubiquitin fusion protein	161.025	180.54	155.683	153.461	171.533	168.704	138.227	100.806	115.453	85.3038	123.421	108.624
PGSC0003DMT400000365	PGSC0003DMP400000279	PGSC0003DMG400000129	SAUR family protein	8.00628	6.37176	4.20676	4.69402	7.661	4.24539	13.1776	14.2913	4.81542	5.78893	6.89092	10.0458
PGSC0003DMT400000366	PGSC0003DMP400000280	PGSC0003DMG400000130	Gtpase activating protein	0.162825	1.17429	0.207631	0.183206	0.398703	0.243572	7.4e-37	0.65633	0.475351	5.79e-18	0.572592	1.83e-47
PGSC0003DMT400000367	PGSC0003DMP400000281	PGSC0003DMG400000130	Gtpase activating protein	5.94095	22.2096	24.7869	5.91289	7.97758	9.87853	4.85001	2.74408	3.42186	0.00266836	3.2582	3.00728
PGSC0003DMT400000368	PGSC0003DMP400000282	PGSC0003DMG400000130	Gtpase activating protein	0.322382	3.57e-52	1.03e-96	2.09e-21	4.87e-23	6.72e-19	6.09e-13	1.43e-15	2.64e-26	9.29e-15	8.18e-41	8.38e-31
PGSC0003DMT400000369	PGSC0003DMP400000283	PGSC0003DMG400000130	Gtpase activating protein	0.00671526	2.82e-31	5.27e-36	5.12e-12	0.00032979	1.01e-08	0.550216	5.5e-13	1.62e-26	3.67e-19	8.79e-33	0.41244
PGSC0003DMT400000370	PGSC0003DMP400000284	PGSC0003DMG400000131	SET domain-containing protein	2.34e-56	1.55e-32	1e-49	1.67e-32	0.0388795	0.0347927	2.88e-34	2.78e-54	2.48e-31	6.33e-09	1.09e-23	3.77e-46
PGSC0003DMT400000371	PGSC0003DMP400000285	PGSC0003DMG400000131	SET domain-containing protein	1.0128	0.903842	0.615354	1.18703	0.791325	0.615384	0.379786	1.26183	1.08606	0.777859	0.48027	4.55e-15
PGSC0003DMT400000372	PGSC0003DMP400000286	PGSC0003DMG400000131	SET domain-containing protein	0.289892	0.463578	0.371126	0.265917	0.00194678	5.53e-12	0.000667385	5.47e-22	4.95e-06	0.000655902	0.143899	2.81e-13
PGSC0003DMT400000373	PGSC0003DMP400000287	PGSC0003DMG400000131	SET domain-containing protein	2.29e-49	5.09e-27	1.62e-44	7.15e-27	0.326188	0.102961	4.29e-32	1.04e-48	3.18e-25	1.71e-05	1.12e-17	3.76e-39
PGSC0003DMT400000374	PGSC0003DMP400000288	PGSC0003DMG400000131	SET domain-containing protein	9.65e-90	4.38e-46	1.56e-96	1.01e-50	2.18e-22	2.32e-13	6.59e-55	2.53e-96	1.79e-39	2.32e-17	1.22e-36	0.0718622
PGSC0003DMT400000375	PGSC0003DMP400000289	PGSC0003DMG400000131	SET domain-containing protein	0.000851392	0.000410586	0.00694177	0.000306522	0.314059	1.05517	0.858482	0.00521553	0.000161946	0.000735049	5.98e-05	0.000395855
PGSC0003DMT400000376	PGSC0003DMP400000290	PGSC0003DMG400000131	SET domain-containing protein	1.45215	3.30407	2.1775	2.24143	1.87264	1.89315	1.47251	1.82562	2.66991	1.78622	2.33319	1.69759
PGSC0003DMT400000377	PGSC0003DMP400000291	PGSC0003DMG400000132	Conserved gene of unknown function	64.8507	59.0524	60.8597	69.6079	59.8052	66.039	55.7429	44.0835	44.0432	60.4422	56.6575	61.939
PGSC0003DMT400000378	PGSC0003DMP400000292	PGSC0003DMG400000133	Phospholipase PLDb2	5.72e-74	6.83e-09	4.11e-19	7.4e-17	9.94e-28	2.97e-44	3.55e-19	8.17e-12	1.12e-13	3.37e-21	1.74e-32	2.61e-43
PGSC0003DMT400000380	PGSC0003DMP400000294	PGSC0003DMG400000134	Xylem serine proteinase 1	0.817197	0.00037627	0.0194511	0.714785	1.0848	0.000444083	1.21069	0.661785	0.866444	0.0024501	0.476033	0.000502074
PGSC0003DMT400000381	PGSC0003DMP400000295	PGSC0003DMG400000135	Xylem serine proteinase 1	0.175964	0.149951	0.553585	0.167655	0.350213	0.20308	0.157484	0.156349	0.0309483	0.383748	0.0749285	0.27283
PGSC0003DMT400000382	PGSC0003DMP400000296	PGSC0003DMG400000136	PMADS4 protein	0.895086	1.099	0.382458	0.953718	0.84251	0.351373	3.53203	2.77222	0.972748	1.68767	4.69019	0.829752
PGSC0003DMT400000383	PGSC0003DMP400000297	PGSC0003DMG400000136	PMADS4 protein	6.37177	4.61209	6.30535	4.05155	5.7562	5.12782	15.2714	9.57063	12.8868	11.1714	11.8425	10.3246
PGSC0003DMT400000387	PGSC0003DMP400000301	PGSC0003DMG400000138	Conserved gene of unknown function	5.44575	6.09782	5.80779	4.94444	4.64912	3.87592	7.69352	8.31573	4.66556	3.8745	4.75588	3.19793
PGSC0003DMT400000389	PGSC0003DMP400000302	PGSC0003DMG400000139	Gibberellin receptor GID1	0.103943	4.32e-07	1.08e-07	5e-07	3.05e-08	1.75e-07	8.04e-07	0	9.26e-07	0	0.234601	6.61e-08
PGSC0003DMT400000390	PGSC0003DMP400000303	PGSC0003DMG400000139	Gibberellin receptor GID1	0.652177	2.17995	1.45465	1.96886	0.824034	1.10959	2.07605	0.642217	0.93125	0.4524	0.9738	0.548915
PGSC0003DMT400000391	PGSC0003DMP400000304	PGSC0003DMG400000140	ATP binding protein	0.275138	0.40413	0.356422	0.23529	0.321637	0.285105	0.212118	0.23041	0.287154	0.161494	0.283805	0.196931
PGSC0003DMT400000395	PGSC0003DMP400000308	PGSC0003DMG400000142	Copper ion binding protein	0.528254	0.280486	3.11e-06	2.69e-06	0.371544	0.384615	0.288816	0.846813	1.23142	2.14e-05	5.26e-06	1.36836
PGSC0003DMT400000396	PGSC0003DMP400000309	PGSC0003DMG400000142	Copper ion binding protein	52.9422	42.2707	48.7703	46.8706	48.2558	45.4148	46.8691	43.5898	45.1399	49.7597	46.3799	51.3694
PGSC0003DMT400000414	PGSC0003DMP400000323	PGSC0003DMG400000144	Flavonol 3-sulfotransferase	0.175297	0	0	0.0972317	0	0.117127	0	0.135852	0.419421	0.672433	0	0
PGSC0003DMT400000418	PGSC0003DMP400000324	PGSC0003DMG400000145	Cytochrome P450 monooxygenase	0	0	0	0	0	0	0	0	0	0	0	0
PGSC0003DMT400000423	PGSC0003DMP400000325	PGSC0003DMG400000146	Cytochrome P450 monooxygenase	0.0504773	0.0600974	0.523081	0.897017	0.703611	0.271028	0.189906	0.783865	1.10556	0	0.226089	0.0781643
PGSC0003DMT400000425	PGSC0003DMP400000326	PGSC0003DMG400000147	Cytochrome P450 monooxygenase	0	0	0	0	0	0	0	0	0	0	0	0
PGSC0003DMT400000430	PGSC0003DMP400000327	PGSC0003DMG400000148	Cytochrome P450	0.042671	0.152507	0	0.0948105	0.0540636	0.0573324	0.213991	0.132581	0.0521088	0	0.0636732	0.132204
PGSC0003DMT400000436	PGSC0003DMP400000328	PGSC0003DMG400000149	Cytochrome P450	0.24995	0.0553417	0.169666	0.00795258	4.58e-05	0.287241	1.01e-14	0.277368	0.449454	0	2.48e-15	1.07e-56
PGSC0003DMT400000437	PGSC0003DMP400000329	PGSC0003DMG400000149	Cytochrome P450	2.92e-40	9.14e-44	1.92e-14	0.0923334	6.77e-12	2.59e-48	0.000304193	6.67e-06	1.03e-06	2.93e-36	1.83e-06	0.0190939
PGSC0003DMT400000438	PGSC0003DMP400000330	PGSC0003DMG400000149	Cytochrome P450	0.109824	2.23e-59	5.27e-44	0.0808793	7.37e-29	1.88e-63	5.32e-23	9.59e-45	0.108646	1.59e-05	2.18e-27	4.37e-65
PGSC0003DMT400000439	PGSC0003DMP400000331	PGSC0003DMG400000149	Cytochrome P450	6.66e-34	2.05e-40	0.298235	1e-29	9.4e-47	1.39e-33	3.54e-05	0.0736438	9.88e-24	8.1e-14	9.49e-16	7.91e-50
PGSC0003DMT400000440	PGSC0003DMP400000332	PGSC0003DMG400000149	Cytochrome P450	3.22432	4.10421	3.42391	2.73618	1.88561	2.68504	1.89115	3.672	2.33141	3.28697	3.15293	2.09378
PGSC0003DMT400000441	PGSC0003DMP400000333	PGSC0003DMG400000150	Gene of unknown function	0	0	0.384187	0	0	0	0	0.458398	0.172709	0	0	0
PGSC0003DMT400000443	PGSC0003DMP400000334	PGSC0003DMG400000151	Digalactosyldiacylglycerol synthase 2, chloroplastic	1.08e-52	1.92e-10	4.02e-23	7.02e-35	1.18e-29	0.494128	7.63e-47	0.544349	0.296802	4.46e-24	0.292933	1.8e-08
PGSC0003DMT400000444	PGSC0003DMP400000335	PGSC0003DMG400000151	Digalactosyldiacylglycerol synthase 2, chloroplastic	0.0103094	2.59608	0.0002286	0.0294419	0.300194	0.000174563	0.0140276	0.00173026	1.19914	6.49028	4.55e-05	3.54047
PGSC0003DMT400000445	PGSC0003DMP400000336	PGSC0003DMG400000151	Digalactosyldiacylglycerol synthase 2, chloroplastic	0.412617	0.472657	0.329427	0.486539	0.65705	0.367115	0.544074	0.885637	0.507899	3.67e-09	0.347117	0.43603
PGSC0003DMT400000446	PGSC0003DMP400000337	PGSC0003DMG400000151	Digalactosyldiacylglycerol synthase 2, chloroplastic	15.066	11.2254	12.9936	11.358	10.0444	11.2158	9.29643	13.757	11.1625	10.2036	9.75554	8.59332
PGSC0003DMT400000447	PGSC0003DMP400000338	PGSC0003DMG400000152	Methylenetetrahydrofolate dehydrogenase	8.99102	16.565	16.5967	8.61658	11.675	11.3827	5.72906	5.29753	5.91578	4.86601	4.41459	4.23758
PGSC0003DMT400000448	PGSC0003DMP400000339	PGSC0003DMG400000153	KEA1 (K EFFLUX ANTIPORTER 1)	3.9e-05	0.0051745	0.000103825	0.000585253	1.19228	2.86729	9.43e-05	0.00862562	6.46e-05	6.71807	8.77e-05	4.68e-05
PGSC0003DMT400000450	PGSC0003DMP400000341	PGSC0003DMG400000154	NAC transcription factor	0	0	0	0	0	0	0	0	0	0	0	0
PGSC0003DMT400000452	PGSC0003DMP400000342	PGSC0003DMG400000155	LIM domain protein PLIM-2	0	0	0	0	0	0	0	0	0	0	0	0
PGSC0003DMT400000453	PGSC0003DMP400000343	PGSC0003DMG400000155	LIM domain protein PLIM-2	0	0	0	0	0	0	0	0	0	0	0	0
PGSC0003DMT400000454	PGSC0003DMP400000344	PGSC0003DMG400000156	Conserved gene of unknown function	4.7e-66	1.23e-54	2.42e-26	3.09e-36	2.28e-35	2.88e-51	1.02e-45	0.189183	3.07e-73	1.06e-31	4.89e-25	6.4e-27
PGSC0003DMT400000455	PGSC0003DMP400000345	PGSC0003DMG400000156	Conserved gene of unknown function	2.99e-40	1.53e-22	2.86e-19	5.17e-25	2.09e-17	6.63e-22	2.75e-39	0.510522	7.39e-52	1.39e-29	3.1e-17	0.208019
PGSC0003DMT400000456	PGSC0003DMP400000346	PGSC0003DMG400000156	Conserved gene of unknown function	4.27e-189	4.42e-121	6.47e-83	5.68e-114	4.2e-77	1.5e-103	1.22e-176	1.22e-11	3.92e-217	3.99e-70	4.89e-81	2.91e-49
PGSC0003DMT400000457	PGSC0003DMP400000347	PGSC0003DMG400000156	Conserved gene of unknown function	19.8569	13.7752	13.0772	16.7615	19.6212	11.6131	10.1547	21.8875	15.2325	17.7233	22.9705	13.6423
PGSC0003DMT400000458	PGSC0003DMP400000348	PGSC0003DMG400000156	Conserved gene of unknown function	1.20456	0.720433	1.29199	0.267633	0.531463	0.372303	0.418977	0.935077	1.21436	0.894524	5.19e-07	0.19135
PGSC0003DMT400000459	PGSC0003DMP400000349	PGSC0003DMG400000156	Conserved gene of unknown function	0.00033014	0.229252	2.06e-10	0.236598	2.37e-05	4.83e-08	7.2e-06	0.653519	0.000724033	3.42304	1.10792	0.711183
PGSC0003DMT400000460	PGSC0003DMP400000350	PGSC0003DMG400000156	Conserved gene of unknown function	0.14552	0.0991792	2.84e-22	0.0208723	0.0752457	0.0867484	0.12751	0.0988586	1.06e-60	0.322997	0.114	3.71e-152
PGSC0003DMT400000461	PGSC0003DMP400000351	PGSC0003DMG400000156	Conserved gene of unknown function	2.63e-109	2.8e-06	0.0799329	0.00162582	4.89e-31	1.43e-55	3.38e-84	1.47e-08	0.0999603	0.000182244	3.81e-20	4.36e-246
PGSC0003DMT400000462	PGSC0003DMP400000352	PGSC0003DMG400000157	Remorin 2	285.699	218.495	230.593	242.944	210.593	187.351	381.103	299.998	230.708	243.061	265.047	403.783
PGSC0003DMT400000464	PGSC0003DMP400000353	PGSC0003DMG400000158	Actin-depolymerizing factor 12	0.475779	0.563321	0.308093	0.263632	0.75471	0.95011	0.299036	0.368129	0.841844	0	0.713759	0.367103
PGSC0003DMT400000466	PGSC0003DMP400000354	PGSC0003DMG400000159	DNA binding protein	1.46896	2.09228	1.58412	0.027554	1.45111	3.61124	0.327471	3.07588	1.2951	0.000456204	0.450364	0.543826
PGSC0003DMT400000467	PGSC0003DMP400000355	PGSC0003DMG400000159	DNA binding protein	2.49e-19	0.139346	0.668889	0.243499	3.44e-16	0.595869	0.274814	0.227786	0.166189	4.6e-12	0.415184	3.11e-13
PGSC0003DMT400000468	PGSC0003DMP400000356	PGSC0003DMG400000159	DNA binding protein	0.432192	3.01991	3.64724	3.15867	3.13123	0.182178	0.570627	0.898987	2.54226	4.95668	2.25644	0.0581518
PGSC0003DMT400000470	PGSC0003DMP400000357	PGSC0003DMG400000160	Gene of unknown function	0	0	0	0	0	0	0	0	0	0	0	0
PGSC0003DMT400000471	PGSC0003DMP400000358	PGSC0003DMG400000161	Conserved gene of unknown function	11.9239	4.48341	3.52433	2.65503	0.0847089	0.33866	0.00526705	4.80723	7.98795	12.6888	0.00101663	11.1152
PGSC0003DMT400000473	PGSC0003DMP400000359	PGSC0003DMG400000162	Ccr4-not transcription complex	0.17893	0.106565	0	0	0.0566778	0.180261	0.112173	0.138971	0.0545741	0	0.200276	0.692883
PGSC0003DMT400000477	PGSC0003DMP400000360	PGSC0003DMG400000164	Cytidine/deoxycytidylate deaminase family protein	3.64908	4.28979	1.69062	3.47516	1.19874	1.70837	3.21804	2.76219	2.68886	3.45873	2.34477	2.36521
PGSC0003DMT400000478	PGSC0003DMP400000361	PGSC0003DMG400000165	Protein AFR	9.5173	5.09199	8.14011	9.83588	7.64601	10.6908	13.251	12.3582	5.49772	0.000273138	9.50007	8.89747
PGSC0003DMT400000479	PGSC0003DMP400000362	PGSC0003DMG400000166	Acyl-CoA thioesterase	8.58474	7.98105	7.58314	7.98345	10.7805	7.36764	9.79991	10.9206	5.78556	0.000742538	11.8076	6.97164
PGSC0003DMT400000480	PGSC0003DMP400000363	PGSC0003DMG400000166	Acyl-CoA thioesterase	4.48e-05	4.97e-22	7.35e-09	7.39e-29	9.75e-30	4.66e-13	6.3e-63	4.29e-20	7.02e-16	4.31e-15	0.0159873	2.15e-07
PGSC0003DMT400000481	PGSC0003DMP400000364	PGSC0003DMG400000167	Small nuclear ribonucleoprotein-associated protein	2.83e-07	1.97e-06	1.16e-06	8.34e-07	1.92e-06	9.47e-07	7.99e-07	5.19e-07	8.13e-07	4.41e-06	1.66e-06	2.18e-06
PGSC0003DMT400000482	PGSC0003DMP400000365	PGSC0003DMG400000167	Small nuclear ribonucleoprotein-associated protein	21.535	24.9466	25.6863	25.7595	25.6828	29.6326	22.1169	25.7267	32.6919	22.7288	29.8932	27.691
PGSC0003DMT400000483	PGSC0003DMP400000366	PGSC0003DMG400000168	60S ribosomal protein L36	31.3549	33.7647	29.7789	34.8797	35.5796	38.6141	32.1541	23.78	28.3778	30.2742	28.0465	31.4919
PGSC0003DMT400000485	PGSC0003DMP400000367	PGSC0003DMG400000169	Beta-amylase	9.79225	10.3025	11.0362	10.5842	8.79333	9.1286	9.65477	11.4045	14.8347	16.7754	12.5466	9.71582
PGSC0003DMT400000486	PGSC0003DMP400000368	PGSC0003DMG400000169	Beta-amylase	0.878761	0.520971	0.933403	0.488902	1.04999	0.91873	0.347004	1.25071	1.15568	1.4769	0.618812	0.849041
PGSC0003DMT400000487	PGSC0003DMP400000369	PGSC0003DMG400000170	Gibberellin 20-oxidase	5.61e-06	0.000271954	0.000297439	2.42e-05	1.26e-05	0.210241	0.000281921	0.000359993	0.000291084	0	0.000334653	0.000355973
PGSC0003DMT400000488	PGSC0003DMP400000370	PGSC0003DMG400000170	Gibberellin 20-oxidase	0.413356	0.342759	0.204983	0.303343	0.336463	0.317783	0.0626985	0.182103	0.0825697	0	0.124489	0.146105
PGSC0003DMT400000489	PGSC0003DMP400000371	PGSC0003DMG400000171	2-oxo acid dehydrogenase, lipoyl-binding site	2.1127	2.33075	0.940579	2.91029	1.84156	1.705	1.97283	0.522129	1.97197	5.74e-73	2.64779	2.87197
PGSC0003DMT400000491	PGSC0003DMP400000373	PGSC0003DMG400000172	Conserved gene of unknown function	2.93023	3.08669	1.8364	1.78996	2.59481	1.37099	2.33343	5.94987	3.75878	4.14289	3.65783	5.73196
PGSC0003DMT400000492	PGSC0003DMP400000374	PGSC0003DMG400000172	Conserved gene of unknown function	5.75197	3.57716	4.50031	2.80036	3.22719	2.06149	4.78757	4.87303	5.31432	5.47442	3.03261	4.50021
PGSC0003DMT400000493	PGSC0003DMP400000375	PGSC0003DMG400000172	Conserved gene of unknown function	2.12391	1.64703	2.29113	1.97685	1.5201	3.12308	4.40041	3.94809	2.26733	2.23219	2.15828	1.88006
PGSC0003DMT400000494	PGSC0003DMP400000376	PGSC0003DMG400000173	Conserved gene of unknown function	0	0.522692	0	0	0.223386	0.117687	0	0	0	0	0.13184	0
PGSC0003DMT400000500	PGSC0003DMP400000377	PGSC0003DMG400000174	Origin recognition complex 5 subunit	2.25e-05	7.83e-07	8.91e-09	5.17e-17	2.7e-05	5.29e-09	1.07e-05	6.01e-09	3.97e-15	4.46e-06	1.56e-05	5.35e-12
PGSC0003DMT400000501	PGSC0003DMP400000378	PGSC0003DMG400000175	Conserved gene of unknown function	7.43924	5.3596	6.02471	4.08369	5.41563	4.44966	5.55913	6.29484	7.19811	5.57281	6.31692	9.06866
PGSC0003DMT400000502	PGSC0003DMP400000379	PGSC0003DMG400000175	Conserved gene of unknown function	6.33773	4.637	6.29122	6.55125	4.43579	6.58499	8.58533	9.81352	7.74094	7.76571	3.54115	3.96835
PGSC0003DMT400000503	PGSC0003DMP400000380	PGSC0003DMG400000176	Conserved gene of unknown function	0.0709224	0	0	0	0	0	0	0	0	0	0	0
PGSC0003DMT400000504	PGSC0003DMP400000381	PGSC0003DMG400000177	Ubiquitin carrier protein	0.000795025	0.0902245	9.99e-05	0.0611014	0.0867723	5.79e-05	0.0810157	0.486897	2.23e-08	1.71e-23	0.199487	0.124104
PGSC0003DMT400000505	PGSC0003DMP400000382	PGSC0003DMG400000177	Ubiquitin carrier protein	2.23905	3.86387	4.91294	3.58659	5.28706	2.52751	9.01694	7.96599	8.0922	7.94578	6.36944	8.36847
PGSC0003DMT400000506	PGSC0003DMP400000383	PGSC0003DMG400000177	Ubiquitin carrier protein	1.44983	3.3e-07	2.93e-07	2.22e-06	8.12e-05	1.43e-31	6.3e-27	9.56e-05	0.0102392	2.29e-05	0.0148978	8.66e-18
PGSC0003DMT400000507	PGSC0003DMP400000384	PGSC0003DMG400000178	DNA binding protein	0.271477	1.24e-37	0.217937	6.51e-22	4.34e-17	9.64e-30	2.13e-37	1.43e-24	8.09e-35	1.49332	3.41e-09	1.22e-39
PGSC0003DMT400000509	PGSC0003DMP400000385	PGSC0003DMG400000179	RLK4 (RECEPTOR KINASE 4)	8.42e-34	1.4e-09	5.3e-22	8.37e-42	1.44e-34	1.08e-16	1.44e-22	1.11e-05	1.25e-11	0.0848243	1.58e-14	9.46e-06
PGSC0003DMT400000510	PGSC0003DMP400000386	PGSC0003DMG400000179	RLK4 (RECEPTOR KINASE 4)	3.94e-05	3.27e-05	7.13e-05	8.08e-05	0.0001343	1.57e-05	0.212913	7.03e-07	4.78e-06	0.414401	2.5e-05	9.83e-06
PGSC0003DMT400000512	PGSC0003DMP400000387	PGSC0003DMG400000180	Zinc finger family protein	2.87e-11	1.7e-21	1.02e-19	1.26e-14	0.000308817	3.47e-23	6.59e-59	4.2e-05	3.6e-97	0	2.59e-12	4.57e-05
PGSC0003DMT400000513	PGSC0003DMP400000388	PGSC0003DMG400000180	Zinc finger family protein	7.2e-14	0.063869	6.28e-16	1.52e-24	4.64e-28	6.5e-19	1.07e-26	0.0817847	1.84e-28	0	0.0763715	4.31e-36
PGSC0003DMT400000514	PGSC0003DMP400000389	PGSC0003DMG400000180	Zinc finger family protein	8.68e-07	7.88e-08	0.342429	2.59e-05	2.02e-09	2.57e-05	9.52e-05	6.17e-06	9.22e-05	0	4.28e-06	4.86e-25
PGSC0003DMT400000517	PGSC0003DMP400000390	PGSC0003DMG400000181	Conserved gene of unknown function	1.65939	0.464667	0.75816	1.89353	1.07582	4.95e-88	1.26215	1.43964	1.88599	1.46e-130	1.08099	1.28341
PGSC0003DMT400000534	PGSC0003DMP400000402	PGSC0003DMG400000184	Ferric-chelate reductase	0.00040467	0.000162368	0.000195312	4.38e-05	0.000671861	0.000125322	0.000177795	0.00014625	0.000284883	0.000118736	0.000270699	0.000185798
PGSC0003DMT400000535	PGSC0003DMP400000403	PGSC0003DMG400000184	Ferric-chelate reductase	0.732721	0.601256	1.29877	9.98e-13	0.92001	0.823888	2.5765	1.55059	0.770234	0.953729	1.48867	0.170802
PGSC0003DMT400000536	PGSC0003DMP400000404	PGSC0003DMG400000184	Ferric-chelate reductase	23.546	14.7434	12.4428	8.96018	15.1848	13.6042	40.4269	37.529	22.1815	18.6288	41.2675	8.28059
PGSC0003DMT400000537	PGSC0003DMP400000405	PGSC0003DMG400000185	ATP binding protein	390.126	396.648	411.871	379.595	319.248	321.625	494.956	494.575	501.199	440.54	386.564	359.709
PGSC0003DMT400000538	PGSC0003DMP400000406	PGSC0003DMG400000186	Polygalacturonase	11.0019	6.93054	4.5287	7.65758	4.98121	6.47181	13.7854	9.5925	10.0295	13.1465	14.6351	15.105
PGSC0003DMT400000539	PGSC0003DMP400000407	PGSC0003DMG400000187	Conserved gene of unknown function	10.0846	8.26231	8.47153	6.15492	5.88341	5.69656	5.32156	6.6675	3.28115	3.81834	3.65214	3.78816
PGSC0003DMT400000540	PGSC0003DMP400000408	PGSC0003DMG400000188	Bmru protein	9.21e-05	0.00054419	0.000555352	0.000313758	0.652764	2.31471	0.000118191	0.000691117	1.28477	1.44407	0.00850012	1.47511
PGSC0003DMT400000542	PGSC0003DMP400000409	PGSC0003DMG400000188	Bmru protein	4.79e-15	0.196116	9.67e-20	2.24e-21	3.35e-08	8.82e-06	4.51e-12	0.558285	1.14e-05	6.97e-05	0.295002	2.4e-05
PGSC0003DMT400000543	PGSC0003DMP400000410	PGSC0003DMG400000188	Bmru protein	7.04503	7.81541	5.76904	5.71286	7.19823	5.92557	9.49175	4.04274	5.6989	3.07118	7.37784	3.1663
PGSC0003DMT400000546	PGSC0003DMP400000411	PGSC0003DMG400000189	MYBR domain class transcription factor	44.5143	33.9664	39.1464	36.1856	30.3128	33.9656	38.5764	78.828	58.511	46.1233	43.622	35.1582
PGSC0003DMT400000547	PGSC0003DMP400000412	PGSC0003DMG400000190	Angustifolia	8.43204	10.9902	10.443	8.51536	11.4864	12.28	12.1733	8.42511	10.3652	6.68382	11.7774	8.76766
PGSC0003DMT400000548	PGSC0003DMP400000413	PGSC0003DMG400000191	Conserved gene of unknown function	324.642	309.435	328.108	362.274	320.33	292.849	382.278	302.79	287.046	366.768	382.725	436.76
PGSC0003DMT400000549	PGSC0003DMP400000414	PGSC0003DMG400000191	Conserved gene of unknown function	1.12677	1.43348	4.53866	2.35417	1.99659	1.95796	3.75942	4.84281	2.82828	5.68977	3.18108	0.787084
PGSC0003DMT400000551	PGSC0003DMP400000415	PGSC0003DMG400000192	2-hydroxyacid dehydrogenase	0	0.319412	7.04e-06	0.0943606	0.196779	7.59e-07	0.075788	1.02e-05	4.46e-06	2.9e-05	0.235501	1.67e-06
PGSC0003DMT400000552	PGSC0003DMP400000416	PGSC0003DMG400000192	2-hydroxyacid dehydrogenase	0.105855	0.233678	0.319949	0.376143	0.108623	0.332156	0.176906	0.493525	0.432364	1.34773	0.49419	0.164041
PGSC0003DMT400000553	PGSC0003DMP400000417	PGSC0003DMG400000193	1-aminocyclopropane-1-carboxylate synthase 2	1.65517	3.28802	1.00057	5.64009	4.24025	4.15419	7.6995	2.11486	3.91842	14.6129	20.9575	24.4512
PGSC0003DMT400000554	PGSC0003DMP400000418	PGSC0003DMG400000194	Potyviral helper component protease-interacting protein 1	0.000164233	0.129707	2.79563	1.12448	0.684152	1.1928	1.41861	2.17181	1.60878	0.917517	1.61182	1.31403
PGSC0003DMT400000555	PGSC0003DMP400000419	PGSC0003DMG400000194	Potyviral helper component protease-interacting protein 1	2.52458	1.29368	3.13621	3.33008	3.35587	5.84304	3.80359	3.46401	3.02997	6.88188	2.55256	2.54843
PGSC0003DMT400000556	PGSC0003DMP400000420	PGSC0003DMG400000194	Potyviral helper component protease-interacting protein 1	1.57707	1.91602	0.767363	0.641034	1.5573	0.00273261	0.00384348	0.244161	1.32802	0.000360124	1.76132	3.28667
PGSC0003DMT400000557	PGSC0003DMP400000421	PGSC0003DMG400000195	Pentatricopeptide repeat-containing protein, mitochondrial	1.7667	2.25399	1.78883	2.64143	2.36593	2.54432	1.8571	2.02135	1.97953	1.08458	1.3312	1.60616
PGSC0003DMT400000558	PGSC0003DMP400000422	PGSC0003DMG400000196	Transcription factor	0.072001	0.000221326	6.02e-27	0.210978	0.00121089	6.92e-06	0.99121	0.753867	1.32142	8.29e-21	0.704479	9.11e-06
PGSC0003DMT400000559	PGSC0003DMP400000423	PGSC0003DMG400000196	Transcription factor	1.19673	1.60889	1.61102	1.6037	2.26064	1.95896	0.710231	0.262932	0.17727	1.65488	0.994769	2.5953
PGSC0003DMT400000565	PGSC0003DMP400000425	PGSC0003DMG400000197	Structural maintenance of chromosome 1 protein	0.658532	0.688242	0.000119705	0.644123	1.33e-11	4.25e-06	0.000421795	7.17e-06	0.40434	1.83242	0.231363	1.53e-07
PGSC0003DMT400000566	PGSC0003DMP400000426	PGSC0003DMG400000197	Structural maintenance of chromosome 1 protein	1.49e-20	3.73e-69	7.86e-56	1.44e-104	1.14e-41	0.525179	0.219029	8.45e-36	3.3e-71	4.21e-30	3.72e-43	8.42e-52
PGSC0003DMT400000567	PGSC0003DMP400000427	PGSC0003DMG400000197	Structural maintenance of chromosome 1 protein	0.307717	0.121032	0.530236	0.283906	0.141832	0.0651142	0.399119	0.778108	0.19969	6.41e-66	0.318572	6.24e-132
PGSC0003DMT400000568	PGSC0003DMP400000428	PGSC0003DMG401000198	Conserved gene of unknown function	0.859498	1.2613	1.8453	1.14102	1.27911	1.39841	1.00327	0.325551	1.04237	0.00910871	0.725418	2.59e-05
PGSC0003DMT400000570	PGSC0003DMP400000429	PGSC0003DMG402000198	Conserved gene of unknown function	5.92793	4.72532	6.04471	8.12158	4.39638	6.7618	5.30102	11.1569	6.10338	15.9339	8.66975	14.8339
PGSC0003DMT400000571	PGSC0003DMP400000430	PGSC0003DMG400000199	Gene of unknown function	0.651149	0.220736	1.56625	1.03174	0.235962	1.36648	0.233653	1.00897	0.777088	0.713965	0.139296	0.86241
PGSC0003DMT400000572	PGSC0003DMP400000431	PGSC0003DMG400000200	Acyl-CoA thioesterase family protein	1.4975	0.349538	0.775425	0.329994	1.90775	1.171	0.757619	0.918497	0.327039	0	0.455002	0.45802
PGSC0003DMT400000574	PGSC0003DMP400000432	PGSC0003DMG401000201	Ccr4-not transcription complex	1.33662	0.00313248	1.00478	0.506761	0.726418	0.889163	1.4563	0.941076	1.4077	2.03e-15	1.69941	0.120573
PGSC0003DMT400000575	PGSC0003DMP400000433	PGSC0003DMG402000201	Ccr4-not transcription complex	8.25e-50	9.45e-154	4.61e-37	2.21e-53	7.82e-31	1.16e-157	6.18e-17	1.5e-60	1.82e-167	0	1.69e-118	3.4e-53
PGSC0003DMT400000577	PGSC0003DMP400000435	PGSC0003DMG402000201	Ccr4-not transcription complex	0.000792162	2.09e-06	2.64e-11	0.000110726	1.25e-06	0.00727417	1.1e-05	1.30742	2.42e-05	0.845998	3.13e-23	0.000121057
PGSC0003DMT400000578	PGSC0003DMP400000436	PGSC0003DMG402000201	Ccr4-not transcription complex	0.389995	0.82465	1.68727	1.1645	0.648451	0.639594	1.41274	0.00215005	1.5155	0.828697	0.896837	1.18594
PGSC0003DMT400000585	PGSC0003DMP400000442	PGSC0003DMG400000202	Orf265_2	0	0	0	0	0	0	0	0	0	0	0	0
PGSC0003DMT400000587	PGSC0003DMP400000443	PGSC0003DMG400000203	Conserved gene of unknown function	1.10544	3.5664	0.431248	2.68328	2.78669	1.46996	2.40068	1.8797	1.65578	0.477483	0.714802	1.40376
PGSC0003DMT400000588	PGSC0003DMP400000444	PGSC0003DMG400000203	Conserved gene of unknown function	10.4168	10.3871	9.98855	4.921	8.31691	8.15766	6.81956	3.79069	4.80551	3.08676	6.29691	3.38944
PGSC0003DMT400000589	PGSC0003DMP400000445	PGSC0003DMG400000204	Thylakoid membrane phosphoprotein 14 kDa, chloroplast	145.702	184.497	202.978	172.266	145.969	131.002	182.874	90.3934	108.703	122.508	114.615	121.581
PGSC0003DMT400000591	PGSC0003DMP400000446	PGSC0003DMG400000205	Lanatoside 15'-O-acetylesterase	0.508287	0.495301	0.359133	0.41063	0.644042	0.124116	0.115879	0.143544	0.112672	0	0	0.214706
PGSC0003DMT400000592	PGSC0003DMP400000447	PGSC0003DMG400000206	Exosome complex exonuclease RRP41	3.86687	4.1362	4.2872	4.48131	4.32812	3.68505	4.02094	3.53828	3.7864	3.42798	2.97002	2.75825
PGSC0003DMT400000593	PGSC0003DMP400000448	PGSC0003DMG400000207	Arabinogalactan peptide 16	1.57536	5.02067	3.56826	3.46168	4.02292	1.01587	0	0.601099	0.414477	0	0	0.599513
PGSC0003DMT400000594	PGSC0003DMP400000449	PGSC0003DMG400000208	Conserved gene of unknown function	0.944951	1.10151	2.03871	3.12198	2.80992	0.819576	0.398599	0	0	0	0.958044	0
PGSC0003DMT400000595	PGSC0003DMP400000450	PGSC0003DMG400000209	Cmp-sialic acid transporter	3.452	4.11475	4.28536	3.87579	3.7353	3.72316	2.7043	2.17857	2.68694	2.74709	3.11063	2.45179
PGSC0003DMT400000597	PGSC0003DMP400000451	PGSC0003DMG400000210	Mitochondrial carrier	7.25183	10.9011	11.1061	9.05061	9.41292	9.05032	4.209	3.77514	4.85791	2.72908	5.96736	4.26262
PGSC0003DMT400000598	PGSC0003DMP400000452	PGSC0003DMG400000211	WRKY transcription factor	12.8772	10.0458	9.94075	8.21964	7.39136	10.2072	17.4283	15.897	13.4514	17.7997	12.8809	11.6351
PGSC0003DMT400000599	PGSC0003DMP400000453	PGSC0003DMG400000211	WRKY transcription factor	239.988	213.816	191.744	234.704	191.12	224.495	407.688	322.799	341.928	340.218	389.981	350.34
PGSC0003DMT400000600	PGSC0003DMP400000454	PGSC0003DMG400000212	Triptychon and cpc	0	0.52937	0	0.503203	1.17363	1.17551	0	0	0	3.62299	0	0.696299
PGSC0003DMT400000601	PGSC0003DMP400000455	PGSC0003DMG400000213	Histone H3	9.99e-21	3.81e-27	8.7e-26	2.45e-22	8.27e-65	2.09e-20	2.02e-26	9.12e-21	1.33e-12	0	3.54e-24	3.64e-43
PGSC0003DMT400000602	PGSC0003DMP400000456	PGSC0003DMG400000213	Histone H3	5.41717	3.59611	4.24273	4.40577	4.7905	4.89669	4.58363	4.10572	3.96275	3.37599	3.76508	3.41175
PGSC0003DMT400000604	PGSC0003DMP400000457	PGSC0003DMG400000214	Chitinase	11.3009	13.8946	16.7106	15.6861	12.0373	13.3331	13.1403	10.0516	13.6131	8.14449	12.1375	11.6201
PGSC0003DMT400000605	PGSC0003DMP400000458	PGSC0003DMG400000214	Chitinase	2.18e-06	2.83e-06	4.7e-06	0.127832	0.139517	3.61e-06	3.65e-06	4.19e-06	0.12532	3.03e-05	2.45e-06	4.57e-06
PGSC0003DMT400000606	PGSC0003DMP400000459	PGSC0003DMG400000215	Conserved gene of unknown function	81.6257	73.9647	71.0377	64.6638	47.6915	64.2294	120.886	144.971	79.6241	55.5832	62.5099	68.784
PGSC0003DMT400000608	PGSC0003DMP400000460	PGSC0003DMG401000216	Dead box ATP-dependent RNA helicase	5.87e-09	4.6e-06	9.41e-10	6.1e-14	2.45e-12	9.2e-11	3.24e-06	0.954394	9.95e-09	1.56e-31	2.59e-34	3.62e-10
PGSC0003DMT400000609	PGSC0003DMP400000461	PGSC0003DMG401000216	Dead box ATP-dependent RNA helicase	1.24e-07	1.21e-05	1.65e-11	0.429141	4.44e-08	5.27e-08	8.25e-09	1.16e-07	1.92e-11	8.84e-13	7.66e-25	4.62e-10
PGSC0003DMT400000610	PGSC0003DMP400000462	PGSC0003DMG401000216	Dead box ATP-dependent RNA helicase	0.130341	0.384023	1.05308	1.24019	0.884671	0.742064	0.77929	0.282756	0.196824	0.696503	3.61e-05	0.763355
PGSC0003DMT400000611	PGSC0003DMP400000463	PGSC0003DMG401000216	Dead box ATP-dependent RNA helicase	16.2555	22.3478	19.6943	17.0148	19.9439	20.9572	12.7762	11.7519	13.3467	8.78491	10.6289	7.47626
PGSC0003DMT400000612	PGSC0003DMP400000464	PGSC0003DMG401000216	Dead box ATP-dependent RNA helicase	0.431	0.947786	0.420569	0.318165	0.673741	0.382255	0.236753	0.233512	0.381412	5.41e-17	0.113402	0.120024
PGSC0003DMT400000613	PGSC0003DMP400000465	PGSC0003DMG402000216	Long-chain acyl-CoA synthetase 4	2.96536	1.71893	1.42265	3.7568	0.603961	0.8598	2.23384	1.41092	0.833745	1.29414	1.47673	1.86751
PGSC0003DMT400000614	PGSC0003DMP400000466	PGSC0003DMG400000217	Cyclic nucleotide-gated calmodulin-binding ion channel	0	0.163943	0	0	0	0	0	0.213953	0	0	0	0.320024
PGSC0003DMT400000618	PGSC0003DMP400000467	PGSC0003DMG400000218	Non-specific lipid-transfer protein	0	0	0	0	0	0	0	0	0	0	0	0
PGSC0003DMT400000619	PGSC0003DMP400000468	PGSC0003DMG400000219	Zinc finger (C3HC4-type RING finger) family protein	1.51e-39	4.31e-29	1.67e-40	7.38e-32	0	0.348065	0.258722	0.174459	2.43e-18	1.33195	7.39e-42	8.98e-10
PGSC0003DMT400000620	PGSC0003DMP400000469	PGSC0003DMG400000219	Zinc finger (C3HC4-type RING finger) family protein	0.480851	0.244991	0.177953	0.305001	0.174161	1.69e-17	1.4332	1.14072	0.663116	2.71e-16	1.74573	2.44429
PGSC0003DMT400000626	PGSC0003DMP400000471	PGSC0003DMG400000221	RING-H2 finger protein ATL3K	0.250995	1.01605	0.715271	1.00359	0.636116	1.07817	0.629523	0.389777	1.40506	2.30369	2.17343	1.16602
PGSC0003DMT400000627	PGSC0003DMP400000472	PGSC0003DMG400000222	F-box protein	0	0	0.172437	0	0	0	0	0	0	0	0	0.41065
PGSC0003DMT400000635	PGSC0003DMP400000476	PGSC0003DMG400000225	Conserved gene of unknown function	0.0721248	0	0	0	0	0	0	0.335685	0	0.552653	0	0
PGSC0003DMT400000636	PGSC0003DMP400000477	PGSC0003DMG400000225	Conserved gene of unknown function	1.21e-05	0	0	0	0	0	0	1.76e-05	0	7.74e-05	0	0.0894594
PGSC0003DMT400000637	PGSC0003DMP400000478	PGSC0003DMG400000226	Conserved gene of unknown function	0	0	0	0	0	0	0	0	0	0	0	0
PGSC0003DMT400000639	PGSC0003DMP400000479	PGSC0003DMG400000226	Conserved gene of unknown function	8.42733	2.21317	4.30828	1.43657	6.58786	2.81815	4.2781	6.16538	0.578255	4.32428	3.27493	1.54199
PGSC0003DMT400000643	PGSC0003DMP400000480	PGSC0003DMG400000227	Phragmoplastin	2.93912	2.59457	3.12537	3.30644	3.53363	3.80887	3.47267	3.46194	3.59089	3.62926	6.51565	2.71284
PGSC0003DMT400000644	PGSC0003DMP400000481	PGSC0003DMG400000227	Phragmoplastin	1.06554	0.789178	0.465979	1.35636	1.69e-12	0.486619	1.4e-20	2.27687	0.83368	5.51e-06	2.33e-10	1.71064
PGSC0003DMT400000645	PGSC0003DMP400000482	PGSC0003DMG400000227	Phragmoplastin	0.000743131	0.00476105	0.00014067	0.000411427	0.000491939	0.000532798	0.00371152	0.00145003	0.000133742	5.02262	0.000285007	0.00231083
PGSC0003DMT400000646	PGSC0003DMP400000483	PGSC0003DMG400000227	Phragmoplastin	97.2111	89.1225	89.8742	135.847	109.801	105.895	140.201	122.793	149.869	139.931	163.762	182.63
PGSC0003DMT400000647	PGSC0003DMP400000484	PGSC0003DMG400000228	EMB1703	1.27689	1.89015	1.74012	1.37552	1.51575	1.25543	0.965721	0.991914	1.16907	0.811378	0.755487	0.639693
PGSC0003DMT400000648	PGSC0003DMP400000485	PGSC0003DMG400000229	Ubiquitin ligase SINAT3	2.88866	6.13347	1.31369	1.54022	5.25157	8.57287	4.11452	9.35053	9.0708	3.51458	3.09175	9.89003
PGSC0003DMT400000649	PGSC0003DMP400000486	PGSC0003DMG400000229	Ubiquitin ligase SINAT3	13.3409	13.4142	17.8434	16.1474	15.8339	14.362	13.614	14.0393	13.3126	13.0377	13.6079	20.2119
PGSC0003DMT400000650	PGSC0003DMP400000487	PGSC0003DMG400000230	Conserved gene of unknown function	0.950123	5.06472	2.38151	2.95988	5.80539	4.90769	2.04446	1.91067	2.75557	0.000648647	1.81917	2.5635
PGSC0003DMT400000651	PGSC0003DMP400000488	PGSC0003DMG400000231	Aspartic proteinase nepenthesin-1	6.58	8.68705	11.9606	6.13245	7.93218	7.32629	4.78885	9.67623	10.7067	7.29675	9.07494	6.4142
PGSC0003DMT400000652	PGSC0003DMP400000489	PGSC0003DMG400000232	Myc2 bHLH protein	43.2898	23.0428	30.3189	37.5492	45.0563	44.2062	27.7876	50.5036	36.0015	59.2354	48.5342	74.7268
PGSC0003DMT400000653	PGSC0003DMP400000490	PGSC0003DMG400000232	Myc2 bHLH protein	2.10194	1.60571	3.94791	1.62942	3.84663	1.79338	2.54067	6.20966	1.98023	5.14321	1.20302	3.59613
PGSC0003DMT400000654	PGSC0003DMP400000491	PGSC0003DMG400000233	Fiber protein Fb11	99.3789	107.708	85.4717	102.968	106.136	98.3945	138.446	82.467	77.7655	75.5653	131.158	112.869
PGSC0003DMT400000655	PGSC0003DMP400000492	PGSC0003DMG400000234	Conserved gene of unknown function	4.9e-50	4.86e-77	0.140691	3.81e-32	4.82e-29	0.0801969	2.93e-69	0.0447605	1.76e-58	6.87e-41	7.5e-72	9.6e-59
PGSC0003DMT400000656	PGSC0003DMP400000493	PGSC0003DMG400000234	Conserved gene of unknown function	3.16098	1.89878	2.71006	2.52487	3.68213	1.6432	1.89602	4.66912	4.26959	4.3095	4.13036	3.08784
PGSC0003DMT400000657	PGSC0003DMP400000494	PGSC0003DMG400000234	Conserved gene of unknown function	0.829052	1.85834	1.05516	0.981323	0.352814	0.88109	1.24609	1.53788	1.9347	5.11841	0.752391	0.367092
PGSC0003DMT400000658	PGSC0003DMP400000495	PGSC0003DMG400000234	Conserved gene of unknown function	1.57e-51	1.04e-79	0.155762	0.0948224	0.0394247	0.0757824	4.48e-65	4.62e-79	7.92e-60	0.247597	3.11e-72	8.37e-59
PGSC0003DMT400000660	PGSC0003DMP400000496	PGSC0003DMG400000235	Transducin family protein / WD-40 repeat family protein	4.23244	4.31413	4.09613	4.764	4.78603	5.94273	4.77703	4.06113	3.56144	4.42203	4.72904	6.61436
PGSC0003DMT400000662	PGSC0003DMP400000497	PGSC0003DMG400000236	Ormdl	24.4562	21.7476	18.593	19.4703	23.0147	18.1932	32.508	33.9238	27.4034	26.7781	24.3099	30.4219
PGSC0003DMT400000663	PGSC0003DMP400000498	PGSC0003DMG400000237	Conserved gene of unknown function	0.0542952	2.26e-07	0.169772	0.336096	0.0776955	3.62e-07	0.0757382	3.57e-07	3.37e-07	1.09e-05	2.87e-07	0.109576
PGSC0003DMT400000664	PGSC0003DMP400000499	PGSC0003DMG400000237	Conserved gene of unknown function	1.22977	1.86302	2.09548	1.11458	1.67271	1.28738	2.60664	2.11643	1.96544	1.54432	2.0348	3.19443
PGSC0003DMT400000665	PGSC0003DMP400000500	PGSC0003DMG400000238	GHMP kinases putative ATP-binding protein	0.786658	1.68e-05	1.2214	0.000881222	0.941083	4.81e-06	0.893765	0.579479	0.954455	0.000415161	1.33246	0.717073
PGSC0003DMT400000666	PGSC0003DMP400000501	PGSC0003DMG400000238	GHMP kinases putative ATP-binding protein	1.90009	2.31936	1.4864	1.95769	1.39788	2.49508	1.24197	1.82495	1.87591	4.15964	2.05232	1.65809
PGSC0003DMT400000667	PGSC0003DMP400000502	PGSC0003DMG400000238	GHMP kinases putative ATP-binding protein	9.77e-08	1.31e-11	7.21e-14	1.43e-25	3.03e-09	8.16e-15	6.19e-09	0.250162	1.31e-27	2.78e-14	2.95e-11	1.03e-35
PGSC0003DMT400000671	PGSC0003DMP400000503	PGSC0003DMG400000239	Arginine/serine-rich splicing factor	1.80764	1.30345	0.731702	0.844045	0.910678	1.2777	0.766446	1.11228	1.29611	1.31325	0.886138	0.931641
PGSC0003DMT400000672	PGSC0003DMP400000504	PGSC0003DMG400000239	Arginine/serine-rich splicing factor	1.96135	2.23611	1.8439	1.38521	2.45851	1.61666	0.528125	2.87852	1.34421	1.0688	2.12265	2.17358
PGSC0003DMT400000673	PGSC0003DMP400000505	PGSC0003DMG400000239	Arginine/serine-rich splicing factor	1.79e-08	5.6e-09	0.0842512	0.00157112	0.129768	0.828686	1.81694	1.89e-05	0.874897	0.00067761	0.00158091	0.636126
PGSC0003DMT400000674	PGSC0003DMP400000506	PGSC0003DMG400000239	Arginine/serine-rich splicing factor	20.9362	17.1826	16.1012	20.8778	15.0428	15.9934	15.9796	18.6948	17.5764	15.2049	14.0603	12.7949
PGSC0003DMT400000675	PGSC0003DMP400000507	PGSC0003DMG400000239	Arginine/serine-rich splicing factor	3.57142	1.13815	2.34822	1.7004	3.117	2.81459	1.97236	4.99245	2.19492	4.10541	1.71155	1.99421
PGSC0003DMT400000676	PGSC0003DMP400000508	PGSC0003DMG400000240	Pentatricopeptide repeat-containing protein	1.56603	2.92183	2.44403	2.64839	3.00697	2.08213	1.56026	1.09684	1.81145	1.61113	1.00628	3.34268
PGSC0003DMT400000678	PGSC0003DMP400000509	PGSC0003DMG400000241	Spotted leaf protein	0.119227	3.45e-16	0.0981093	5.32e-07	9.78e-15	0.097207	3.39e-30	1.17e-06	0.344233	1.12e-14	1.31746	0.205246
PGSC0003DMT400000679	PGSC0003DMP400000510	PGSC0003DMG400000241	Spotted leaf protein	16.9509	16.9159	20.4033	29.4535	27.3065	24.7121	17.1024	18.1305	20.6667	29.9504	28.959	39.2532
PGSC0003DMT400000680	PGSC0003DMP400000511	PGSC0003DMG400000241	Spotted leaf protein	0.502911	0.257061	0.0282677	0.165194	0.229988	0.794037	0.94927	0.0527118	1.10851	0.000118289	1.50845	2.41821
PGSC0003DMT400000681	PGSC0003DMP400000512	PGSC0003DMG400000242	Pentatricopeptide repeat-containing protein	0.168552	4.53e-06	0.000472619	0.729863	0.207467	1.52e-05	0.147116	0.0606973	0.0674304	0.106288	0.279566	1.71e-05
PGSC0003DMT400000682	PGSC0003DMP400000513	PGSC0003DMG400000243	ATP binding protein	1.30523	2.39367	0.00124782	0.000230755	0.00917651	0.0410573	0.496462	0.000799671	2.82804	0.00044872	3.69561	0.00018908
PGSC0003DMT400000685	PGSC0003DMP400000514	PGSC0003DMG400000244	Cytochrome P450	0.526892	0.334982	0.455019	0.351296	0.311482	0.188953	0.264163	0.218362	0.0430453	0	0.314323	0.489916
PGSC0003DMT400000687	PGSC0003DMP400000515	PGSC0003DMG400000245	Cysteine-type endopeptidase/ ubiquitin thiolesterase	0.582145	1.25991	0.685856	0.94039	0.469369	0.426106	2.65494	0.475371	0.514494	0	2.29177	1.06522
PGSC0003DMT400000688	PGSC0003DMP400000516	PGSC0003DMG400000246	Trehalose-6-phosphate synthase	0.0534451	6.63e-60	0.132218	0.231271	0.147688	0.136054	0.0731829	0.0733085	0.133366	1.64e-70	0.0880978	0.0732506
PGSC0003DMT400000691	PGSC0003DMP400000517	PGSC0003DMG400000246	Trehalose-6-phosphate synthase	0.0422094	0.100575	0	0	0.0534783	0.0567154	0	0.0655749	0.103112	0	0	0
PGSC0003DMT400000693	PGSC0003DMP400000518	PGSC0003DMG400000247	Gene of unknown function	2.12517	6.18e-27	0.865085	0.600554	0.259027	0.996075	0.31511	1.26503	2.99e-17	0.952391	8.64e-24	0.261216
PGSC0003DMT400000694	PGSC0003DMP400000519	PGSC0003DMG400000248	HB1	7.85959	3.87425	3.90523	2.72449	3.36203	3.22567	9.73074	23.6162	12.6114	13.0182	7.99709	22.9463
PGSC0003DMT400000700	PGSC0003DMP400000523	PGSC0003DMG400000251	Adenosine 3'-phospho 5'-phosphosulfate transporter	0.993223	1.16505	0.827239	0.377599	2.94814	1.06235	1.36125	1.04498	1.15e-80	1.695	1.54419	0.837861
PGSC0003DMT400000701	PGSC0003DMP400000524	PGSC0003DMG400000252	KDEL motif-containing protein 1	0	0.350098	0.381152	0	0.074589	0.236752	0	0	0.0713343	0	0	0
PGSC0003DMT400000703	PGSC0003DMP400000526	PGSC0003DMG400000254	Gene of unknown function	0	0	0	0.0631729	0	0	0	0	0	0	0	0
PGSC0003DMT400000704	PGSC0003DMP400000527	PGSC0003DMG400000255	Conserved gene of unknown function	0	0	0	0	0	0	0	0	0	0	0	0
PGSC0003DMT400000705	PGSC0003DMP400000528	PGSC0003DMG400000256	Gene of unknown function	0	0	0	0	0	0	0	0	0	0	0	0
PGSC0003DMT400000706	PGSC0003DMP400000529	PGSC0003DMG400000257	Gene of unknown function	0	0	0	0	0	0	0	0	0	0	0	0
PGSC0003DMT400000708	PGSC0003DMP400000530	PGSC0003DMG400000259	Transposase	0	0	0.237945	0	0	0	0	0	0	0	0	0
PGSC0003DMT400000710	PGSC0003DMP400000531	PGSC0003DMG400000261	Transferase, transferring glycosyl groups	0	0	0	0	0	0	0	0	0	0	0	0
PGSC0003DMT400000712	PGSC0003DMP400000533	PGSC0003DMG400000263	Conserved gene of unknown function	5.14803	7.70834	5.68201	14.9743	13.4999	14.9766	12.9249	8.04913	10.2969	33.9064	33.5332	38.0995
PGSC0003DMT400000713	PGSC0003DMP400000534	PGSC0003DMG400000264	Gene of unknown function	7.06083	4.47012	5.49984	5.04777	5.31935	4.95368	3.04357	3.91905	2.77035	4.67804	2.3005	2.25319
PGSC0003DMT400000714	PGSC0003DMP400000535	PGSC0003DMG400000265	Gene of unknown function	0	0.0978225	0.16837	0.237357	0.223649	1.3e-07	4.65e-08	9.03e-07	2.08e-05	0	0.411019	2.01e-05
PGSC0003DMT400000736	PGSC0003DMP400000543	PGSC0003DMG400000270	O-methyltransferase	0.110523	0	0	0	0.14023	0	0	0	0	0	0	0.341254
PGSC0003DMT400000738	PGSC0003DMP400000544	PGSC0003DMG400000271	Monooxygenase	0.722929	0	0.0205505	0.0769501	0	0.296367	0.170719	0.988464	0	0	0.690627	0.265116
PGSC0003DMT400000740	PGSC0003DMP400000545	PGSC0003DMG400000272	YA5	0.00163263	0.000841543	6.25e-72	5e-06	2.73e-30	0.908956	2.09e-26	0.00215087	2.29e-59	0	1.48e-11	1.56e-16
PGSC0003DMT400000741	PGSC0003DMP400000546	PGSC0003DMG400000272	YA5	1.2e-11	6.59e-07	0.543602	1.37e-05	0.533156	7.36e-10	0.260419	2.47e-17	5.75e-05	0.537072	0.163645	2.85e-09
PGSC0003DMT400000742	PGSC0003DMP400000547	PGSC0003DMG400000272	YA5	0.750713	0.899065	0.226774	0.750144	0.368628	0.000171585	4.5e-05	0.665429	0.724087	6.61e-06	0.883104	0.379968
PGSC0003DMT400000743	PGSC0003DMP400000548	PGSC0003DMG400000272	YA5	2.43e-07	0.705524	0.19165	0.410323	0.000800583	1.0091	0.777256	0.018097	0.27333	0.607399	5.22e-07	0.0927324
PGSC0003DMT400000744	PGSC0003DMP400000549	PGSC0003DMG400000273	MAPKK	18.4896	18.436	20.3091	23.0881	19.0761	24.3881	15.5422	19.8686	19.5968	26.2907	22.4299	23.0124
PGSC0003DMT400000746	PGSC0003DMP400000550	PGSC0003DMG400000273	MAPKK	0.0610761	0.0367447	0.00199567	3.16e-07	0.000968189	0.00598826	0.00190269	0.00492	0.00625992	0.0488382	0.00809606	0.00185775
PGSC0003DMT400000747	PGSC0003DMP400000551	PGSC0003DMG400000274	Diacylglycerol acylCoA acyltransferase	21.3129	19.1697	19.8395	24.8489	29.6431	20.249	34.2684	17.5335	24.548	33.0702	38.4437	22.7287
PGSC0003DMT400000748	PGSC0003DMP400000552	PGSC0003DMG400000274	Diacylglycerol acylCoA acyltransferase	53.1481	56.1278	50.6858	90.6094	54.9342	79.201	77.9874	77.3731	105.538	103.037	111.923	67.4049
PGSC0003DMT400000749	PGSC0003DMP400000553	PGSC0003DMG400000275	Conserved gene of unknown function	9.71691	8.77483	7.385	8.19777	8.85882	9.12968	14.0128	10.9574	8.9643	6.15723	11.5341	14.6515
PGSC0003DMT400000750	PGSC0003DMP400000554	PGSC0003DMG400000276	Nucleosome assembly protein 1 2	9.36e-18	6.3e-13	1.04e-11	2.33e-11	2.93e-12	9.7e-13	5.36e-13	1.66e-11	1.55e-12	3.74e-11	2.4e-10	3.42e-13
PGSC0003DMT400000751	PGSC0003DMP400000555	PGSC0003DMG400000276	Nucleosome assembly protein 1 2	184.993	185.249	189.105	185.483	162.688	151.004	182.234	168.281	182.688	159.631	133.206	143.877
PGSC0003DMT400000752	PGSC0003DMP400000556	PGSC0003DMG400000277	Cytokinin oxidase/dehydrogenase 2	0	0	0	0	0.0578634	0.0613358	0	0	0	0	0.0681583	0
PGSC0003DMT400000756	PGSC0003DMP400000557	PGSC0003DMG400000278	CwfJ-like family protein / zinc finger (CCCH-type) family protein	1.04e-06	0.177258	0.201557	0.15813	0.440256	0.510175	0.25773	0.289403	3.08e-08	7.93e-11	1.82e-05	9.68e-07
PGSC0003DMT400000757	PGSC0003DMP400000558	PGSC0003DMG400000278	CwfJ-like family protein / zinc finger (CCCH-type) family protein	4.79974	5.54032	4.35812	3.72318	5.77122	4.38018	2.48378	3.75734	3.42759	3.81391	2.99933	2.75908
PGSC0003DMT400000758	PGSC0003DMP400000559	PGSC0003DMG400000278	CwfJ-like family protein / zinc finger (CCCH-type) family protein	0.5911	0.107595	0.549226	1.31563	0.162165	0.214938	2.7048	0.928156	1.86611	0.000124383	2.19899	0.787204
PGSC0003DMT400000759	PGSC0003DMP400000560	PGSC0003DMG400000279	Conserved gene of unknown function	33.4606	31.5572	27.2062	32.0558	30.6535	27.442	49.1884	21.0159	17.456	19.3616	34.1732	25.0325
PGSC0003DMT400000760	PGSC0003DMP400000561	PGSC0003DMG400000280	GATA transcription factor 21	0.028284	0.0699531	1.28e-15	2.93e-11	1.35e-19	4.56e-44	1.01e-36	0.00159167	1.23328	0	4.07e-07	0.275188
PGSC0003DMT400000761	PGSC0003DMP400000562	PGSC0003DMG400000280	GATA transcription factor 21	2.05318	1.83502	1.77866	0.621692	3.14921	1.88802	1.53771	2.249	0.000160745	1.31e-05	0.832346	0.000105994
PGSC0003DMT400000762	PGSC0003DMP400000563	PGSC0003DMG400000280	GATA transcription factor 21	3.93e-06	5.33e-07	0.0437401	0.0991325	0.999188	0.218299	0.00019558	5.84e-09	1.67595	0.718876	5.21e-06	0.1446
PGSC0003DMT400000763	PGSC0003DMP400000564	PGSC0003DMG400000281	EMB2752	2.46995	3.02843	3.0167	2.5878	2.90542	1.94549	1.90174	2.63217	1.85918	2.6955	2.42073	3.06213
PGSC0003DMT400000764	PGSC0003DMP400000565	PGSC0003DMG400000282	Serine acetyltransferase 7	1.83587	1.73776	1.92724	1.65116	1.53198	1.73509	2.00544	1.7769	1.07047	1.78326	1.45364	1.26514
PGSC0003DMT400000765	PGSC0003DMP400000566	PGSC0003DMG400000282	Serine acetyltransferase 7	24.6726	25.3291	29.5649	15.097	14.7137	22.9633	18.6631	27.7978	17.8065	9.43788	22.6125	16.8963
PGSC0003DMT400000771	PGSC0003DMP400000572	PGSC0003DMG400000284	1-aminocyclopropane-1-carboxylate synthase	0	0.0626934	0	0	0	0	0	0	0	0	0	0.0815462
PGSC0003DMT400000775	PGSC0003DMP400000573	PGSC0003DMG400000285	Mitochondrial ATP synthase g subunit family protein	89.5654	86.3289	73.6342	85.6805	84.9803	78.5424	99.5789	74.362	66.2251	55.8072	86.9002	91.2251
PGSC0003DMT400000776	PGSC0003DMP400000574	PGSC0003DMG400000286	40S ribosomal protein S30	126.59	155.31	117.021	129.384	158.691	153.323	137.796	82.4879	90.8068	72.8239	112.043	121.595
PGSC0003DMT400000777	PGSC0003DMP400000575	PGSC0003DMG400000286	40S ribosomal protein S30	0.850542	0.789309	0.653543	1.2664	1.20087	0.510769	0.912823	0.588179	0.465733	0.23891	0.422919	0.342965
PGSC0003DMT400000778	PGSC0003DMP400000576	PGSC0003DMG401000287	Myo-inositol oxygenase	1.76393	2.86311	6.85e-05	0.00012976	3.98e-05	1.10937	0.000299562	0.766421	1.41017	5.50628	0.955084	7.1e-09
PGSC0003DMT400000779	PGSC0003DMP400000577	PGSC0003DMG401000287	Myo-inositol oxygenase	7.19152	2.76999	2.03287	1.29139	3.69242	8.53663	0.554815	4.46271	1.27084	0.000446316	3.08e-05	6.18e-05
PGSC0003DMT400000780	PGSC0003DMP400000578	PGSC0003DMG401000287	Myo-inositol oxygenase	37.2688	18.9344	20.5631	14.1879	26.936	74.855	3.1553	47.4495	18.8395	75.4939	14.2431	4.57896
PGSC0003DMT400000783	PGSC0003DMP400000580	PGSC0003DMG400000288	Gamma glutamyl transpeptidases	32.4396	28.25	25.5805	23.3967	29.3539	24.6334	26.8754	32.2418	26.3652	30.4995	29.2679	23.7611
PGSC0003DMT400000784	PGSC0003DMP400000581	PGSC0003DMG400000289	Mitochondrial-processing peptidase subunit alpha	73.0915	87.1189	72.019	79.0661	91.6294	84.1819	105.497	88.0797	77.81	86.5944	109.73	102.337
PGSC0003DMT400000785	PGSC0003DMP400000582	PGSC0003DMG400000290	Ctp	3.12295	2.74739	2.87046	3.23951	3.19479	1.4785	2.40453	2.18454	1.43768	0	1.35843	1.40041
PGSC0003DMT400000786	PGSC0003DMP400000583	PGSC0003DMG400000291	Profilin	194.556	167.966	160.586	180.449	170.401	159.024	263.705	192.373	156.985	182.392	230.18	223.502
PGSC0003DMT400000789	PGSC0003DMP400000584	PGSC0003DMG400000292	Conserved gene of unknown function	129.507	104.213	116.488	66.442	148.784	146.289	149.032	292.248	148.029	198.979	178.662	95.4277
PGSC0003DMT400000790	PGSC0003DMP400000585	PGSC0003DMG400000293	Pectinesterase	0.0906993	0.322913	0.000427166	0	0	0.242324	0	1.56e-06	0	0	0	0
PGSC0003DMT400000791	PGSC0003DMP400000586	PGSC0003DMG400000293	Pectinesterase	3.76e-06	4.49e-06	0.242797	0	0	5.18e-06	0	0.291257	0	0	0	0
PGSC0003DMT400000793	PGSC0003DMP400000587	PGSC0003DMG400000294	Ulp1 protease family, C-terminal catalytic domain containing protein	0	0	0	0	0	0	0	0	0	0	0	0
PGSC0003DMT400000795	PGSC0003DMP400000588	PGSC0003DMG400000295	Hexokinase 5	10.7875	10.3972	7.90409	10.0604	4.42682	10.3943	4.00983	10.3339	6.37878	3.62168	5.98149	4.29044
PGSC0003DMT400000797	PGSC0003DMP400000589	PGSC0003DMG400000295	Hexokinase 5	5.92e-167	7.58e-75	3.88e-50	2.12e-138	0.117787	0.117734	3.63e-288	0.222995	3.42e-173	8.5e-143	1.15e-76	0.155568
PGSC0003DMT400000798	PGSC0003DMP400000590	PGSC0003DMG400000296	Ceramide glucosyltransferase	3.9584	4.55855	6.0516	2.80998	7.28038	3.61329	4.50263	3.17693	4.63114	3.61118	3.93631	1.49356
PGSC0003DMT400000799	PGSC0003DMP400000591	PGSC0003DMG400000296	Ceramide glucosyltransferase	6.57697	6.17264	4.3251	3.83141	2.31025	4.83774	0.862303	4.58011	1.14317	6.08e-05	3.3029	5.03159
PGSC0003DMT400000801	PGSC0003DMP400000592	PGSC0003DMG400000297	Senescence-associated protein	1.6273	3.26933	3.2936	3.55826	4.57534	1.84298	2.16832	0.947624	1.1136	1.16692	0.759261	2.44109
PGSC0003DMT400000802	PGSC0003DMP400000593	PGSC0003DMG400000298	Transferase, transferring pentosyl groups	1.39085	0.903098	1.88054	2.04149	1.15761	2.16453	2.36236	0.887016	0.419844	0.681494	1.87396	0.577971
PGSC0003DMT400000803	PGSC0003DMP400000594	PGSC0003DMG400000298	Transferase, transferring pentosyl groups	1.08516	0.436616	7.69e-07	5.25e-05	1.11127	0.822605	4.17e-06	1.68658	0.40736	0.410936	5.99e-09	1.11781
PGSC0003DMT400000804	PGSC0003DMP400000595	PGSC0003DMG400000298	Transferase, transferring pentosyl groups	7.45e-08	0.0496274	0.000143046	2.07e-06	0.000328901	0.000175966	0.888311	0.234582	2.06883	2.79e-06	0.00878117	0.000993201
PGSC0003DMT400000805	PGSC0003DMP400000596	PGSC0003DMG400000298	Transferase, transferring pentosyl groups	0.140615	1.55e-17	0.0359339	1.02e-11	6.96e-15	1.21e-55	0.189032	0.0884831	6.19e-06	9.24e-86	5.25e-136	5.62e-11
PGSC0003DMT400000806	PGSC0003DMP400000597	PGSC0003DMG401000299	Conserved gene of unknown function	0.0994405	0.110472	0.0899508	0.18011	0.108853	0.0354742	0.0779785	0.117599	0.116818	0	1.03e-07	0.160493
PGSC0003DMT400000807	PGSC0003DMP400000598	PGSC0003DMG402000299	Serine-threonine protein kinase, plant-type	0.0405801	0.16843	0	0.157829	5.69e-05	0	0	0	0	0	1.96e-35	1.8e-22
PGSC0003DMT400000808	PGSC0003DMP400000599	PGSC0003DMG402000299	Serine-threonine protein kinase, plant-type	0.108674	4.02e-07	2.66e-07	4.13e-07	0.153693	0.000193838	0.299104	0.0622828	0.000176458	0.111722	0.000216117	0.000224365
PGSC0003DMT400000810	PGSC0003DMP400000601	PGSC0003DMG400000301	Ring finger protein	0.373773	0.111286	0.242083	0.467087	0.532807	0.188232	0.644429	0.145136	0.341693	1.07175	0.76711	0.289449
PGSC0003DMT400000811	PGSC0003DMP400000602	PGSC0003DMG400000302	Lactoylglutathione lyase / glyoxalase I, putative	36.6047	37.2424	34.2868	29.197	32.757	33.8338	44.447	39.2865	36.1334	35.072	31.3818	24.7732
PGSC0003DMT400000812	PGSC0003DMP400000603	PGSC0003DMG400000303	Nitrate transporter	0	0	0	0	0	0	0	0	0	0	0	0
PGSC0003DMT400000815	PGSC0003DMP400000604	PGSC0003DMG400000304	ROP	5.17e-05	0.655728	7.16e-06	5.44e-06	5.14e-05	0.360096	0	2.63e-06	2.29e-05	0.548699	2.17e-08	0.0553831
PGSC0003DMT400000816	PGSC0003DMP400000605	PGSC0003DMG400000304	ROP	0.545424	0.219671	0.692335	0.382112	0.719236	0.459501	0.000153226	0.770141	0.512933	0.540186	0.422247	0.0545421
PGSC0003DMT400000817	PGSC0003DMP400000606	PGSC0003DMG400000304	ROP	0.0998243	0.418508	3.92e-18	1.31e-24	1.53e-41	0.243332	0.191298	3.14e-12	2.2e-24	0	1.99e-39	0
PGSC0003DMT400000818	PGSC0003DMP400000607	PGSC0003DMG400000304	ROP	1.22e-15	0.00698014	0.698904	0.0352964	6.11e-10	3.78e-07	0	1.51e-10	0	0	0.00596057	0
PGSC0003DMT400000819	PGSC0003DMP400000608	PGSC0003DMG400000305	Cak1	0.369081	0.525947	0.535607	1.65558	0.491576	0.522794	0.66691	0.669582	0.928073	5.9e-10	1.19138	0.689532
PGSC0003DMT400000820	PGSC0003DMP400000609	PGSC0003DMG400000305	Cak1	48.6938	41.7742	45.1091	47.7593	47.4624	45.4516	62.455	60.0827	52.9248	45.1172	53.1573	59.4173
PGSC0003DMT400000821	PGSC0003DMP400000610	PGSC0003DMG400000305	Cak1	0.805339	0.608087	1.98586	1.46805	0.656199	1.15332	0.78226	1.17284	1.63403	0.747467	0.664474	0.678429
PGSC0003DMT400000822	PGSC0003DMP400000611	PGSC0003DMG401000306	Transcription factor	0.000183386	0.0332469	0.00149469	7.9e-07	1.13033	0.000140578	0.000892049	0.000374421	5.74e-05	0.629306	8.46e-05	4.09e-06
PGSC0003DMT400000824	PGSC0003DMP400000613	PGSC0003DMG401000306	Transcription factor	0.922221	1.55279	1.73488	0.00154087	0.0169303	0.800022	1.91675	1.58998	2.52051	0.409473	2.34535	1.61632
PGSC0003DMT400000825	PGSC0003DMP400000614	PGSC0003DMG402000306	Gene of unknown function	0.1309	0.156789	5.34e-114	1.4e-155	0.309721	1.18e-69	0.146199	0.202953	4.48e-31	9.53e-87	8.95e-54	0.221723
PGSC0003DMT400000826	PGSC0003DMP400000615	PGSC0003DMG400000307	Protein ABIL5	0	0	0	0	0	0	0	0	0	0	0	0
PGSC0003DMT400000827	PGSC0003DMP400000616	PGSC0003DMG400000307	Protein ABIL5	0.115557	0.0459048	0.0498967	0.0427985	7.71e-12	0.05178	0.193125	0	1.49e-11	0	0	3.43e-05
PGSC0003DMT400000831	PGSC0003DMP400000617	PGSC0003DMG400000308	Conserved gene of unknown function	0.045884	0.219004	0.0891589	0.0255036	0.145276	0.0926952	0.0574869	0.035677	0.028274	0	0.170933	0.142301
PGSC0003DMT400000832	PGSC0003DMP400000618	PGSC0003DMG400000309	CONTINUOUS VASCULAR RING	0.0962734	0.119346	8.11e-182	1.29e-167	0.0617792	0.139488	0.127134	0.389204	0.188929	6.54e-76	0.0755834	0.0780999
PGSC0003DMT400000833	PGSC0003DMP400000619	PGSC0003DMG400000309	CONTINUOUS VASCULAR RING	22.6434	14.1382	18.6829	20.1411	16.1064	12.7595	18.0191	21.6871	12.7851	21.9026	13.1621	17.279
PGSC0003DMT400000835	PGSC0003DMP400000620	PGSC0003DMG400000310	Gene of unknown function	3.42895	3.66028	3.94465	2.9427	4.16312	4.22277	3.50278	3.16319	3.26547	3.19761	2.86449	3.19024
PGSC0003DMT400000836	PGSC0003DMP400000621	PGSC0003DMG400000311	Protein cbxX, chromosomal	107.678	103.845	107.136	165.186	122.485	115.149	99.9416	83.8426	96.4629	116.669	107.777	127.724
PGSC0003DMT400000837	PGSC0003DMP400000622	PGSC0003DMG400000312	Conserved gene of unknown function	6.31012	4.88215	5.46697	3.73291	5.03553	4.6805	5.95872	7.13002	6.76035	7.82901	5.01306	4.57056
PGSC0003DMT400000838	PGSC0003DMP400000623	PGSC0003DMG400000313	Ovate	0.0949616	0	0	0	0	0	0.119271	0	0.452916	0	0	0
PGSC0003DMT400000840	PGSC0003DMP400000624	PGSC0003DMG400000314	Conserved gene of unknown function	0	0	0	0	0	0	0	0	0	0	0	0
PGSC0003DMT400000842	PGSC0003DMP400000625	PGSC0003DMG400000315	Conserved gene of unknown function	4.711	4.0676	6.42026	3.28365	4.73266	4.22601	5.00896	6.86134	6.63774	13.4908	3.37817	4.94202
PGSC0003DMT400000846	PGSC0003DMP400000626	PGSC0003DMG400000317	Arabinogalactan peptide 22	1.32e-08	1.59e-08	9.72e-10	2.12785	0.984492	0.50094	1.47932	0	1.64186	6.16327	5.39371	0.588848
PGSC0003DMT400000847	PGSC0003DMP400000627	PGSC0003DMG400000318	Conserved gene of unknown function	0	0	0	0	0	0	0.296443	0	0	0	0.884432	0.181976
PGSC0003DMT400000848	PGSC0003DMP400000628	PGSC0003DMG400000319	Conserved gene of unknown function	0.539168	0.637558	1.57107	1.04512	0.171109	1.07465	2.03438	2.29261	2.52615	4.15244	3.03659	2.49409
PGSC0003DMT400000849	PGSC0003DMP400000629	PGSC0003DMG400000320	Conserved gene of unknown function	0	0	0	0	0	0	0	0	0	0	0	0
PGSC0003DMT400000852	PGSC0003DMP400000631	PGSC0003DMG400000321	Aldehyde dehydrogenase	18.4013	24.9735	21.7126	25.1032	19.9414	24.5954	18.4522	27.3502	27.9358	36.4685	29.0223	12.9869
PGSC0003DMT400000858	PGSC0003DMP400000633	PGSC0003DMG400000322	GTP-ase activating protein for Arf containing protein	3.7e-154	0.234298	0.25955	8.18e-140	0.718679	9.35e-175	0.244688	7.86e-123	2.49e-65	2.03e-107	2.36e-68	2.07e-124
PGSC0003DMT400000859	PGSC0003DMP400000634	PGSC0003DMG400000323	Conserved gene of unknown function	3.11464	2.59514	1.78489	1.67541	2.16699	1.87115	2.13903	0.541543	0.859074	3.19212	2.03754	1.61135
PGSC0003DMT400000860	PGSC0003DMP400000635	PGSC0003DMG400000324	OBP3-responsive gene 4	1.4e-11	1.99e-12	4.6e-14	2.05e-16	2.52e-12	4.6e-14	2.65e-23	5.89e-11	3.53e-13	3.04e-45	4.27e-13	4.6e-18
PGSC0003DMT400000862	PGSC0003DMP400000636	PGSC0003DMG400000324	OBP3-responsive gene 4	11.557	6.33198	10.8718	9.16479	10.1819	4.5198	8.26101	3.2636	9.61213	8.79382	3.54854	8.79336
PGSC0003DMT400000864	PGSC0003DMP400000637	PGSC0003DMG400000325	Ultraviolet-B-repressible protein	28.8559	29.3683	33.1621	29.4275	22.1081	20.738	18.9832	18.0928	24.412	42.028	21.8566	39.092
PGSC0003DMT400000865	PGSC0003DMP400000638	PGSC0003DMG400000326	Ultraviolet-B-repressible protein	78.5535	90.2006	123.328	67.9074	78.7913	57.4912	46.4567	37.2634	43.1148	62.5088	44.6002	74.5707
PGSC0003DMT400000866	PGSC0003DMP400000639	PGSC0003DMG400000327	Ultraviolet-B-repressible protein	7.06511	11.8649	11.8934	7.42433	7.18122	5.13766	8.67633	5.45051	5.68738	15.0148	4.78896	8.42508
PGSC0003DMT400000867	PGSC0003DMP400000640	PGSC0003DMG400000328	Charged multivesicular body protein 2a	278.483	272.542	271.458	371.926	308.1	323.101	390.036	358.7	384.365	464.414	404.311	501.317
PGSC0003DMT400000868	PGSC0003DMP400000641	PGSC0003DMG400000329	Long-chain acyl-CoA synthetase	0.470502	0.251787	0.921607	0.762554	0.901052	0.95787	0.571296	0.00141324	1.0322	0.773926	0.643589	1.53656
PGSC0003DMT400000871	PGSC0003DMP400000642	PGSC0003DMG400000330	Vernalization independence 3	4.80586	4.95483	4.64444	2.61519	5.17023	3.23033	4.20749	3.79313	3.40737	3.2059	3.81206	4.07794
PGSC0003DMT400000872	PGSC0003DMP400000643	PGSC0003DMG400000331	Serine/threonine-protein kinase	9.9e-13	5.77e-42	4.13e-11	8.84e-14	1.75e-31	0.109231	4.13e-51	0.664614	2.08e-47	8.98e-48	1.29e-08	2.09e-20
PGSC0003DMT400000873	PGSC0003DMP400000644	PGSC0003DMG400000331	Serine/threonine-protein kinase	0.297527	0.943294	2.81e-26	0.165232	0.152932	0.601299	0.731183	3.36e-31	0.550244	9.51e-13	0.222286	0.231384
PGSC0003DMT400000874	PGSC0003DMP400000645	PGSC0003DMG400000331	Serine/threonine-protein kinase	0.343445	0.00020452	1.70249	1.72282	0.788534	0.442224	0.155283	0.523835	0.158812	0.734438	0.82894	0.314941
PGSC0003DMT400000875	PGSC0003DMP400000646	PGSC0003DMG400000332	Salt responsive protein 2	200.221	213.618	203.951	405.879	312.889	317.992	339.355	261.295	366.593	668.841	571.422	740.807
PGSC0003DMT400000878	PGSC0003DMP400000647	PGSC0003DMG400000333	Lycopene epsilon cyclase	0.404883	0.727189	0.562297	1.39187	0.538095	0.208949	0.590826	1.05448	1.3598	1.19e-11	1.05256	0.721689
PGSC0003DMT400000879	PGSC0003DMP400000648	PGSC0003DMG400000333	Lycopene epsilon cyclase	0.912711	2.90614	0.689123	8.09e-05	0.00131916	0.000173915	0.000345345	0.00250074	1.1862	0.00119644	2.10596	2.4037
PGSC0003DMT400000880	PGSC0003DMP400000649	PGSC0003DMG400000333	Lycopene epsilon cyclase	21.1095	27.5661	27.8135	23.8286	23.4468	27.4575	34.2741	21.7943	18.404	16.8456	27.7825	24.4771
PGSC0003DMT400000881	PGSC0003DMP400000650	PGSC0003DMG400000334	Calmodulin binding protein	0.41694	1.18769	0.717425	0.762936	0.95877	1.15642	1.60731	0.696693	0.650855	2.85e-44	1.62359	1.32409
PGSC0003DMT400000882	PGSC0003DMP400000651	PGSC0003DMG400000334	Calmodulin binding protein	0.021331	4.07128	7.9512	2.47024	8.73459	10.0153	0.0173003	4.59109	10.055	2.13288	15.5639	0.0236125
PGSC0003DMT400000883	PGSC0003DMP400000652	PGSC0003DMG400000335	Cytokinin oxidase/dehydrogenase 2	4.29e-07	2.97e-10	0	1.64e-11	0.0755152	5.11e-07	0	0	0	0	6.83e-07	0
PGSC0003DMT400000884	PGSC0003DMP400000653	PGSC0003DMG400000335	Cytokinin oxidase/dehydrogenase 2	0.111572	0.199169	0.0722604	0.247797	0	0.0748343	0.139945	0	0	0	0.0833189	0.0863615
PGSC0003DMT400000888	PGSC0003DMP400000654	PGSC0003DMG400000336	Density-regulated protein	11.3187	12.2854	8.8378	10.4746	8.09981	10.1931	11.1119	8.31421	10.8678	12.6524	8.51879	10.309
PGSC0003DMT400000889	PGSC0003DMP400000655	PGSC0003DMG400000337	Carbamoyl phosphate synthase small subunit	1.42e-06	6.33e-05	2.73e-10	1.36e-12	6.14e-05	7.85e-05	1.91e-06	4.62e-08	0.000445171	4.31e-15	3.18e-05	3.58e-06
PGSC0003DMT400000890	PGSC0003DMP400000656	PGSC0003DMG400000337	Carbamoyl phosphate synthase small subunit	0.696968	0.816595	0.733764	1.13405	0.576994	0.614763	0.855681	0.876636	0.142142	1.51e-09	0.510529	3.44e-10
PGSC0003DMT400000891	PGSC0003DMP400000657	PGSC0003DMG400000338	Amine oxidase	0	0	0	0	0	0	0	0	0.0314488	0	0	0.0396128
PGSC0003DMT400000896	PGSC0003DMP400000658	PGSC0003DMG400000339	Beta-galactosidase	0	0	0	0	0	0.129892	0.33835	0.420719	0.429563	0	0.267539	0
PGSC0003DMT400000897	PGSC0003DMP400000659	PGSC0003DMG400000339	Beta-galactosidase	0.62512	0.000244208	3.56e-05	0.868228	1.04e-12	3.34e-07	1.81e-08	3.05251	2.15e-21	0.570685	1.5e-26	1.7e-06
PGSC0003DMT400000898	PGSC0003DMP400000660	PGSC0003DMG400000339	Beta-galactosidase	2.27526	1.85e-23	0.00072247	1.04e-34	0.000610689	0.00456579	1.57696	5.84914	5.94906	15.2603	4.01631	3.65784
PGSC0003DMT400000899	PGSC0003DMP400000661	PGSC0003DMG400000339	Beta-galactosidase	26.442	11.5672	4.93204	19.0291	7.17896	9.07822	47.3707	130.759	91.294	206.163	87.2429	71.1884
PGSC0003DMT400000900	PGSC0003DMP400000662	PGSC0003DMG400000339	Beta-galactosidase	8.73e-07	2.46e-42	0.814174	8.33e-42	1.3179	0.612188	0.000195169	8.59e-05	1.84621	8.3e-11	5.75e-05	0.00300883
PGSC0003DMT400000901	PGSC0003DMP400000663	PGSC0003DMG400000340	MYB transcription factor	0.38788	0.349598	0.560228	5e-06	0.143786	0.203555	1.76e-16	0.13226	5.31e-06	1.30885	7.39e-09	2.67e-18
PGSC0003DMT400000902	PGSC0003DMP400000664	PGSC0003DMG400000340	MYB transcription factor	1.86321	2.04748	2.0452	1.66498	1.16198	2.1119	1.48949	0.510777	0.453681	4.47e-05	1.30718	1.35381
PGSC0003DMT400000903	PGSC0003DMP400000665	PGSC0003DMG400000340	MYB transcription factor	0.588134	1.48e-06	0.365307	1.08e-25	7.4e-07	1.28e-06	2.02e-06	0.206988	2.41e-19	0	2.3e-06	4.15e-06
PGSC0003DMT400000904	PGSC0003DMP400000666	PGSC0003DMG400000341	Acyl-[acyl-carrier-protein]--UDP-N-acetylglucosamine O-acyltransferase	8.41e-39	2.12e-186	1.91e-23	3.69e-66	3.24e-43	5.91e-23	7.62e-17	3.5e-14	2e-14	1.69e-183	1.51e-53	3.84e-34
PGSC0003DMT400000905	PGSC0003DMP400000667	PGSC0003DMG400000341	Acyl-[acyl-carrier-protein]--UDP-N-acetylglucosamine O-acyltransferase	1.62e-13	0.243293	1.25e-10	3.88e-20	2.88e-19	1.77e-08	4.1e-09	0.445868	7.64e-10	1.09e-68	5.76e-11	6.64e-11
PGSC0003DMT400000906	PGSC0003DMP400000668	PGSC0003DMG400000341	Acyl-[acyl-carrier-protein]--UDP-N-acetylglucosamine O-acyltransferase	2.52e-61	5.25e-94	2.56e-27	0.0781459	1.05e-67	4.02e-27	1.27e-20	4.17e-44	0.101057	4.8e-98	1.01e-71	3.12e-35
PGSC0003DMT400000907	PGSC0003DMP400000669	PGSC0003DMG400000341	Acyl-[acyl-carrier-protein]--UDP-N-acetylglucosamine O-acyltransferase	0.171962	3.77e-30	7.72e-21	0.116761	0.906677	3.96e-13	4.94e-09	1.29e-25	4.16e-16	3.54e-111	2.52e-29	8.4e-20
PGSC0003DMT400000908	PGSC0003DMP400000670	PGSC0003DMG400000341	Acyl-[acyl-carrier-protein]--UDP-N-acetylglucosamine O-acyltransferase	1.27033	1.42569	2.10801	1.12441	0.252481	1.19089	0.808317	0.0157036	1.28143	7.88e-15	0.000736526	1.14885
PGSC0003DMT400000909	PGSC0003DMP400000671	PGSC0003DMG400000341	Acyl-[acyl-carrier-protein]--UDP-N-acetylglucosamine O-acyltransferase	6.11e-76	2.38e-89	1.63e-38	1.26e-17	9e-84	2.52e-36	2.94e-30	1.05e-39	2.75e-09	3.26e-162	1.83e-77	2.87e-47
PGSC0003DMT400000910	PGSC0003DMP400000672	PGSC0003DMG400000342	Grave disease carrier protein	4.95349	5.39688	6.11363	6.92349	5.84314	4.8905	6.76673	5.43263	7.92525	3.6489	5.5721	6.29028
PGSC0003DMT400000911	PGSC0003DMP400000673	PGSC0003DMG400000342	Grave disease carrier protein	2.82121	2.24875	2.58485	2.80589	2.47563	3.61619	2.28881	3.34465	1.6604	4.7153	2.7129	3.43553
PGSC0003DMT400000914	PGSC0003DMP400000674	PGSC0003DMG400000343	Protein arginine n-methyltransferase 1	0.00020809	0.000255737	0.000535338	0.000215383	0.000231618	0.000319825	0.000195404	0.738824	6.72e-05	4.84521	2.19782	0.00016972
PGSC0003DMT400000915	PGSC0003DMP400000675	PGSC0003DMG400000343	Protein arginine n-methyltransferase 1	18.1638	21.3876	16.5631	18.58	22.4231	22.4714	16.6147	10.2121	15.1001	11.1196	12.3795	15.0858
PGSC0003DMT400000916	PGSC0003DMP400000676	PGSC0003DMG400000344	Splicing factor U2af large subunit B	3.54543e-315	3.2e-276	0	0	0	1.93e-306	0	0	1.86e-160	8.32e-16	0	1.54e-242
PGSC0003DMT400000917	PGSC0003DMP400000677	PGSC0003DMG400000344	Splicing factor U2af large subunit B	9.86399	8.37559	11.0656	6.86825	9.54339	7.8427	7.92355	9.54693	4.99586	4.63551	7.36911	6.82151
PGSC0003DMT400000918	PGSC0003DMP400000678	PGSC0003DMG400000344	Splicing factor U2af large subunit B	1.33054	1.71721	2.64921	4.10428	2.73111	2.75892	2.55053	2.27508	0.0243083	4.61e-06	4.06385	2.50253
PGSC0003DMT400000919	PGSC0003DMP400000679	PGSC0003DMG400000344	Splicing factor U2af large subunit B	0.149572	0.0142709	7.62e-157	0.0638932	0.00693676	0.00429496	0.385335	1.72e-06	0.668057	2.98247	0.0215021	0.0169988
PGSC0003DMT400000920	PGSC0003DMP400000680	PGSC0003DMG400000344	Splicing factor U2af large subunit B	1.00209	0.910764	0.511111	0.758878	0.681406	0.908924	1.18732	0.641128	0.363132	7.23e-30	0.310408	0.457938
PGSC0003DMT400000921	PGSC0003DMP400000681	PGSC0003DMG400000345	60S ribosomal protein L31	479.39	211.093	112.297	110.891	198.186	150.826	173.488	115.058	127.746	310.223	153.719	153.9
PGSC0003DMT400000922	PGSC0003DMP400000682	PGSC0003DMG401000346	Gene of unknown function	0	0	0	0	0	0	0	0	0	0	0	0
PGSC0003DMT400000923	PGSC0003DMP400000683	PGSC0003DMG402000346	Chloroplast processing enzyme	0.621883	0.0360553	0.484134	0.0124217	2.05328	0.0762886	0.0850591	0.0601448	0.603721	2.31643	5.15e-09	0.148061
PGSC0003DMT400000924	PGSC0003DMP400000684	PGSC0003DMG402000346	Chloroplast processing enzyme	4.11973	5.31912	4.22795	4.28334	5.17734	6.17343	7.50759	5.98875	6.23035	7.25931	7.62888	7.0387
PGSC0003DMT400000925	PGSC0003DMP400000685	PGSC0003DMG400000347	Iaa-amino acid hydrolase 11	7.98448	8.75609	6.90013	6.65748	7.29494	5.59942	9.03305	6.25113	5.49508	5.89441	8.62885	8.65735
PGSC0003DMT400000926	PGSC0003DMP400000686	PGSC0003DMG400000347	Iaa-amino acid hydrolase 11	0.165471	5.45e-06	0.531783	0.750828	6.2e-06	0.1741	7.15e-06	0.252808	7.42e-06	0.839419	0.23564	6.05e-06
PGSC0003DMT400000928	PGSC0003DMP400000687	PGSC0003DMG400000348	Meiotic coiled-coil protein	23.883	32.1447	46.3751	36.7653	23.4081	19.5387	3.8736	2.81611	6.00194	4.78208	3.72302	12.1705
PGSC0003DMT400000929	PGSC0003DMP400000688	PGSC0003DMG400000348	Meiotic coiled-coil protein	4.5e-18	8.93e-08	0	1.34e-08	0	1.5e-08	4.52e-08	0	7.59e-09	0	3.01e-06	1.54e-05
PGSC0003DMT400000930	PGSC0003DMP400000689	PGSC0003DMG400000348	Meiotic coiled-coil protein	6.42e-29	0	2.27e-07	0	0	1.75e-07	7.77e-24	0	0	0	9.05e-05	2.85e-09
PGSC0003DMT400000931	PGSC0003DMP400000690	PGSC0003DMG400000348	Meiotic coiled-coil protein	0.332414	0.197386	0.107584	0.0921656	0.105395	0.111069	0.730434	0	0.199216	0	0.341167	0.702231
PGSC0003DMT400000932	PGSC0003DMP400000691	PGSC0003DMG400000349	Myb	0.232706	0.645042	0.200941	0.602542	0.68845	0.415129	0.0973671	0.360869	0.466108	1.78383	0.34809	0.359853
PGSC0003DMT400000933	PGSC0003DMP400000692	PGSC0003DMG400000350	Zinc finger CCCH domain-containing protein 20	2.38431	2.84018	3.20292	2.45252	8.61541	6.82113	2.38048	5.76148	4.63392	13.5018	8.50017	3.55651
PGSC0003DMT400000934	PGSC0003DMP400000693	PGSC0003DMG400000351	Protein-tyrosine phosphatase mitochondrial 1, mitochondrial	0.556646	0.4211	1.07379	0.481278	0.270708	0.516	1.0451	1.56049	0.118655	3.82e-07	0.711467	0.293441
PGSC0003DMT400000935	PGSC0003DMP400000694	PGSC0003DMG400000351	Protein-tyrosine phosphatase mitochondrial 1, mitochondrial	0.196979	1.04e-05	0.228229	8.41e-06	0.289649	1.34e-05	3.38e-05	0.31744	2.35e-05	9.69e-10	2.81e-05	1.63e-05
PGSC0003DMT400000936	PGSC0003DMP400000695	PGSC0003DMG400000351	Protein-tyrosine phosphatase mitochondrial 1, mitochondrial	12.5102	11.8144	11.0458	8.6156	9.88405	10.2182	17.5006	16.1768	11.8158	9.92156	12.8389	12.1099
PGSC0003DMT400000937	PGSC0003DMP400000696	PGSC0003DMG400000352	AtpA	0	0	0	0	0	0	0	0	0	0	0	0
PGSC0003DMT400000942	PGSC0003DMP400000697	PGSC0003DMG400000353	Conserved gene of unknown function	80.9316	95.4675	91.5554	35.1408	33.0461	20.119	23.9092	23.313	21.639	7.20047	6.85991	8.06042
PGSC0003DMT400000943	PGSC0003DMP400000698	PGSC0003DMG400000354	Glucan endo-1,3-beta-glucosidase	1.60388	1.58789	2.35208	0.672657	1.26494	0.936576	0.379239	1.27015	1.07788	0.462165	0.721876	0.0469085
PGSC0003DMT400000946	PGSC0003DMP400000699	PGSC0003DMG400000355	Arginyl-tRNA synthetase	0.197838	0.246774	0.284695	0.232934	4.73e-112	1.9e-47	1.12e-73	0.317403	0.261447	5.87e-79	5.1e-60	1.15e-46
PGSC0003DMT400000950	PGSC0003DMP400000703	PGSC0003DMG400000356	Peptidase M28 family protein	5.61e-08	1.24e-06	6.6e-07	9.23e-06	1.76e-06	4.78e-06	4.87e-07	7.17e-06	9.44e-06	0.000746512	9.8e-07	2.63e-06
PGSC0003DMT400000951	PGSC0003DMP400000704	PGSC0003DMG400000356	Peptidase M28 family protein	1.44e-06	1.12e-06	1.42e-06	8.76e-11	1.83e-08	1.16e-08	8.2e-07	3.72e-07	7.65e-10	4.99e-07	3.24e-06	4.86e-08
PGSC0003DMT400000952	PGSC0003DMP400000705	PGSC0003DMG400000356	Peptidase M28 family protein	1.9222	2.6708	1.63902	1.59577	2.15712	1.3761	2.3779	0.529686	0.839069	0.370634	1.08782	1.05636
PGSC0003DMT400000953	PGSC0003DMP400000706	PGSC0003DMG400000357	IQ-domain 26	0.066036	0.078522	0.171071	0.366536	0.334831	0.442376	0.580006	0.102466	0	0	0	0
PGSC0003DMT400000956	PGSC0003DMP400000707	PGSC0003DMG400000358	Serine-threonine protein kinase, plant-type	0.366718	0.422297	0.356301	0.436923	0.514091	0.406187	0.328069	0.366795	0.583755	1.09858	0.6631	0.528299
PGSC0003DMT400000957	PGSC0003DMP400000708	PGSC0003DMG400000359	B5 #5 (cytochrome b5 family protein #5)	2.43e-48	2.58e-134	7.1e-73	2.54e-104	6.16e-128	1.12e-77	6.78e-87	1.29e-118	1.57e-163	1.37e-115	1.34e-144	1.38e-93
PGSC0003DMT400000959	PGSC0003DMP400000709	PGSC0003DMG400000359	B5 #5 (cytochrome b5 family protein #5)	1.29721	0.000251823	2.67822	0.000124991	0.000288861	2.84807	5.33482	0.000390566	0.000588211	0.00154582	0.000415621	0.000161023
PGSC0003DMT400000960	PGSC0003DMP400000710	PGSC0003DMG400000359	B5 #5 (cytochrome b5 family protein #5)	0.380781	1.61e-19	2.21395	1.74189	3.77093	2.35748	1.08256	0.653922	1.1203	2.2e-16	1.94764	0.595804
PGSC0003DMT400000961	PGSC0003DMP400000711	PGSC0003DMG400000360	Malic enzyme	0.181827	0.130037	0.235535	0.484899	0.184274	0.0488975	0.638154	0.169538	0.178153	0.555655	0.16272	0.28176
PGSC0003DMT400000971	PGSC0003DMP400000713	PGSC0003DMG401000361	RNA-dependent RNA polymerase family protein	3.32e-117	0.547146	7.32e-143	0.32972	1.88e-180	1.44e-82	0.180161	1.22e-62	1.28e-164	3.71e-110	1.08e-100	7.78e-160
PGSC0003DMT400000972	PGSC0003DMP400000714	PGSC0003DMG401000361	RNA-dependent RNA polymerase family protein	8.04e-29	0.752827	0.898484	3.55e-54	2.42e-31	4e-19	0.0504867	4.44e-07	3.57e-18	2.66e-26	0.343208	0.222606
PGSC0003DMT400000974	PGSC0003DMP400000716	PGSC0003DMG402000361	RNA-dependent RNA polymerase family protein	9.46e-10	1.06e-07	2.24e-23	2.21e-29	5.19e-21	0.220186	0.0880983	1.17e-14	6.72e-27	0.551232	3.45e-05	2.45e-53
PGSC0003DMT400000975	PGSC0003DMP400000717	PGSC0003DMG401000361	RNA-dependent RNA polymerase family protein	5.45e-08	1.27307	0.000189193	2.47e-17	0.471048	1.77282	1.61e-06	0.0001756	1.04692	2.08703	6.75e-11	0.370504
PGSC0003DMT400000976	PGSC0003DMP400000718	PGSC0003DMG401000361	RNA-dependent RNA polymerase family protein	1.29851	0.404019	1.8202	1.64494	0.240539	0.180457	1.01326	1.06332	0.760919	0.902679	0.459913	0.22387
PGSC0003DMT400000981	PGSC0003DMP400000723	PGSC0003DMG402000361	RNA-dependent RNA polymerase family protein	4.77e-27	4.36e-25	7.77e-30	1.26e-65	1.84e-29	3.64e-31	1.96e-28	1.36e-24	7.26e-33	4.6e-13	1.66e-30	6.69e-58
PGSC0003DMT400000984	PGSC0003DMP400000726	PGSC0003DMG400000363	Avr9/Cf-9 rapidly elicited protein 146	0	0	0.0797523	0	0.15608	0.0825369	0.23173	0	0.0745376	0	0	0.571733
PGSC0003DMT400000985	PGSC0003DMP400000727	PGSC0003DMG400000364	GAMYB-binding protein	48.1962	48.6035	51.5074	48.2076	46.6905	47.9589	50.425	61.5877	57.681	57.4032	47.9	48.6885
PGSC0003DMT400000986	PGSC0003DMP400000728	PGSC0003DMG400000365	Dehydration responsive element binding protein	37.8952	35.1729	33.3413	21.1619	26.8635	28.3198	36.8762	29.4382	32.7617	22.0092	21.7249	23.4843
PGSC0003DMT400000988	PGSC0003DMP400000729	PGSC0003DMG400000366	Exostosin family protein	0.384294	0.48203	0.436756	0.396367	0.587556	4.18e-13	0.279956	1.92e-07	0.377423	0	6.68e-08	0.484922
PGSC0003DMT400000989	PGSC0003DMP400000730	PGSC0003DMG400000366	Exostosin family protein	0.112321	0.0673876	0.0730645	0.0625764	0.0631582	1.66e-06	1.54e-06	1.99e-06	0.0545975	7.99e-06	4.51e-07	2.01e-06
PGSC0003DMT400000990	PGSC0003DMP400000731	PGSC0003DMG400000367	Sugar transporter	0.99464	1.13338	0.28009	0.912803	0.493126	0.580998	5.58454	1.00771	2.48141	0.661148	3.67836	1.40679
PGSC0003DMT400000991	PGSC0003DMP400000732	PGSC0003DMG400000368	B3 domain-containing protein	0.171447	0.203539	0.333092	0.475509	0.326124	0.11458	0	0.265761	0.205283	0.657558	0.256603	0.132507
PGSC0003DMT400000995	PGSC0003DMP400000735	PGSC0003DMG400000370	Gene of unknown function	0	0	0	0	0	0	0	0	0	0	0	0
PGSC0003DMT400000997	PGSC0003DMP400000736	PGSC0003DMG400000371	B3 domain-containing protein	0.341697	0.880976	0.590139	0.316193	0.577406	0.305539	0.785778	0.707262	0.552716	0.435818	0.170128	0.793418
PGSC0003DMT400000998	PGSC0003DMP400000737	PGSC0003DMG400000372	Casein kinase	3.59e-30	1.4e-15	3.02e-18	1.47e-16	4.99e-20	8.25e-08	4.51e-15	3.47e-10	4.93e-16	2.93e-15	2.41e-38	1.16e-22
PGSC0003DMT400000999	PGSC0003DMP400000738	PGSC0003DMG400000372	Casein kinase	0.952732	0.605125	2.66e-13	0.157058	0.998356	0.143155	0.938203	1.59619	1.04387	0.771894	0.359983	2.72e-21
PGSC0003DMT400001001	PGSC0003DMP400000739	PGSC0003DMG400000372	Casein kinase	3.99386	3.26305	3.62306	5.61495	3.69424	3.57998	4.77434	5.7542	4.33862	4.63731	2.78597	4.08885
PGSC0003DMT400001002	PGSC0003DMP400000740	PGSC0003DMG400000372	Casein kinase	1.09947	0.616017	8.59e-06	0.398301	0.218748	0.678306	0.493298	0.659621	0.196316	2.78e-06	0.848841	0.232661
PGSC0003DMT400001003	PGSC0003DMP400000741	PGSC0003DMG400000372	Casein kinase	14.362	14.008	15.8012	14.9592	12.8775	13.798	13.0141	17.4938	14.1118	15.8332	11.1754	10.8273
PGSC0003DMT400001012	PGSC0003DMP400000746	PGSC0003DMG400000374	Conserved gene of unknown function	0	0	0	0	0	0	0	0.304807	0	0	0	0.607907
PGSC0003DMT400001013	PGSC0003DMP400000747	PGSC0003DMG400000375	Auxin/indole-3-acetic acid 4	3.60261	4.33068	3.3552	3.14381	3.38224	2.24699	2.75888	2.03232	3.37948	0.967906	1.68636	3.50509
PGSC0003DMT400001015	PGSC0003DMP400000748	PGSC0003DMG400000375	Auxin/indole-3-acetic acid 4	0.473944	1.26e-05	0.592529	1.25e-05	3.03e-05	3.13e-05	3.22e-05	4.1e-05	1e-18	0.000167607	2.9e-05	1.67e-05
PGSC0003DMT400001016	PGSC0003DMP400000749	PGSC0003DMG400000376	3-hydroxyacyl-CoA dehyrogenase	1.4092	0.000531513	2.07e-14	0.000671288	6.84229	2.51e-07	0.00045995	0.000484482	1.16e-12	1.92e-05	1.31268	0.0105043
PGSC0003DMT400001017	PGSC0003DMP400000750	PGSC0003DMG400000376	3-hydroxyacyl-CoA dehyrogenase	36.3658	36.4885	33.7701	43.8816	49.633	50.1564	59.0956	46.9296	38.3885	48.856	74.1304	86.4059
PGSC0003DMT400001018	PGSC0003DMP400000751	PGSC0003DMG400000376	3-hydroxyacyl-CoA dehyrogenase	2.32808	1.22043	9.12e-05	1.15944	2.63582	1.54598	0.642691	0.767703	0.000195546	0.00135641	1.76247	0.810099
PGSC0003DMT400001019	PGSC0003DMP400000752	PGSC0003DMG400000377	Pollen-specific kinase partner protein	0	0	0	0	0	0	0	0	0	2.89e-96	0	0
PGSC0003DMT400001020	PGSC0003DMP400000753	PGSC0003DMG400000377	Pollen-specific kinase partner protein	0	0	0	0	0.00817894	0	0	0	0.00779786	0.0459041	0	0
PGSC0003DMT400001021	PGSC0003DMP400000754	PGSC0003DMG400000378	Signal peptidase I	10.0637	10.4256	7.66111	5.90908	7.35617	7.0169	8.99378	5.43584	7.76209	4.8534	4.25122	7.18708
PGSC0003DMT400001024	PGSC0003DMP400000755	PGSC0003DMG400000379	PERK1 kinase	55.3357	57.4924	64.728	76.8464	63.1145	61.3657	62.0259	55.5046	75.0295	92.4358	91.3823	86.187
PGSC0003DMT400001025	PGSC0003DMP400000756	PGSC0003DMG400000380	HSF domain class transcription factor	4.66466	3.99116	4.77901	3.01512	3.43857	3.19078	4.04055	7.64204	5.64528	10.0482	7.59319	4.72987
PGSC0003DMT400001026	PGSC0003DMP400000757	PGSC0003DMG400000381	Conserved gene of unknown function	0.328069	0.358718	0.283323	0.273486	0.450154	0.44161	0.137031	0.127516	0.235368	0.417429	0.326011	0.339074
PGSC0003DMT400001029	PGSC0003DMP400000759	PGSC0003DMG400000383	Mrp protein	22.8976	29.6422	36.9185	29.6813	22.6097	24.7122	19.186	15.5423	22.377	14.6311	13.8419	11.9138
PGSC0003DMT400001031	PGSC0003DMP400000760	PGSC0003DMG400000384	Conserved gene of unknown function	166.247	159.94	178.557	129.052	142.9	132.961	107.589	111.552	90.1807	105.89	97.457	92.587
PGSC0003DMT400001032	PGSC0003DMP400000761	PGSC0003DMG400000385	Chloroplast-targeted copper chaperone	0.370549	0.438567	0.479896	0.684312	0.313517	0.328696	0.310578	0	0.290807	0	0.556073	0.190563
PGSC0003DMT400001033	PGSC0003DMP400000762	PGSC0003DMG400000386	Leucine-rich repeat extensin 3	1.98e-30	9.23e-47	2.34e-29	3.57e-37	5.85e-40	0.217367	1.3e-66	3.27e-42	3.45e-77	1.23e-27	1.49e-30	2.63e-58
PGSC0003DMT400001035	PGSC0003DMP400000763	PGSC0003DMG400000387	Conserved gene of unknown function	0	0	0	0	0	0	0	0	0	0	0	0
PGSC0003DMT400001036	PGSC0003DMP400000764	PGSC0003DMG400000388	Conserved gene of unknown function	0.160139	0.0951008	0.103709	0	0	0	0	0	0	0	0	0
PGSC0003DMT400001037	PGSC0003DMP400000765	PGSC0003DMG400000389	Zinc finger protein	0	0	0	0	0	0	0	0	0	0	0	0
PGSC0003DMT400001040	PGSC0003DMP400000767	PGSC0003DMG400000392	Gene of unknown function	0	0	0	0	0	0	0	0	0	0	0	0
PGSC0003DMT400001041	PGSC0003DMP400000768	PGSC0003DMG400000393	Conserved gene of unknown function	30.5928	23.0908	23.4991	30.3016	25.4962	29.7288	38.3747	29.1283	22.547	31.3299	33.1491	30.0208
PGSC0003DMT400001042	PGSC0003DMP400000769	PGSC0003DMG400000393	Conserved gene of unknown function	0.792181	1.37932	8.79e-05	0.682742	1.08321	0.586414	0.000589642	2.29323	1.56846	2.09216	1.00647	0.713665
PGSC0003DMT400001043	PGSC0003DMP400000770	PGSC0003DMG400000393	Conserved gene of unknown function	0.83175	8.98e-05	1.7019	0.612642	8.34e-05	1.83e-05	1.50519	0.000768043	4.36e-05	0.00267862	0.000109473	0.000338957
PGSC0003DMT400001044	PGSC0003DMP400000771	PGSC0003DMG400000394	U3 small nucleolar ribonucleoprotein protein imp4	1.59186	2.25859	2.2312	1.96101	3.129	2.59897	1.63291	1.7287	1.50086	0.00396143	1.04398	1.46539
PGSC0003DMT400001045	PGSC0003DMP400000772	PGSC0003DMG400000394	U3 small nucleolar ribonucleoprotein protein imp4	1.16834	3.40661	3.61035	3.40069	0.86213	1.52632	2.14251	0.5156	2.4689	2.36902	1.58661	2.35681
PGSC0003DMT400001046	PGSC0003DMP400000773	PGSC0003DMG400000394	U3 small nucleolar ribonucleoprotein protein imp4	0.554139	0.51354	2.2e-27	0.0550947	0.156337	0.483229	0.0850298	0.252635	0.858242	8.25e-17	0.00269606	0.174078
PGSC0003DMT400001047	PGSC0003DMP400000774	PGSC0003DMG400000395	Conserved gene of unknown function	0	6.05e-05	0	0	0	0	0	0	4.73e-05	0	0	0
PGSC0003DMT400001048	PGSC0003DMP400000775	PGSC0003DMG400000395	Conserved gene of unknown function	0.0677559	0.161078	0	0	0	0	0	0	0.163561	0	0	0.104829
PGSC0003DMT400001049	PGSC0003DMP400000776	PGSC0003DMG400000396	Spotted leaf protein	11.8282	11.1126	12.4071	10.7512	9.14336	10.2592	18.5351	15.9636	17.0963	11.8011	8.60405	9.55249
PGSC0003DMT400001050	PGSC0003DMP400000777	PGSC0003DMG400000396	Spotted leaf protein	0.76709	0.776197	0.0785921	0.0702988	0.424953	0.0846612	0.909624	0.554752	0.480438	1.38e-05	0.10666	1.72e-06
PGSC0003DMT400001052	PGSC0003DMP400000778	PGSC0003DMG400000397	Gene of unknown function	0	0	0	0	0	0	0	0	0	0	0	0
PGSC0003DMT400001053	PGSC0003DMP400000779	PGSC0003DMG400000397	Gene of unknown function	0	0	0	0	0	0	0	0	0	0	0	0
PGSC0003DMT400001054	PGSC0003DMP400000780	PGSC0003DMG400000397	Gene of unknown function	0	0	0	0	0	0	0	0	0	0	0	0
PGSC0003DMT400001055	PGSC0003DMP400000781	PGSC0003DMG400000397	Gene of unknown function	0	0	0	0	0	0	0	0	0	0	0	0
PGSC0003DMT400001056	PGSC0003DMP400000782	PGSC0003DMG400000397	Gene of unknown function	0	0	0	0	0	0	0	0	0	0	0	0
PGSC0003DMT400001058	PGSC0003DMP400000783	PGSC0003DMG400000398	Heat shock protein 70-3	1989.92	1851.72	1793.85	2195.64	1710.08	1995.18	2866.16	3646.61	3693.73	3065.61	2917.44	2754.98
PGSC0003DMT400001059	PGSC0003DMP400000784	PGSC0003DMG400000399	Sodium-and lithium-tolerant 1	1.52745	2.42659	3.26105	1.23519	1.76496	0.000663294	4.42933	5.7572	3.30656	3.4e-05	1.98928	3.02609
PGSC0003DMT400001060	PGSC0003DMP400000785	PGSC0003DMG400000399	Sodium-and lithium-tolerant 1	2.85658	0.000663644	0.000139718	8.86e-05	0.501648	2.37617	0.000733498	0.0021314	0.137967	0.000809081	0.207541	0.536437
PGSC0003DMT400001061	PGSC0003DMP400000786	PGSC0003DMG400000400	Gene of unknown function	0	0	0	0	0	0	0	0	0	0	0	0
PGSC0003DMT400001063	PGSC0003DMP400000787	PGSC0003DMG400000401	Inner membrane protein PPF-1, chloroplast	104.908	126.638	137.022	107.143	100.142	102.563	54.9808	81.0692	78.724	88.5473	65.5928	61.2843
PGSC0003DMT400001064	PGSC0003DMP400000788	PGSC0003DMG400000401	Inner membrane protein PPF-1, chloroplast	91.5901	116.552	114.993	85.7699	87.4612	79.6687	71.6913	93.7026	110.284	82.8793	74.1616	77.7379
PGSC0003DMT400001066	PGSC0003DMP400000789	PGSC0003DMG400000402	Osmotin	9.05293	8.06893	10.5911	6.0771	9.9963	5.96174	5.77253	8.04025	4.74782	2.23775	6.00449	5.75912
PGSC0003DMT400001067	PGSC0003DMP400000790	PGSC0003DMG400000403	Conserved gene of unknown function	0	0	0	0	0	0	0	0	0	0	0	0
PGSC0003DMT400001071	PGSC0003DMP400000791	PGSC0003DMG400000404	UDP-glucuronate decarboxylase 2	5.54866	6.17751	3.66016	6.56096	2.80368	7.20824	7.97665	3.95971	5.43666	4.68951	9.53209	7.19502
PGSC0003DMT400001072	PGSC0003DMP400000792	PGSC0003DMG400000405	Histone H4	15.8463	11.0438	8.7419	10.5753	10.207	12.2054	16.1988	13.4529	8.41235	11.8214	16.5837	11.8625
PGSC0003DMT400001073	PGSC0003DMP400000793	PGSC0003DMG400000406	Gene of unknown function	0.0654717	0	0	0	0.0276386	0	0.0273416	0.0339402	0	0	0	0.0676867
PGSC0003DMT400001074	PGSC0003DMP400000794	PGSC0003DMG400000407	Conserved gene of unknown function	1.09e-232	0.140921	0.110137	2.18e-212	0.393942	0.12756	0.270123	0.0645637	0.101942	1.21845	0.298666	0.167236
PGSC0003DMT400001075	PGSC0003DMP400000795	PGSC0003DMG400000407	Conserved gene of unknown function	1.38835	0.568788	1.52566	0.513555	0.588618	0.614805	0.976157	1.03669	0.680069	0.519969	0.527396	0.899029
PGSC0003DMT400001076	PGSC0003DMP400000796	PGSC0003DMG400000408	Xyloglucan endotransglucosylase-hydrolase XTH6	0.103049	0.184017	0.200225	0.286124	0.326466	0.069154	0.193853	0	0	0	0.0769322	0
PGSC0003DMT400001077	PGSC0003DMP400000797	PGSC0003DMG400000409	RNA processing factor 1	33.6123	38.2941	38.8034	35.3577	29.2266	31.1671	24.9203	21.4592	21.9392	21.1066	19.7901	18.083
PGSC0003DMT400001079	PGSC0003DMP400000799	PGSC0003DMG401000410	CRS2-associated factor 2, chloroplastic	3.62e-07	0.288825	0.315894	4.91e-07	9.93e-07	2.35e-06	2.82e-06	2.2e-11	1.21e-05	4.31e-14	6.54e-06	1.69e-06
PGSC0003DMT400001080	PGSC0003DMP400000800	PGSC0003DMG401000410	CRS2-associated factor 2, chloroplastic	3.5e-05	8e-06	7.19e-06	3.83e-07	2.17e-05	6.47e-06	1.8e-06	0.000114137	0.357742	0.00260477	5.72e-06	2.79e-07
PGSC0003DMT400001081	PGSC0003DMP400000801	PGSC0003DMG401000410	CRS2-associated factor 2, chloroplastic	3.21888	3.83281	3.90562	3.39274	3.95138	4.73159	4.32544	2.52725	2.69992	4.56063	3.41444	2.98301
PGSC0003DMT400001082	PGSC0003DMP400000802	PGSC0003DMG402000410	Conserved gene of unknown function	0.213829	0.776204	1.10426	0.236127	0.757318	1.41653	0.444032	0.640612	1.09195	0.421756	0.220568	0.00199147
PGSC0003DMT400001083	PGSC0003DMP400000803	PGSC0003DMG402000410	Conserved gene of unknown function	5.55e-05	4.3e-06	1.18e-07	0.314554	3.44e-07	7.66e-05	5.05e-07	0.819027	1.79e-05	5.78e-07	7.25e-08	4.38e-10
PGSC0003DMT400001084	PGSC0003DMP400000804	PGSC0003DMG402000410	Conserved gene of unknown function	2.49389	1.49226	2.06622	0.882729	2.26765	1.23518	1.21471	0.037969	0.951783	3.09e-05	1.66787	1.59881
PGSC0003DMT400001085	PGSC0003DMP400000805	PGSC0003DMG402000410	Conserved gene of unknown function	5.55e-07	0.24482	0.199656	0.521555	0.00307406	1.15787	0.213081	2.48617	1.52381	4.06459	0.000595996	0.381537
PGSC0003DMT400001086	PGSC0003DMP400000806	PGSC0003DMG400000411	Transferase	8.71704	12.9859	12.9493	29.2961	22.7988	30.6273	12.8627	16.0486	20.0656	54.067	54.9546	34.1733
PGSC0003DMT400001087	PGSC0003DMP400000807	PGSC0003DMG400000412	Nodulin family protein	2.79462	2.99149	2.38601	3.07048	3.53995	4.69975	5.96997	6.02229	4.48242	4.8506	4.59309	2.11657
PGSC0003DMT400001089	PGSC0003DMP400000808	PGSC0003DMG400000413	Conserved gene of unknown function	3.63572	2.45932	2.91701	3.08032	2.72727	1.95031	3.32464	4.13657	3.27592	0.00121794	2.52109	1.90223
PGSC0003DMT400001090	PGSC0003DMP400000809	PGSC0003DMG400000413	Conserved gene of unknown function	0.000746754	1.25e-06	0.0428947	9.69e-11	8.37e-05	0.325069	1.71e-07	0.000138734	0.404987	3.11e-75	8.85e-08	4.63e-06
PGSC0003DMT400001091	PGSC0003DMP400000810	PGSC0003DMG400000413	Conserved gene of unknown function	0.117119	2.86e-10	1.52e-50	0.259641	0.594026	1.04e-06	3.38e-16	1.61e-25	9.74e-40	0.431229	2.44e-05	1.12e-06
PGSC0003DMT400001093	PGSC0003DMP400000811	PGSC0003DMG400000414	Shugoshin-1	0	0.0330023	1.6e-12	0	0	0	4.36e-07	4.47e-07	0	0	0	1.33e-12
PGSC0003DMT400001094	PGSC0003DMP400000812	PGSC0003DMG400000414	Shugoshin-1	0	0.0337972	1.83e-12	0	0	0	4.89e-07	5.01e-07	0	0	0	1.53e-12
PGSC0003DMT400001095	PGSC0003DMP400000813	PGSC0003DMG400000414	Shugoshin-1	0	0	4.31e-06	0	0	0	0.138048	0.170077	0	0	0	7.13e-06
PGSC0003DMT400001096	PGSC0003DMP400000814	PGSC0003DMG400000414	Shugoshin-1	0	0	0.225075	0	0	0	0	0	0	0	0	0.26748
PGSC0003DMT400001097	PGSC0003DMP400000815	PGSC0003DMG400000415	Conserved gene of unknown function	6.0532	7.71073	5.50176	4.04145	6.75183	6.05119	3.13021	2.19676	3.4189	2.06557	4.63587	3.27462
PGSC0003DMT400001098	PGSC0003DMP400000816	PGSC0003DMG400000415	Conserved gene of unknown function	0.119021	0.307077	4.62e-06	1.29e-06	4.8e-06	1.73e-06	2.13e-06	9.1e-06	9.84e-07	1.29e-05	1.78e-06	0.4658
PGSC0003DMT400001100	PGSC0003DMP400000817	PGSC0003DMG400000416	Auxin-regulated protein	1.18e-16	0.0700641	2.92e-23	2.35e-12	3.41e-13	8.01e-13	6.33e-12	1.35e-16	3.63e-08	0.106263	7.69e-06	4.7e-20
PGSC0003DMT400001101	PGSC0003DMP400000818	PGSC0003DMG400000416	Auxin-regulated protein	2.17e-05	0.00175023	0.653901	4.31e-05	0.735227	0.000107597	2.14e-05	0.156899	0.279597	0.0863007	6.76e-06	0.273861
PGSC0003DMT400001102	PGSC0003DMP400000819	PGSC0003DMG400000417	Superoxide dismutase [Cu-Zn]	90.5139	124.157	117.357	101.274	110.987	87.1284	75.7325	79.7263	71.8019	84.2233	34.356	86.373
PGSC0003DMT400001103	PGSC0003DMP400000820	PGSC0003DMG400000417	Superoxide dismutase [Cu-Zn]	52.5123	54.2045	52.7077	42.93	54.7016	52.5862	30.6027	49.8683	35.7078	33.227	13.8598	59.8537
PGSC0003DMT400001104	PGSC0003DMP400000821	PGSC0003DMG400000418	DNA-binding protein	0	0	0.0918635	0.0787192	0	0.0949661	0	0.330062	0.256478	1.08674	0.106039	0.10971
PGSC0003DMT400001105	PGSC0003DMP400000822	PGSC0003DMG400000419	Zinc finger family protein	0	0	0	0	0	0	0	0	0	0	0	0
PGSC0003DMT400001108	PGSC0003DMP400000823	PGSC0003DMG400000420	Histone H2B.2	17.3282	17.1745	18.829	13.8918	13.5209	15.6275	59.7174	21.8346	15.7971	10.3087	50.0492	50.2702
PGSC0003DMT400001109	PGSC0003DMP400000824	PGSC0003DMG400000421	Conserved gene of unknown function	7.08e-10	1.02e-11	5.08e-18	1.06e-08	3.12e-16	1.01e-12	4.92e-11	4.15e-10	0.000124274	6.84e-05	2.26e-17	2.25e-16
PGSC0003DMT400001111	PGSC0003DMP400000825	PGSC0003DMG400000421	Conserved gene of unknown function	1.87e-21	1.17e-14	4.45e-13	2.05e-09	2.29e-10	1.3e-17	0.0856283	7.6e-14	2.32e-20	6.84e-12	4.28e-07	1.7e-21
PGSC0003DMT400001112	PGSC0003DMP400000826	PGSC0003DMG400000421	Conserved gene of unknown function	1.14601	1.4242	0.301156	0.532375	0.964939	0.645015	0.774415	0.980039	0.670241	3.08e-06	1.99289	1.70676
PGSC0003DMT400001113	PGSC0003DMP400000827	PGSC0003DMG400000421	Conserved gene of unknown function	3.20263	2.80793	3.54746	2.67308	3.22351	3.48796	4.4919	4.82664	5.41433	3.87242	2.63481	3.57005
PGSC0003DMT400001114	PGSC0003DMP400000828	PGSC0003DMG400000421	Conserved gene of unknown function	0.0729099	2.97e-14	3.77e-12	1.08e-06	0.152647	3.88e-17	6.58e-13	0.0997418	1.24e-10	0.30027	3.61e-09	0.0944313
PGSC0003DMT400001115	PGSC0003DMP400000829	PGSC0003DMG400000421	Conserved gene of unknown function	7.16e-10	2.41e-07	9.15e-08	0.128145	0.0205669	1.32e-10	2.38e-08	7.72e-09	0.172508	1.65e-08	0.212931	0.287123
PGSC0003DMT400001118	PGSC0003DMP400000830	PGSC0003DMG400000422	Retinoid-inducible serine carboxypeptidase	0.00179677	0.00379861	0.408799	0.00297186	7.92e-05	0.00013172	0.000448136	5.48e-05	0.000191816	0.179814	5e-05	0.376423
PGSC0003DMT400001119	PGSC0003DMP400000831	PGSC0003DMG400000422	Retinoid-inducible serine carboxypeptidase	10.6295	13.2613	12.2196	11.0644	13.681	12.2602	4.03999	5.20184	5.36851	2.42556	3.87187	2.18357
PGSC0003DMT400001124	PGSC0003DMP400000835	PGSC0003DMG400000425	Flavonoid 3',5'-hydroxylase	2.31e-05	0	0.0491005	0	3.09e-05	0	0	0	3.05e-05	0	0	0
PGSC0003DMT400001125	PGSC0003DMP400000836	PGSC0003DMG400000425	Flavonoid 3',5'-hydroxylase	0.0859199	0	0	0	0.0544116	0	0	0	0.0524359	0	0	0
PGSC0003DMT400001132	PGSC0003DMP400000841	PGSC0003DMG400000427	ATP10 protein	0.723244	0.538213	1.29965	0.837801	0.544341	1.06136	0.689982	1.00003	0.56053	0.40618	0.557929	1.49e-05
PGSC0003DMT400001133	PGSC0003DMP400000842	PGSC0003DMG400000427	ATP10 protein	1.85859	2.64455	1.85359	1.94234	2.24534	1.54015	2.80343	1.6186	1.89462	1.63269	2.53759	1.77082
PGSC0003DMT400001134	PGSC0003DMP400000843	PGSC0003DMG401000428	Protease	2.71e-15	2.7e-19	0.000535269	2.43e-16	0.000751548	3.95e-16	8.1e-05	0.00359072	3.7e-16	1.16e-79	1.08e-05	0.000709981
PGSC0003DMT400001135	PGSC0003DMP400000844	PGSC0003DMG401000428	Protease	1.19e-37	4.44e-48	0.129745	0.060143	2.93e-41	4.05e-42	9.46e-31	0.159901	0.146196	1.98e-197	1.02e-24	0.161573
PGSC0003DMT400001136	PGSC0003DMP400000845	PGSC0003DMG401000428	Protease	0.460484	0.17561	0.188331	0.164927	8.47e-190	0.210246	1.67e-123	7.72e-206	0.191527	1.19894	0.218008	0.445473
PGSC0003DMT400001137	PGSC0003DMP400000846	PGSC0003DMG401000428	Protease	26.5075	22.5959	25.5435	30.0998	29.61	30.8707	30.6588	33.0273	40.3437	48.3351	38.8023	44.0799
PGSC0003DMT400001138	PGSC0003DMP400000847	PGSC0003DMG401000428	Protease	5.22894	9.39636	3.8113	10.484	7.72908	5.7959	1.50862	2.88367	8.33169	0.635786	7.71949	9.17192
PGSC0003DMT400001140	PGSC0003DMP400000848	PGSC0003DMG401000428	Protease	3.26e-14	3.12e-21	1.21e-21	2.16e-17	1.75e-28	2.75e-15	1.28e-18	4.42e-36	3.35e-16	1.24e-72	1.29e-14	1.75e-24
PGSC0003DMT400001141	PGSC0003DMP400000849	PGSC0003DMG401000428	Protease	4.1e-22	0.293311	0.0570076	6.51e-27	0.171239	2.58e-24	0.15107	0.0447788	0.169119	1.65e-116	0.557159	0.262224
PGSC0003DMT400001144	PGSC0003DMP400000851	PGSC0003DMG403000428	Gene of unknown function	3.12369	2.41659	3.52199	3.8802	4.22435	3.0917	3.33338	3.50895	4.35613	4.26614	4.56734	5.44278
PGSC0003DMT400001145	PGSC0003DMP400000852	PGSC0003DMG400000429	Anthranilate N-benzoyltransferase protein	0	0	0	0	0	0	0	0	0	0	0	0
PGSC0003DMT400001148	PGSC0003DMP400000854	PGSC0003DMG400000431	Glucosyltransferase	0	0	0.11284	0	0	0.0585145	0	0	0.0531672	0	0	0
PGSC0003DMT400001149	PGSC0003DMP400000855	PGSC0003DMG400000432	Glucosyltransferase	1.68968	1.07701	1.42524	0.65489	1.74239	1.32045	0.591113	1.34324	0.865097	0.600561	0.937945	1.33942
PGSC0003DMT400001150	PGSC0003DMP400000856	PGSC0003DMG400000433	UDP-apiose/xylose synthase	0.645014	0.402583	0.125807	0.102979	0.466703	0.128574	0.464018	1.44624	0.953901	6.18e-06	0.465519	0.447962
PGSC0003DMT400001151	PGSC0003DMP400000857	PGSC0003DMG400000433	UDP-apiose/xylose synthase	55.0042	56.4176	52.4021	48.2878	52.7864	42.9089	40.1817	37.2966	37.1506	29.3781	30.4741	35.2859
PGSC0003DMT400001153	PGSC0003DMP400000858	PGSC0003DMG400000434	Non-phototropic hypocotyl 3	1.11742	3.49e-07	1.11967	0.780606	0.303755	6.19e-08	0.771179	0.000108606	7.53e-05	1.28e-17	0.121757	0.114505
PGSC0003DMT400001154	PGSC0003DMP400000859	PGSC0003DMG400000434	Non-phototropic hypocotyl 3	1.51278	4.06891	1.7106	1.75194	2.27818	2.7779	1.09148	1.44901	1.88485	1.27434	1.37465	1.08753
PGSC0003DMT400001155	PGSC0003DMP400000860	PGSC0003DMG400000435	Conserved gene of unknown function	29.4233	24.7253	24.2291	16.0355	19.911	21.4016	25.592	33.8345	23.4669	20.2384	20.4551	14.2231
PGSC0003DMT400001167	PGSC0003DMP400000866	PGSC0003DMG400000438	Receptor protein kinase	2.24e-47	9.69e-84	3.32e-88	2.48e-27	2.04e-42	8.21e-64	9.64e-42	1.44e-67	2.83e-11	6.07e-14	1.36e-118	1.03e-25
PGSC0003DMT400001169	PGSC0003DMP400000868	PGSC0003DMG400000439	Actin-11	0.0974434	0	0.126222	0	0	0.130828	0	0	0	0	0	0
PGSC0003DMT400001170	PGSC0003DMP400000869	PGSC0003DMG400000440	Ring zinc finger protein	6.15027	3.31121	3.83816	7.44015	6.28624	6.90493	7.08388	7.23406	3.0241	2.36345	4.10613	3.77319
PGSC0003DMT400001171	PGSC0003DMP400000870	PGSC0003DMG400000440	Ring zinc finger protein	41.3989	38.9159	43.6098	56.4333	47.0336	53.3673	78.8585	64.995	86.4751	59.0423	80.0781	42.6109
PGSC0003DMT400001172	PGSC0003DMP400000871	PGSC0003DMG400000440	Ring zinc finger protein	1.23626	7.69315	1.57901	6.40786	0.00153041	2.32972	0.000647979	0.00141366	4.37823	0.00225861	1.98925	0.168469
PGSC0003DMT400001173	PGSC0003DMP400000872	PGSC0003DMG400000441	Dof zinc finger protein	1.47018	0.00217165	0.226599	2.21627	0.637184	0.000280897	3.41e-06	1.53339	0.000120589	0.000294624	0.000518139	0.000116136
PGSC0003DMT400001174	PGSC0003DMP400000873	PGSC0003DMG400000441	Dof zinc finger protein	5.47928	5.07546	4.24659	5.2857	5.29457	9.86331	5.20996	18.0365	9.06007	15.8921	8.04798	4.2577
PGSC0003DMT400001177	PGSC0003DMP400000874	PGSC0003DMG400000442	Conserved gene of unknown function	6.84198	11.1719	6.83789	6.94633	8.94359	5.79342	9.26634	8.56272	8.24924	9.95486	7.09538	7.68913
PGSC0003DMT400001178	PGSC0003DMP400000875	PGSC0003DMG400000442	Conserved gene of unknown function	5.54607	3.2136	7.48054	2.93838	4.6385	7.75281	7.14177	4.03604	3.56351	2.02813	1.85357	5.05467
PGSC0003DMT400001179	PGSC0003DMP400000876	PGSC0003DMG400000443	Conserved gene of unknown function	26.7275	17.0698	22.1076	10.7346	9.33409	10.6637	18.3302	12.7928	6.672	6.0317	5.38307	4.71812
PGSC0003DMT400001180	PGSC0003DMP400000877	PGSC0003DMG400000444	Heat shock cognate 70 kDa protein	1.9e-69	2.49e-71	1.37e-74	8.31e-37	1.83e-126	1.26e-78	6.66e-110	1.67e-168	2.13e-121	4.97e-60	1.54e-25	3.48e-71
PGSC0003DMT400001181	PGSC0003DMP400000878	PGSC0003DMG400000444	Heat shock cognate 70 kDa protein	8.02e-63	8.13e-60	4.62e-56	5.47e-28	1.33e-91	9.91e-66	1.05e-92	6.76e-143	1.66e-91	9.53e-50	4.43e-22	4.32e-53
PGSC0003DMT400001182	PGSC0003DMP400000879	PGSC0003DMG400000444	Heat shock cognate 70 kDa protein	0.00109923	0.00157012	0.00190663	8.61e-07	1.66e-26	0.00408525	0.773112	0.0011594	2.08e-15	3.81e-50	4.49e-08	0.0041201
PGSC0003DMT400001183	PGSC0003DMP400000880	PGSC0003DMG400000445	AP2/ERF domain protein	0	0	0.316356	0	0	0	0	0	0	0	0.366536	0.376891
PGSC0003DMT400001184	PGSC0003DMP400000881	PGSC0003DMG400000446	Submergence-1B	0	0	0	0	0	0	0	0	0	0	0	0
PGSC0003DMT400001187	PGSC0003DMP400000882	PGSC0003DMG400000447	Gene of unknown function	0	0	0	0	0.459814	0	0	0	0	0	0	0
PGSC0003DMT400001191	PGSC0003DMP400000883	PGSC0003DMG400000448	Serine carboxypeptidase III	0.324863	0.219619	3.56e-104	0.437906	0.347031	1.29e-64	0.240835	1.18e-25	6.14e-105	1.44e-58	0.301493	0.314273
PGSC0003DMT400001192	PGSC0003DMP400000884	PGSC0003DMG400000448	Serine carboxypeptidase III	29.1086	23.9736	22.6946	26.2476	23.4085	22.8629	23.5796	19.4106	19.0688	18.7568	19.0509	6.27327
PGSC0003DMT400001193	PGSC0003DMP400000885	PGSC0003DMG400000448	Serine carboxypeptidase III	1.56e-12	0.0995416	9.51e-49	5.01e-23	4.27e-23	2.7e-27	0.328597	0.213896	2.18e-46	1.07e-29	0.0829592	0.162894
PGSC0003DMT400001194	PGSC0003DMP400000886	PGSC0003DMG400000449	SNF7 family protein	2.63239	2.95264	2.86994	2.6911	2.82723	2.48791	2.94337	3.18784	2.61921	2.29107	2.76323	3.04171
PGSC0003DMT400001195	PGSC0003DMP400000887	PGSC0003DMG400000449	SNF7 family protein	6.94e-07	1.05e-06	0.156307	1.76e-06	0.0839629	0.110996	1.15e-06	2.2e-06	1.62e-06	6.68e-06	3.74e-06	3.84e-06
PGSC0003DMT400001201	PGSC0003DMP400000892	PGSC0003DMG400000451	Signal recognition particle receptor subunit beta	0.617145	0.67659	0.459795	0.439475	0.367667	0.244107	0.629143	0.431196	0.398616	4.29e-66	0.378826	0.313229
PGSC0003DMT400001202	PGSC0003DMP400000893	PGSC0003DMG400000451	Signal recognition particle receptor subunit beta	10.6523	26.4145	16.4989	25.3493	18.4476	13.9167	13.1894	14.7705	9.66371	9.53e-06	14.7197	13.5559
PGSC0003DMT400001203	PGSC0003DMP400000894	PGSC0003DMG400000451	Signal recognition particle receptor subunit beta	5.15e-10	1.25e-08	3.62182	1.14e-08	2.8589	2.65836	1.92587	0.787617	1.71e-06	5.0666	1.38e-08	0.737376
PGSC0003DMT400001207	PGSC0003DMP400000897	PGSC0003DMG400000453	DNA ligase	0	0	0	0	0	0	1.10045	0	0.785122	0	0	1.27777
PGSC0003DMT400001209	PGSC0003DMP400000898	PGSC0003DMG400000454	Gene of unknown function	0	0	0	0	0	0	0	0	0	0	1.18669	0
PGSC0003DMT400001212	PGSC0003DMP400000899	PGSC0003DMG400000455	Gene of unknown function	0	0	0	0	0	0	0	0	0	0	0	1.14013
PGSC0003DMT400001214	PGSC0003DMP400000900	PGSC0003DMG400000456	50S ribosomal protein L9, chloroplastic	23.1138	23.9857	26.3275	21.9642	25.0506	19.5547	21.6606	18.4444	18.9557	11.6822	11.3823	13.0951
PGSC0003DMT400001215	PGSC0003DMP400000901	PGSC0003DMG400000456	50S ribosomal protein L9, chloroplastic	17.9873	23.3201	20.8789	17.318	15.652	15.2329	20.8796	11.2939	10.3225	16.0382	12.7713	9.36789
PGSC0003DMT400001216	PGSC0003DMP400000902	PGSC0003DMG400000457	Lethal leaf spot 1	156.396	121.952	135.828	107.384	105.481	100.31	182.25	185.387	154.182	124.332	125.616	137.989
PGSC0003DMT400001217	PGSC0003DMP400000903	PGSC0003DMG401000458	Conserved gene of unknown function	14.8581	12.8913	13.4709	12.7719	10.1291	9.30128	10.7297	8.48983	7.6474	7.12742	6.67476	6.45713
PGSC0003DMT400001218	PGSC0003DMP400000904	PGSC0003DMG402000458	Cyclin-dependent kinases regulatory subunit	37.4519	39.4111	30.253	37.0878	31.6591	34.3632	40.0394	29.472	28.3226	25.3196	30.4872	28.3929
PGSC0003DMT400001219	PGSC0003DMP400000905	PGSC0003DMG400000459	PHD zinc finger protein	11.936	10.3308	8.62481	10.4541	10.9558	11.381	12.302	12.2007	10.9623	8.16852	11.3893	15.5852
PGSC0003DMT400001221	PGSC0003DMP400000906	PGSC0003DMG400000460	RING-H2 finger protein ATL57	0.332967	0.296529	0.539084	0.369424	0.633333	0.445185	0.104509	0.387149	0.199564	0	0	0.257374
PGSC0003DMT400001224	PGSC0003DMP400000908	PGSC0003DMG400000462	RNA binding protein	0.136496	0.156027	2.25e-94	4.11e-105	0.337336	0.680976	0.317685	4.97e-84	0.145474	7.19e-34	7.25e-97	3.61e-79
PGSC0003DMT400001225	PGSC0003DMP400000909	PGSC0003DMG400000462	RNA binding protein	27.0142	31.1977	36.7839	33.4113	31.0623	34.7214	18.9461	18.0562	19.6509	17.1839	21.3541	25.2472
PGSC0003DMT400001226	PGSC0003DMP400000910	PGSC0003DMG401000463	Magnesium transporter MRS2-11, chloroplastic	2.66e-47	2.83e-53	3.19e-17	1.01e-42	4.01e-31	5.8e-35	1.96e-74	2.95e-51	2.91e-122	1.74e-66	2.7e-18	1.29e-62
PGSC0003DMT400001227	PGSC0003DMP400000911	PGSC0003DMG402000463	Gene of unknown function	0.0322635	0.0769384	0.0417939	0	0.122606	0	0	0.200595	0.237538	0	0.144324	0
PGSC0003DMT400001230	PGSC0003DMP400000914	PGSC0003DMG401000463	Magnesium transporter MRS2-11, chloroplastic	0.235534	0.881019	0.937203	0.0774256	1.22243	0.691656	1.68175	1.67568	1.44396	0.943356	0.716053	1.35152
PGSC0003DMT400001232	PGSC0003DMP400000915	PGSC0003DMG400000464	OB-fold nucleic acid binding domain containing protein	1.58757	1.28393	1.31608	1.33952	1.36837	1.78726	1.83247	1.47822	2.07384	0.486229	1.42345	0.884428
PGSC0003DMT400001233	PGSC0003DMP400000916	PGSC0003DMG400000465	Zinc finger protein	0	0	0.0589579	0.455041	0.115341	0	0	0	0	0	0	0.0704978
PGSC0003DMT400001234	PGSC0003DMP400000917	PGSC0003DMG400000466	Phosphatidylcholine-sterol acyltransferase	0.0318445	0	0	0	0	0	0	0	0	0	0.0474816	0
PGSC0003DMT400001235	PGSC0003DMP400000918	PGSC0003DMG400000466	Phosphatidylcholine-sterol acyltransferase	4e-06	0	0	0	0	0	0	0	0	0	6.27e-06	0
PGSC0003DMT400001236	PGSC0003DMP400000919	PGSC0003DMG400000466	Phosphatidylcholine-sterol acyltransferase	1.65e-08	0	0	0	0	0	0	0	0	0	2.71e-08	0
PGSC0003DMT400001238	PGSC0003DMP400000921	PGSC0003DMG400000468	Amino acid transporter	4.02848	2.48586	2.81954	3.85768	3.79088	5.48087	4.48579	6.2289	4.66215	8.19186	6.80415	6.88206
PGSC0003DMT400001239	PGSC0003DMP400000922	PGSC0003DMG400000468	Amino acid transporter	4.2295	4.9726	1.03968	6.46763	6.11751	7.54167	8.63555	8.26314	6.21873	9.03636	13.5955	15.3482
PGSC0003DMT400001241	PGSC0003DMP400000923	PGSC0003DMG400000470	Conserved gene of unknown function	0	0	0.122355	0.209549	0.359462	0	0	0.585486	0	0	0	0.291922
PGSC0003DMT400001242	PGSC0003DMP400000924	PGSC0003DMG400000471	Gene of unknown function	0	0	0.520859	0	0	0	0	0	0	0	0	0
PGSC0003DMT400001247	PGSC0003DMP400000925	PGSC0003DMG400000476	Conserved gene of unknown function	0.391952	0.621452	1.01538	0.580159	0.248417	0.262592	0.737679	0.506834	0.0789473	0	0	0.303242
PGSC0003DMT400001248	PGSC0003DMP400000926	PGSC0003DMG400000477	Sirohydrochlorin ferrochelatase	5.8462	14.3363	10.1879	8.47159	3.83219	9.09716	11.4608	9.15571	10.7039	10.1319	9.16188	10.2859
PGSC0003DMT400001249	PGSC0003DMP400000927	PGSC0003DMG400000477	Sirohydrochlorin ferrochelatase	15.0781	14.7789	17.4774	16.8066	15.4057	13.6368	9.03171	11.7097	10.5799	9.61282	12.5054	10.3693
PGSC0003DMT400001250	PGSC0003DMP400000928	PGSC0003DMG400000478	Pentatricopeptide repeat-containing protein	0.445935	0.441416	0.908061	0.757526	1.03594	0.769245	0.317034	0.153522	0.600771	1.18819	0.597788	0.362274
PGSC0003DMT400001251	PGSC0003DMP400000929	PGSC0003DMG401000479	Pentatricopeptide repeat-containing protein	1.31e-06	0.0792088	0	0	0.131713	0.194229	0	0	0	0	0.000106005	0.103128
PGSC0003DMT400001253	PGSC0003DMP400000930	PGSC0003DMG402000479	Pentatricopeptide repeat-containing protein	2.27e-07	8.03e-28	6.69e-27	0.0895123	1.76e-10	1.68e-20	2.74e-10	1.24e-28	2.73e-22	0	3.84e-07	0
PGSC0003DMT400001254	PGSC0003DMP400000931	PGSC0003DMG402000479	Pentatricopeptide repeat-containing protein	9.35e-05	0	2.09e-24	1.58e-36	0	1.51e-18	1.96e-09	0.147685	3.5e-20	0	1.34e-06	1.3e-20
PGSC0003DMT400001255	PGSC0003DMP400000932	PGSC0003DMG402000479	Pentatricopeptide repeat-containing protein	0.224774	4.9e-16	0.0961479	7.33e-16	2.75e-06	2.06e-12	2.85e-06	1.09e-15	1.76e-13	1.48e-32	1.23e-12	0.109154
PGSC0003DMT400001256	PGSC0003DMP400000933	PGSC0003DMG402000479	Pentatricopeptide repeat-containing protein	0.0295164	0.0759648	0.0721582	0.196537	0.0809598	0.342405	0.0801356	0.0512389	0.15449	0	0.0954509	0
PGSC0003DMT400001257	PGSC0003DMP400000934	PGSC0003DMG402000479	Pentatricopeptide repeat-containing protein	1.81e-11	7.98e-05	8.92e-05	7.2e-05	0.201705	8.62e-05	7.24e-09	0.00010862	7.86e-05	0.000468332	0	0.000113953
PGSC0003DMT400001258	PGSC0003DMP400000935	PGSC0003DMG402000479	Pentatricopeptide repeat-containing protein	0.168902	0.349247	0.219609	0.217162	0.276975	0.0655536	0.183943	0.455505	0.118994	0.373435	0	0.0400244
PGSC0003DMT400001259	PGSC0003DMP400000936	PGSC0003DMG400000480	Cytochrome c oxidase subunit 5C	0	0	0	0	0	0	0	0	0	0	0	0
PGSC0003DMT400001260	PGSC0003DMP400000937	PGSC0003DMG400000480	Cytochrome c oxidase subunit 5C	0.53196	1.45807	1.18838	1.10247	1.17119	0.942737	0.497601	1.0923	1.36226	1.08857	1.01448	0.720678
PGSC0003DMT400001261	PGSC0003DMP400000938	PGSC0003DMG400000480	Cytochrome c oxidase subunit 5C	1.76259	1.78348	1.28213	1.68351	1.51301	2.04849	1.98005	2.03551	2.4884	2.14814	1.51347	0.538375
PGSC0003DMT400001262	PGSC0003DMP400000939	PGSC0003DMG400000481	Isocitrate dehydrogenase [NADP]	27.9328	29.1263	27.099	28.7757	27.7654	28.1481	32.6311	29.9948	31.1916	30.268	33.2613	28.3341
PGSC0003DMT400001265	PGSC0003DMP400000940	PGSC0003DMG400000481	Isocitrate dehydrogenase [NADP]	0	0	0	4.68e-39	2.49e-07	1.87e-07	0.0671661	0.0832995	0	0	0	2.44e-22
PGSC0003DMT400001266	PGSC0003DMP400000941	PGSC0003DMG400000481	Isocitrate dehydrogenase [NADP]	0	1.56149	1.82014	3.03678	1.84338	0	0	2.06263	0	0	2.21515	2.06209
PGSC0003DMT400001269	PGSC0003DMP400000942	PGSC0003DMG400000482	Glutaredoxin	0	0	0	0	0	0	0	0	0	0	0	0
PGSC0003DMT400001270	PGSC0003DMP400000943	PGSC0003DMG400000483	TRNA	25.356	15.276	20.5443	17.9322	15.5388	22.0652	22.8048	25.0478	14.6368	21.0901	20.0469	18.0334
PGSC0003DMT400001271	PGSC0003DMP400000944	PGSC0003DMG400000483	TRNA	5.49e-116	1.72e-47	5.31e-61	9.03e-10	1.45e-50	2.56e-11	1.21e-13	4.1e-15	1.43e-07	1.05e-138	8.26e-64	6.98e-71
PGSC0003DMT400001272	PGSC0003DMP400000945	PGSC0003DMG400000484	Triose phosphate/phosphate translocator, non-green plastid, chloroplast	1.76e-05	5.73e-05	0.590892	5.59e-06	0.223622	0.867961	0.000267795	6.39e-06	4.63e-05	7.38e-38	2.56e-05	3.16e-07
PGSC0003DMT400001273	PGSC0003DMP400000946	PGSC0003DMG400000484	Triose phosphate/phosphate translocator, non-green plastid, chloroplast	2.2398	2.24527	1.44767	1.96466	1.84576	1.07073	1.67465	1.83168	1.73016	0.000778476	1.28965	1.46118
PGSC0003DMT400001278	PGSC0003DMP400000947	PGSC0003DMG400000485	MYB305 protein v1	0	0	0	0	0	0	0	0	0	0	0	0
PGSC0003DMT400001279	PGSC0003DMP400000948	PGSC0003DMG400000486	Monodehydroascorbate reductase	37.4925	37.0251	38.2261	34.1901	30.048	29.1145	33.9476	29.4582	31.1622	29.3244	29.2815	24.0532
PGSC0003DMT400001280	PGSC0003DMP400000949	PGSC0003DMG400000486	Monodehydroascorbate reductase	4.62732	4.81807	7.25034	4.9937	6.01163	2.96858	3.56202	6.85657	6.72453	11.7088	1.719	9.66194
PGSC0003DMT400001281	PGSC0003DMP400000950	PGSC0003DMG400000486	Monodehydroascorbate reductase	0.337137	0.221002	0.221378	0.776354	7.54e-11	7.15e-17	4.18e-16	5.19e-08	0.228567	5.92e-09	1.38e-19	0.291329
PGSC0003DMT400001282	PGSC0003DMP400000951	PGSC0003DMG400000487	50S ribosomal protein L12, chloroplastic	12.4601	17.5014	14.4708	13.2078	12.566	12.9735	16.4206	9.91062	14.8537	12.5747	11.2248	9.31703
PGSC0003DMT400001283	PGSC0003DMP400000952	PGSC0003DMG400000488	50S ribosomal protein L12, chloroplastic	19.5536	29.7872	34.1446	23.83	23.761	22.7132	20.8307	21.0584	14.9554	26.4473	19.7903	13.4684
PGSC0003DMT400001284	PGSC0003DMP400000953	PGSC0003DMG400000489	Conserved gene of unknown function	0.00609959	0.00401665	0.000499228	0.000212305	0.825993	0.000373226	0.000439323	0.00021651	1.27567	0.0222104	0.758666	0.00039909
PGSC0003DMT400001285	PGSC0003DMP400000954	PGSC0003DMG400000489	Conserved gene of unknown function	5.32659	5.89489	5.46239	6.01012	4.5844	6.56662	7.57739	8.43993	8.50481	11.9181	6.2383	10.9268
PGSC0003DMT400001286	PGSC0003DMP400000955	PGSC0003DMG400000490	Conserved gene of unknown function	0.116523	2.04e-07	7.31e-08	9.49e-08	0.173022	0.0848454	0.0813934	0.103237	0.0776338	1.88e-07	0.204651	9.69e-08
PGSC0003DMT400001287	PGSC0003DMP400000956	PGSC0003DMG400000490	Conserved gene of unknown function	9.07316	11.4678	9.59561	9.83668	9.50668	10.0284	9.13848	7.01149	11.6567	12.1464	9.9572	7.94983
PGSC0003DMT400001288	PGSC0003DMP400000957	PGSC0003DMG400000490	Conserved gene of unknown function	0.203774	0.0708411	0.0782203	4.21e-08	2.38e-06	0.000186195	1.29e-07	0.000226593	8.68e-08	1.05e-07	0.000234428	4.83e-08
PGSC0003DMT400001289	PGSC0003DMP400000958	PGSC0003DMG400000491	Phospholipid-transporting ATPase	2.27e-17	8.64e-32	1.12e-21	9.77e-09	8.91e-10	3.94e-11	2.27e-09	1.23e-12	5.84e-12	0.000254921	3.91e-17	2.54e-26
PGSC0003DMT400001290	PGSC0003DMP400000959	PGSC0003DMG400000491	Phospholipid-transporting ATPase	1.52e-11	9.54e-25	7.51e-14	0.30211	3.15e-05	5.4e-09	2.48e-05	7.12e-10	9.09e-06	0.000697629	4.23e-07	8.72e-26
PGSC0003DMT400001291	PGSC0003DMP400000960	PGSC0003DMG400000491	Phospholipid-transporting ATPase	0.131371	1.49e-70	6.03e-65	1.19e-75	4.01e-33	0.0840935	0.261525	1.18e-26	1.43e-44	3.34e-47	0.0986286	2.87e-44
PGSC0003DMT400001292	PGSC0003DMP400000961	PGSC0003DMG400000491	Phospholipid-transporting ATPase	2.25347	3.27158	3.83873	3.88136	2.48219	1.35581	4.24301	2.75268	2.66586	1.2321	2.92712	0.5036
PGSC0003DMT400001293	PGSC0003DMP400000962	PGSC0003DMG400000491	Phospholipid-transporting ATPase	0.1575	9.69e-168	0.390275	3.36e-140	1.16e-85	0.499597	2.42e-45	7.77e-61	0.23749	3.33e-51	5.95e-93	0.366112
PGSC0003DMT400001295	PGSC0003DMP400000963	PGSC0003DMG400000491	Phospholipid-transporting ATPase	3.37839	4.52694	4.04337	2.47655	5.07082	3.73463	1.95211	2.68945	1.33288	3.28611	1.4866	1.77335
PGSC0003DMT400001296	PGSC0003DMP400000964	PGSC0003DMG400000492	Conserved gene of unknown function	7.45767	6.73961	6.53687	9.15322	6.32463	5.11474	6.18925	7.66045	7.89417	10.2979	9.71494	12.7602
PGSC0003DMT400001297	PGSC0003DMP400000965	PGSC0003DMG400000493	Carbonic anhydrase	12.6651	11.2113	22.1357	12.0923	5.10932	5.22231	0.817098	0.369821	0.477898	1.0509	1.73947	1.8858
PGSC0003DMT400001298	PGSC0003DMP400000966	PGSC0003DMG400000494	Serine-type peptidase	39.1557	50.6698	47.0176	33.9715	36.4395	37.9408	49.8519	40.9104	42.6726	32.1167	39.4921	32.0047
PGSC0003DMT400001299	PGSC0003DMP400000967	PGSC0003DMG400000495	C2H2L domain class transcription factor	0	0	0	0.130402	0	0	0	0	0	0.904925	0	0
PGSC0003DMT400001303	PGSC0003DMP400000968	PGSC0003DMG400000496	Formate dehydrogenase, mitochondrial	143.255	188.701	136.848	123.126	154.55	151.167	231.465	204.057	168.17	175.675	227.157	149.484
PGSC0003DMT400001304	PGSC0003DMP400000969	PGSC0003DMG401000497	Gene of unknown function	0	0	0	0	0	0	0	0	0	0	0	0
PGSC0003DMT400001305	PGSC0003DMP400000970	PGSC0003DMG402000497	Metal-dependent phosphohydrolase HD domain-containing protein	5.99e-22	0.0140267	2.05e-42	3.34e-53	4.56e-13	4.36e-15	7.73e-73	0.0366802	0.0153241	3.14e-54	8.96e-16	8.67e-54
PGSC0003DMT400001322	PGSC0003DMP400000971	PGSC0003DMG400000498	Homeodomain leucine zipper protein	150.332	121.517	138.343	138.862	102.675	123.171	163.854	238.014	218.33	161.475	148.42	120.694
PGSC0003DMT400001323	PGSC0003DMP400000972	PGSC0003DMG400000498	Homeodomain leucine zipper protein	4.21973	0.959204	1.80175	8.61264	2.05817	5.79927	7.07326	3.33971	2.56824	7.01141	7.41908	2.78446
PGSC0003DMT400001324	PGSC0003DMP400000973	PGSC0003DMG400000498	Homeodomain leucine zipper protein	5.35278	1.10069	1.84967	0.998797	2.70839	1.17788	5.79223	4.10722	1.29374	12.0219	9.89764	1.39753
PGSC0003DMT400001325	PGSC0003DMP400000974	PGSC0003DMG400000499	Clasp	5.82145	5.832	7.90239	6.03942	5.75789	5.74673	6.39814	3.40754	4.14452	4.41022	5.34572	6.50876
PGSC0003DMT400001327	PGSC0003DMP400000975	PGSC0003DMG400000500	Serine-threonine protein kinase, plant-type	0	0	0	0	0	0	0	0	0	0	0	0
PGSC0003DMT400001329	PGSC0003DMP400000976	PGSC0003DMG400000501	High-affinity potassium transporter protein 1	3.92221	3.0013	4.48654	2.36448	4.1895	3.39308	1.79525	4.15353	2.00375	1.11471	3.06137	1.89542
PGSC0003DMT400001330	PGSC0003DMP400000977	PGSC0003DMG400000501	High-affinity potassium transporter protein 1	0.000336934	1.444	3.57e-15	1.36874	0.0924902	0.77071	0.538534	0.000124874	0.470262	0.000471043	8.71e-06	0.00073606
PGSC0003DMT400001331	PGSC0003DMP400000978	PGSC0003DMG400000501	High-affinity potassium transporter protein 1	2.72388	3.57835	3.06395	0.758973	1.55902	1.97043	1.52743	3.21585	3.27822	4.09156	2.11663	1.86023
PGSC0003DMT400001332	PGSC0003DMP400000979	PGSC0003DMG400000502	Conserved gene of unknown function	1.21448	2.40249	2.24691	2.04376	2.54966	1.35338	1.15218	2.07435	2.5095	1.93134	1.39733	0.94726
PGSC0003DMT400001334	PGSC0003DMP400000980	PGSC0003DMG400000502	Conserved gene of unknown function	0.000224971	0.727872	0.00163376	1.86e-17	2.18e-17	0.000146956	6.14e-22	0.0645	1.23e-11	0.423506	5.12e-06	1.21e-07
PGSC0003DMT400001335	PGSC0003DMP400000981	PGSC0003DMG400000503	IS10 transposase	14.4423	11.1293	13.26	15.3007	9.53721	14.4754	5.69118	20.3601	14.578	21.5935	13.3881	4.71154
PGSC0003DMT400001350	PGSC0003DMP400000994	PGSC0003DMG400000505	Alpha-DOX1	2.38979	5.39112	1.5977	5.47008	5.44459	8.86637	12.8522	8.09286	18.7756	36.0931	72.5254	26.205
PGSC0003DMT400001353	PGSC0003DMP400000995	PGSC0003DMG401000506	Alpha-DOX2	0.0696604	0.0830416	0	0.11612	0.0882445	0.0936843	0.0436514	0.108263	0.218217	0	0.0721248	5.42e-05
PGSC0003DMT400001354	PGSC0003DMP400000996	PGSC0003DMG401000506	Alpha-DOX2	7.89e-06	9.67e-06	0	7.48e-06	9.99e-06	1.03e-05	8.64e-06	1.21e-05	0.208405	0	1.25e-05	0.178504
PGSC0003DMT400001356	PGSC0003DMP400000998	PGSC0003DMG401000506	Alpha-DOX2	0	0	0	0	0	0.183565	0	0	7e-06	0	0.749766	0
PGSC0003DMT400001357	PGSC0003DMP400000999	PGSC0003DMG402000506	Alpha-DOX2	0.765215	1.01494	0.517768	0.952026	2.44731	2.8365	1.41602	2.66103	2.39511	1.35	6.92115	4.3469
PGSC0003DMT400001358	PGSC0003DMP400001000	PGSC0003DMG402000506	Alpha-DOX2	35.5743	23.2296	12.7991	21.3185	35.8227	40.2624	39.0626	76.7033	32.0882	120.05	173.172	322.812
PGSC0003DMT400001367	PGSC0003DMP400001009	PGSC0003DMG400000508	Metal ion binding protein	13.2654	19.2891	17.5901	12.4204	15.1128	13.1254	15.5969	11.7079	13.8446	10.3289	13.3515	7.97209
PGSC0003DMT400001368	PGSC0003DMP400001010	PGSC0003DMG400000509	GPI ethanolamine phosphate transferase	0.633061	0.00103499	0.202182	0.447497	0.0110581	0.593183	1.28809	0.642321	0.333184	0.000378036	2.3e-05	3.24e-25
PGSC0003DMT400001369	PGSC0003DMP400001011	PGSC0003DMG400000509	GPI ethanolamine phosphate transferase	4.71497	5.5852	5.24314	5.62109	6.1565	6.14769	4.84032	6.3003	5.35357	6.77716	6.8947	5.47855
PGSC0003DMT400001371	PGSC0003DMP400001012	PGSC0003DMG400000509	GPI ethanolamine phosphate transferase	3.29e-09	3.52e-07	4.63e-09	5.37e-10	3.35e-18	0.274907	4.65e-12	0.155567	1.13e-07	8.63e-96	5.07e-05	0.572893
PGSC0003DMT400001373	PGSC0003DMP400001013	PGSC0003DMG400000510	Conserved gene of unknown function	7.10636	5.14529	7.34793	4.49375	4.21996	5.90585	8.04604	7.7561	5.54776	4.98295	5.31205	3.71364
PGSC0003DMT400001374	PGSC0003DMP400001014	PGSC0003DMG400000511	Class III peroxidase	14.1984	21.5584	19.0447	12.9881	13.4313	10.3073	13.3587	4.7335	8.33981	0.299694	4.97061	8.532
PGSC0003DMT400001375	PGSC0003DMP400001015	PGSC0003DMG400000511	Class III peroxidase	33.1295	33.4559	42.1887	17.4432	25.5631	22.752	21.4902	25.4179	17.5933	18.3023	19.009	11.7594
PGSC0003DMT400001376	PGSC0003DMP400001016	PGSC0003DMG400000512	Stress-associated protein 11	216.884	218.456	226.405	230.959	180.957	189.467	387.518	355.879	350.78	419.532	393.696	417.437
PGSC0003DMT400001377	PGSC0003DMP400001017	PGSC0003DMG400000512	Stress-associated protein 11	6.46748	4.11953	3.53888	4.81721	3.01797	5.2351	10.7052	10.0165	7.91182	9.20062	9.32598	10.1392
PGSC0003DMT400001378	PGSC0003DMP400001018	PGSC0003DMG400000513	Stachyose synthase	7.48317	8.10841	6.61604	13.3547	12.8798	8.82313	13.7152	6.94106	7.96626	10.6753	15.5509	28.6148
PGSC0003DMT400001379	PGSC0003DMP400001019	PGSC0003DMG400000514	BC10 protein	5.26e-25	2.32e-18	6.77e-30	2.82e-37	8.99e-24	3.5e-12	6.62e-15	3.32e-17	9.54e-10	1.93143	1.91e-17	4.69e-10
PGSC0003DMT400001380	PGSC0003DMP400001020	PGSC0003DMG400000514	BC10 protein	3.79e-12	0.509144	1.09e-05	0.869755	1.98e-06	0.201548	5.86e-06	0.515321	0.316345	2.82e-18	0.697589	3.82e-10
PGSC0003DMT400001381	PGSC0003DMP400001021	PGSC0003DMG400000514	BC10 protein	3.76458	2.97854	4.22358	3.12917	4.51334	3.18984	3.53879	1.99357	3.10564	2.14938	4.06603	3.75078
PGSC0003DMT400001382	PGSC0003DMP400001022	PGSC0003DMG401000515	Kinase	30.4656	31.7789	22.3158	42.139	51.9768	44.6787	33.4662	25.7874	30.4764	47.7879	47.0075	41.443
PGSC0003DMT400001383	PGSC0003DMP400001023	PGSC0003DMG402000515	Kinase	19.9691	22.7987	16.5532	32.8417	33.4667	35.6741	22.9139	19.9879	22.4092	29.3563	32.7932	38.8517
PGSC0003DMT400001384	PGSC0003DMP400001024	PGSC0003DMG402000515	Kinase	0.665521	1.09806	0.680418	3.6134	2.46346	1.34727	1.03685	0.610455	0.759015	0.00136949	2.09611	0.593186
PGSC0003DMT400001388	PGSC0003DMP400001025	PGSC0003DMG400000516	Polyribonucleotide nucleotidyltransferase	0.417455	0.256145	1.68e-07	6.96e-16	5.7e-09	0.424791	0.153133	2.33e-06	3.6e-05	5.91e-28	7e-08	8.3e-85
PGSC0003DMT400001389	PGSC0003DMP400001026	PGSC0003DMG400000516	Polyribonucleotide nucleotidyltransferase	3.00159	5.35599	5.36673	3.59407	5.30684	5.2071	1.48381	1.69852	1.73003	0.0167603	1.34584	0.0242064
PGSC0003DMT400001390	PGSC0003DMP400001027	PGSC0003DMG401000517	ATP-dependent RNA helicase DB10	1.87e-11	1.78e-35	1.85e-36	5.99e-22	2.13e-12	3.53e-53	4.95e-15	6.87e-14	7.14e-31	1.92e-08	3.09e-99	2.21e-14
PGSC0003DMT400001391	PGSC0003DMP400001028	PGSC0003DMG401000517	ATP-dependent RNA helicase DB10	6.92102	9.22138	10.2566	8.75409	6.67604	6.94182	5.5038	5.24907	6.40755	5.50708	8.79354	7.02603
PGSC0003DMT400001392	PGSC0003DMP400001029	PGSC0003DMG402000517	Petunia Shaggy kinase 4	18.8805	18.5904	21.7798	23.109	19.7642	18.7777	20.4561	21.6949	27.8904	29.8111	22.4667	19.8585
PGSC0003DMT400001396	PGSC0003DMP400001030	PGSC0003DMG400000518	Peptide deformylase 1B, chloroplastic	12.4769	13.3348	12.3654	8.94602	10.2533	11.4627	11.3755	10.5749	9.33079	6.34145	9.54527	7.00848
PGSC0003DMT400001397	PGSC0003DMP400001031	PGSC0003DMG400000519	Glucan endo-1,3-beta-glucosidase, acidic isoform GI9	7.51e-07	0	0.0124301	1.12e-06	0.107021	1.35e-05	0.00869124	0	8.1e-05	0	2.4e-06	5.23e-07
PGSC0003DMT400001398	PGSC0003DMP400001032	PGSC0003DMG400000519	Glucan endo-1,3-beta-glucosidase, acidic isoform GI9	0.220222	0	0.205835	0.183417	2.91e-06	0.147714	0.201499	0.170952	0.334196	0	0.493345	0.426169
PGSC0003DMT400001399	PGSC0003DMP400001033	PGSC0003DMG400000520	Conserved gene of unknown function	0.0615013	0	0.159325	0.0682831	0.155904	0.164889	0	0	0	0.470826	0	0
PGSC0003DMT400001400	PGSC0003DMP400001034	PGSC0003DMG400000521	Cinnamoyl-CoA reductase	0.188643	8.79e-06	0.70995	2.34e-06	0.297054	5.58e-06	3.78e-05	0.0146867	0.702355	0.612065	2.36e-07	1.52e-05
PGSC0003DMT400001401	PGSC0003DMP400001035	PGSC0003DMG400000521	Cinnamoyl-CoA reductase	1.20619	2.47353	1.59672	1.24267	1.21987	1.85898	1.40335	0.486579	1.01479	2.37e-05	0.716113	0.329982
PGSC0003DMT400001405	PGSC0003DMP400001039	PGSC0003DMG400000523	Kinesin light chain	4.83022	8.44221	6.30924	8.29297	6.78082	10.277	2.68206	3.83863	12.4753	2.71154	0.0577275	2.77191
PGSC0003DMT400001408	PGSC0003DMP400001040	PGSC0003DMG401000524	Gene of unknown function	0	0	0.205478	0	0	0.420481	0	0.245047	0	0	0	0
PGSC0003DMT400001409	PGSC0003DMP400001041	PGSC0003DMG402000524	UPF0497 membrane protein	4.96131	5.64144	4.15099	5.00795	4.25642	3.86655	7.34432	4.95451	4.07494	10.0501	5.47913	0.000836082
PGSC0003DMT400001410	PGSC0003DMP400001042	PGSC0003DMG403000524	UPF0497 membrane protein	6.57104	8.0283	8.78296	6.18431	6.4163	7.02998	9.54986	9.42841	7.8229	12.1562	8.30586	8.48911
PGSC0003DMT400001411	PGSC0003DMP400001043	PGSC0003DMG400000525	Farnesyl-protein transferase beta subunit	0.587711	0.0603919	0.0584142	0.988429	1.70408	0.000885599	1.28625	0.00579258	0.792418	8.39e-09	0.435523	0.567324
PGSC0003DMT400001412	PGSC0003DMP400001044	PGSC0003DMG400000525	Farnesyl-protein transferase beta subunit	9.2956	9.57081	9.13659	7.58925	5.04073	8.37746	9.21963	8.69257	8.57417	5.49061	10.0979	9.08754
PGSC0003DMT400001413	PGSC0003DMP400001045	PGSC0003DMG400000525	Farnesyl-protein transferase beta subunit	0.851926	1.57475	0.414911	0.713846	1.49649	0.746457	0.249395	0.622009	0.000179026	2.52474	0.223939	0.345372
PGSC0003DMT400001414	PGSC0003DMP400001046	PGSC0003DMG400000525	Farnesyl-protein transferase beta subunit	1.16624	0.228658	0.0315079	0.0272208	1.2074	0.224856	0.376088	0.199212	0.276697	1.41241	2.03e-05	0.0224904
PGSC0003DMT400001415	PGSC0003DMP400001047	PGSC0003DMG401000526	Calcium homeostasis regulator CHoR1	0	0	0	0	0	0	0	0	0	0	0	0
PGSC0003DMT400001416	PGSC0003DMP400001048	PGSC0003DMG402000526	Calcium homeostasis regulator CHoR1	2.46e-38	1.11974	1.56e-22	1.33e-31	0.488687	1.48e-15	1.73e-07	9.95e-33	7.97e-13	1.78e-23	1.02e-05	1.41e-12
PGSC0003DMT400001417	PGSC0003DMP400001049	PGSC0003DMG402000526	Calcium homeostasis regulator CHoR1	1.61e-74	3e-90	4.83e-76	8.72e-78	1.48e-76	3.02e-34	1.26e-98	6.24e-50	1.88e-75	2.79e-45	3.04e-30	9.42e-129
PGSC0003DMT400001418	PGSC0003DMP400001050	PGSC0003DMG401000526	Calcium homeostasis regulator CHoR1	12.6077	14.1836	15.6975	11.3458	11.8034	11.3744	7.42939	10.8842	9.43901	6.23681	5.59983	6.0577
PGSC0003DMT400001420	PGSC0003DMP400001052	PGSC0003DMG401000527	Peptidyl-prolyl cis-trans isomerase	1.62e-21	5.95e-12	1.94e-08	6.31e-10	4.17e-11	2.13e-15	9.17e-39	1.87e-23	0.0846338	4.2e-06	0.094499	9.57e-19
PGSC0003DMT400001421	PGSC0003DMP400001053	PGSC0003DMG401000527	Peptidyl-prolyl cis-trans isomerase	3.26305	5.6444	5.45159	4.77116	4.39391	4.04569	5.79047	3.80651	5.4215	5.15564	3.60317	2.69035
PGSC0003DMT400001422	PGSC0003DMP400001054	PGSC0003DMG401000527	Peptidyl-prolyl cis-trans isomerase	2.27e-05	1.04e-05	0.24393	1.17e-05	1.17e-05	0.198521	0.00107748	0.713104	0.566534	1.91159	0.855966	4.61e-05
PGSC0003DMT400001423	PGSC0003DMP400001055	PGSC0003DMG401000527	Peptidyl-prolyl cis-trans isomerase	1e-28	1.36e-19	3.82e-10	7.78e-17	2.48e-18	7.03e-17	7.88e-43	3.48e-24	0.00637293	1.12e-06	0.0158464	6.03e-25
PGSC0003DMT400001424	PGSC0003DMP400001056	PGSC0003DMG401000527	Peptidyl-prolyl cis-trans isomerase	1.04e-17	1.87e-16	3.99e-09	1.09e-10	4.77e-18	0.32102	0.665528	0.000812994	4.71e-05	1.33e-06	0.000217056	9.52e-23
PGSC0003DMT400001425	PGSC0003DMP400001057	PGSC0003DMG402000527	MtN3	0	0	0	0	0	0	0	0	0	0	0	0
PGSC0003DMT400001426	PGSC0003DMP400001058	PGSC0003DMG401000528	Gene of unknown function	1.47254	0.670879	0.733513	0.37666	0.43118	2.11264	0.711799	0.876688	0.535822	0	1.69863	0.349697
PGSC0003DMT400001427	PGSC0003DMP400001059	PGSC0003DMG402000528	Aldehyde dehydrogenase	1.1e-14	2.34e-06	0.644845	0.763198	4.87e-28	0.000129104	1.36e-11	1.16e-20	0.000120718	0.873867	5.49e-05	1.98e-08
PGSC0003DMT400001428	PGSC0003DMP400001060	PGSC0003DMG402000528	Aldehyde dehydrogenase	0.101723	2.88e-09	1.04e-05	0.202495	0.0140409	2.64e-06	1.16e-07	0.000562059	0.000262568	4.16e-31	3.07e-65	3.56e-05
PGSC0003DMT400001429	PGSC0003DMP400001061	PGSC0003DMG402000528	Aldehyde dehydrogenase	1.49e-41	4.34e-09	2.1e-21	1.21e-60	1.96e-83	9.2e-17	1.14e-46	2.3e-31	7.74e-33	9.53e-26	2.34e-41	1.32e-30
PGSC0003DMT400001430	PGSC0003DMP400001062	PGSC0003DMG402000528	Aldehyde dehydrogenase	2.48e-16	1.48e-23	2.23e-34	1.28e-72	5.69e-113	7.53e-35	6.06e-55	2.54e-62	9.86e-57	6.22e-27	2.1e-50	3.01e-38
PGSC0003DMT400001431	PGSC0003DMP400001063	PGSC0003DMG402000528	Aldehyde dehydrogenase	1.47e-05	0.134385	0.910747	1.16583	1.33109	0.202771	0.841577	5.01e-14	0.509702	2.05709	0.132581	7.61e-05
PGSC0003DMT400001432	PGSC0003DMP400001064	PGSC0003DMG402000528	Aldehyde dehydrogenase	0.100002	0	0	0.137493	0.0784828	0	0	0	0.074948	0	0	0
PGSC0003DMT400001434	PGSC0003DMP400001065	PGSC0003DMG400000529	Cyclic nucleotide-gated ion channel 18	0.5105	0.304417	0.140207	0.0370024	0	9.22e-07	0.353941	0.183527	4.2e-07	0	0.37945	0
PGSC0003DMT400001435	PGSC0003DMP400001066	PGSC0003DMG400000529	Cyclic nucleotide-gated ion channel 18	0.223173	0.132764	0.1449	0.125015	0.156734	0.19996	0.190482	0.245598	0.274293	0.566738	0.0563981	0.19188
PGSC0003DMT400001436	PGSC0003DMP400001067	PGSC0003DMG400000530	Leaf senescence protein	0	0	0	0	0	0	0	0	0	0	0	0
PGSC0003DMT400001437	PGSC0003DMP400001068	PGSC0003DMG400000531	Spotted leaf protein	3.61605	4.15316	4.9771	2.61291	3.34881	3.01351	2.20858	3.40919	2.64645	3.27695	1.98692	2.76863
PGSC0003DMT400001445	PGSC0003DMP400001074	PGSC0003DMG400000533	Zinc finger protein	0.135797	0.64226	0.35173	1.05287	0.344777	0.902115	0.341603	0.209963	0.158991	1.04594	0.815854	0.837521
PGSC0003DMT400001446	PGSC0003DMP400001075	PGSC0003DMG400000534	Cytochrome P450	1.99369	1.43571	1.92188	1.28757	1.99744	1.86803	1.80223	3.09666	2.48702	3.1906	2.21449	1.22079
PGSC0003DMT400001454	PGSC0003DMP400001078	PGSC0003DMG400000536	ADP-ribosylation factor, arf	5.46185	3.32311	3.59134	3.32062	6.32844	6.51922	3.71974	10.2179	3.71097	0.0122131	7.48037	4.28379
PGSC0003DMT400001459	PGSC0003DMP400001083	PGSC0003DMG400000537	Guanosine-3',5'-bis(Diphosphate) 3'-pyrophosphohydrolase	1.67e-22	1.53e-18	5.17e-14	1.59e-14	8.39e-09	3.95e-23	3.65e-38	5.54e-20	6.22e-42	1.17444	4.99e-37	8.05e-27
PGSC0003DMT400001460	PGSC0003DMP400001084	PGSC0003DMG400000537	Guanosine-3',5'-bis(Diphosphate) 3'-pyrophosphohydrolase	0.000125027	2.08e-05	0.26855	2.62e-08	1.45e-10	6.13e-06	0.294657	0.626649	0.152616	1.91e-10	3.2e-32	2.05e-21
PGSC0003DMT400001461	PGSC0003DMP400001085	PGSC0003DMG400000537	Guanosine-3',5'-bis(Diphosphate) 3'-pyrophosphohydrolase	0.010595	0.298061	4.43e-08	1.14e-05	5.99e-08	0.000518672	1.48e-07	2.56e-12	6.56e-29	8.95e-09	1.99e-31	3.23e-15
PGSC0003DMT400001462	PGSC0003DMP400001086	PGSC0003DMG400000537	Guanosine-3',5'-bis(Diphosphate) 3'-pyrophosphohydrolase	8.92e-16	0.244341	0.000187242	0.552152	1.62e-20	0.226513	5.97e-22	3.31236	0.240967	1.91e-23	6e-27	2.81816
PGSC0003DMT400001464	PGSC0003DMP400001088	PGSC0003DMG400000538	ATP binding protein	0.262407	0.851216	8.62e-07	0.621283	1.72e-06	0.108928	0.0957589	2.41e-05	4.3e-07	0.0704131	0	0.869508
PGSC0003DMT400001465	PGSC0003DMP400001089	PGSC0003DMG400000539	Conserved gene of unknown function	17.1268	18.8391	21.9628	22.4815	17.0601	17.344	16.6849	18.5019	22.8064	26.0987	21.5868	23.0049
PGSC0003DMT400001466	PGSC0003DMP400001090	PGSC0003DMG400000539	Conserved gene of unknown function	0.886236	0.504845	4.95e-07	4.08e-11	0.000114875	0.000258608	1.86e-08	0.000448566	1.72845	0.450762	0.000174404	0.000190442
PGSC0003DMT400001467	PGSC0003DMP400001091	PGSC0003DMG400000540	Cell division control 20	0.623899	0.483579	0.404099	0.277351	0.750769	0.839431	0.0390945	0.436416	0.382976	0.476452	0.0930228	0.483526
PGSC0003DMT400001468	PGSC0003DMP400001092	PGSC0003DMG400000541	Hydrogen peroxide-induced 1	437.005	383.54	463.462	411.827	360.445	397.714	349.126	617.546	748.543	908.049	597.476	252.112
PGSC0003DMT400001469	PGSC0003DMP400001093	PGSC0003DMG400000542	Pentatricopeptide repeat-containing protein	0.0483473	0.737355	1.32889	0.440941	0.104688	1.14073	0.157818	0.965304	1.01276	3.52e-26	0.201104	1.45e-17
PGSC0003DMT400001470	PGSC0003DMP400001094	PGSC0003DMG400000542	Pentatricopeptide repeat-containing protein	1.5659	0.631973	0.802808	0.980661	0.821874	1.04469	0.418631	0.933332	0.0170463	0.000570983	1.91383	4.65e-05
PGSC0003DMT400001472	PGSC0003DMP400001095	PGSC0003DMG400000543	Conserved gene of unknown function	0.00214409	0.000106357	0.00348673	0.00112535	0.0890919	0.00592274	0.000194942	0.00114164	0.000242713	0.00170705	0.00058355	3.1533
PGSC0003DMT400001473	PGSC0003DMP400001096	PGSC0003DMG400000544	Conserved gene of unknown function	73.2869	73.3533	81.7545	80.0646	67.9299	66.9439	57.9914	59.4082	62.3658	68.2699	58.9021	56.9485
PGSC0003DMT400001474	PGSC0003DMP400001097	PGSC0003DMG400000545	UP-9A	4.10087	1.97105	1.49371	0.851867	2.11455	3.23801	6.12344	13.6772	6.92529	2.95931	4.2323	7.70907
PGSC0003DMT400001475	PGSC0003DMP400001098	PGSC0003DMG400000546	UP-9A	5.51833	8.38268	4.13788	1.61049	4.42078	6.07381	6.93143	2.9997	8.18913	4.45977	4.06033	10.6191
PGSC0003DMT400001476	PGSC0003DMP400001099	PGSC0003DMG400000547	UP-9A	0.592145	0.560902	0.460137	0.524988	0.150286	0.157675	0.595468	0.916356	0.838387	0	0.355319	0.365521
PGSC0003DMT400001477	PGSC0003DMP400001100	PGSC0003DMG400000548	Conserved gene of unknown function	0.000166442	7.2e-09	0.528504	0.208509	5.95e-08	3.57e-11	4.76e-08	2.16e-42	2.36e-08	2.95e-47	1.56e-14	1.81e-06
PGSC0003DMT400001478	PGSC0003DMP400001101	PGSC0003DMG400000548	Conserved gene of unknown function	2.92424	4.27923	3.69691	3.49994	2.99945	3.46888	3.54127	3.62474	3.93972	1.64576	3.94008	2.1475
PGSC0003DMT400001482	PGSC0003DMP400001102	PGSC0003DMG400000548	Conserved gene of unknown function	0.977025	1.69735	2.01487	1.38427	1.68399	1.0976	1.01479	2.17e-12	1.31403	4.62e-06	0.854353	3.10389
PGSC0003DMT400001484	PGSC0003DMP400001103	PGSC0003DMG400000549	Conserved gene of unknown function	0.24656	0.0733211	0.0798423	0.136874	0.468769	0.0826294	0.463983	0	0	0	0.276302	0.190792
PGSC0003DMT400001485	PGSC0003DMP400001104	PGSC0003DMG400000550	Conserved gene of unknown function	0	0	0	0	0	0	0	0	0	0.968078	0	0
PGSC0003DMT400001488	PGSC0003DMP400001105	PGSC0003DMG400000551	Conserved gene of unknown function	9.59054	9.71214	10.6423	7.60155	6.74944	8.04436	10.5125	7.96027	8.59637	4.98896	8.50979	9.58908
PGSC0003DMT400001489	PGSC0003DMP400001106	PGSC0003DMG400000552	Serine-type endopeptidase inhibitor	7.35553	8.74045	7.98753	11.544	9.79651	10.2429	9.69817	9.79519	6.6174	11.3878	10.3335	16.8922
PGSC0003DMT400001491	PGSC0003DMP400001107	PGSC0003DMG400000553	Auxin-induced protein 5NG4	0.580981	0.690915	0.752538	0.501653	1.14556	0.432522	0.242981	0.200346	0.078042	0	0.578841	0.29967
PGSC0003DMT400001492	PGSC0003DMP400001108	PGSC0003DMG401000554	Calcium ion binding protein	9.28751	8.3905	7.77662	3.76434	3.49322	6.15685	10.4879	14.7284	9.97092	8.70732	5.21961	3.5228
PGSC0003DMT400001493	PGSC0003DMP400001109	PGSC0003DMG401000554	Calcium ion binding protein	213.924	173.052	171.957	115.638	111.459	102.059	247.353	279.966	203.11	117.435	114.063	120.023
PGSC0003DMT400001494	PGSC0003DMP400001110	PGSC0003DMG401000554	Calcium ion binding protein	1.48553	1.34321	1.61207	0.594245	0.736212	0.226854	2.39034	3.22997	1.15056	1.6461	1.25147	0.711646
PGSC0003DMT400001495	PGSC0003DMP400001111	PGSC0003DMG402000554	Gene of unknown function	0.232706	0.184298	0.10047	0.0860774	0	0	0	0.12029	0.186443	0	0	0.119951
PGSC0003DMT400001496	PGSC0003DMP400001112	PGSC0003DMG400000555	Nam 1	1.30123	2.27762	1.66689	4.40431	2.72695	1.63348	1.83961	2.62669	0.793498	1.30294	1.62648	3.08886
PGSC0003DMT400001497	PGSC0003DMP400001113	PGSC0003DMG400000555	Nam 1	3.43456	1.14027	2.44195	3.59294	1.35673	1.58794	2.3613	3.90597	1.92454	1.10454	2.37894	1.38459
PGSC0003DMT400001498	PGSC0003DMP400001114	PGSC0003DMG400000555	Nam 1	253.938	234.001	245.355	237.556	203.098	214.834	244.103	323.513	307.282	294.047	280.106	324.79
PGSC0003DMT400001501	PGSC0003DMP400001115	PGSC0003DMG400000556	Copper ion binding protein	9.04e-05	8.09e-08	2.54e-08	1.6e-07	0.000109423	0.000117181	0	0	2.89e-07	0	2.09e-07	0.000129837
PGSC0003DMT400001502	PGSC0003DMP400001116	PGSC0003DMG400000556	Copper ion binding protein	0.19427	0.136538	0.293391	8.37e-07	0.307746	0.106259	0	0	1.24e-06	0	9.98e-07	0.225615
PGSC0003DMT400001503	PGSC0003DMP400001117	PGSC0003DMG400000556	Copper ion binding protein	2.3e-09	0.0645545	0.0372624	0.376867	0	0.155452	0	0	0.101718	0	0.254194	2.36e-24
PGSC0003DMT400001505	PGSC0003DMP400001118	PGSC0003DMG400000557	Conserved gene of unknown function	0	0.331732	0.181735	0	0.178162	0	0	0	0.16397	0	0	0
PGSC0003DMT400001506	PGSC0003DMP400001119	PGSC0003DMG400000558	Conserved gene of unknown function	0.203614	0.183006	1.73e-05	0.219602	0.209555	0.165535	0.200192	0.339017	0.409947	4.04e-08	0.619835	0.787937
PGSC0003DMT400001507	PGSC0003DMP400001120	PGSC0003DMG400000558	Conserved gene of unknown function	0.541143	0.534946	0.585756	0.00042942	3.08e-10	0.000125581	0.848488	0.0765263	0.000195271	2.66e-07	0.185065	8.08e-06
PGSC0003DMT400001508	PGSC0003DMP400001121	PGSC0003DMG400000558	Conserved gene of unknown function	8.00189	10.2266	10.5018	8.43167	8.76468	8.97015	8.89036	11.3475	9.63085	10.9045	12.0644	7.12096
PGSC0003DMT400001510	PGSC0003DMP400001122	PGSC0003DMG400000559	Peroxidase 5	7.8e-05	9.58e-12	1.65e-09	4.87e-10	0.000972331	2.23e-06	0.156558	3.08e-19	1.58e-17	4.11e-12	6.54e-07	0.278447
PGSC0003DMT400001511	PGSC0003DMP400001123	PGSC0003DMG400000560	Catechol O-methyltransferase	1.63e-07	0.122726	1.27e-06	7.35e-07	1.11e-06	1.86e-07	0.298707	2.44e-07	1.18e-07	7.35e-05	0.180193	7.11e-07
PGSC0003DMT400001512	PGSC0003DMP400001124	PGSC0003DMG400000560	Catechol O-methyltransferase	13.909	10.4652	6.55054	9.25189	8.22959	13.4841	22.1746	10.0245	9.11805	7.79772	13.2345	26.076
PGSC0003DMT400001513	PGSC0003DMP400001125	PGSC0003DMG400000561	Transparent testa glabra 1	9.67088	18.1045	14.6877	27.0429	20.4723	24.6046	10.1913	13.7264	21.0846	65.9568	30.1372	17.0776
PGSC0003DMT400001515	PGSC0003DMP400001127	PGSC0003DMG400000562	Conserved gene of unknown function	24.9179	24.2885	24.3228	25.7392	25.9449	25.0265	20.1285	25.5365	25.349	27.8758	23.1398	24.8029
PGSC0003DMT400001518	PGSC0003DMP400001129	PGSC0003DMG400000564	Cytochrome P450	0.0843537	0.0502489	0	0.140571	0.106874	0.170015	0	0.0655244	0.206068	0.644758	0	0
PGSC0003DMT400001522	PGSC0003DMP400001130	PGSC0003DMG400000565	Cytochrome P450	14.9341	13.6926	14.0215	13.4589	12.2006	15.2384	13.9583	16.9715	15.9064	13.6571	15.3903	10.6013
PGSC0003DMT400001523	PGSC0003DMP400001131	PGSC0003DMG400000566	Pm52 protein	1.47e-05	1.28e-05	1.1e-05	1.08e-05	1.28e-05	6.49e-06	1.26e-05	2.19e-05	9.1e-06	1.77e-05	2.95e-05	1.65e-05
PGSC0003DMT400001524	PGSC0003DMP400001132	PGSC0003DMG400000566	Pm52 protein	75.4196	78.8129	66.4498	76.3137	83.5539	84.98	74.743	76.1576	67.9239	79.9861	71.9652	78.4051
PGSC0003DMT400001525	PGSC0003DMP400001133	PGSC0003DMG401000567	Sugar transporter	2.33699	1.12428	1.32363	0.135571	1.23064	0.560179	1.97458	3.04584	1.30494	5.79e-11	0.119312	0.780624
PGSC0003DMT400001526	PGSC0003DMP400001134	PGSC0003DMG401000567	Sugar transporter	8.81182	11.0768	12.3326	13.3267	11.5849	10.3269	11.5686	8.506	12.1255	13.767	13.1057	11.4727
PGSC0003DMT400001527	PGSC0003DMP400001135	PGSC0003DMG401000567	Sugar transporter	5.51e-07	0.356628	0.312203	0.375885	2.76e-06	2.66e-06	0.000282558	9.67e-05	2.42e-07	1.05e-05	3.67e-11	0.452152
PGSC0003DMT400001528	PGSC0003DMP400001136	PGSC0003DMG402000567	NADH dehydrogenase [ubiquinone] 1 alpha subcomplex subunit 12	75.2286	74.9344	64.211	69.3733	76.0425	67.9436	98.4848	67.6515	72.4035	66.4198	91.9558	82.2543
PGSC0003DMT400001529	PGSC0003DMP400001137	PGSC0003DMG400000568	Conserved gene of unknown function	2.55128	0.000111299	3.58338	8.91e-05	3.22e-05	0.000126984	0.879159	0.622026	2.9999	0.124565	7.63e-05	0.718287
PGSC0003DMT400001530	PGSC0003DMP400001138	PGSC0003DMG400000568	Conserved gene of unknown function	7.87435	8.96516	6.13553	10.053	7.9212	8.22466	4.04189	6.88532	6.33657	4.82595	5.58432	4.71403
PGSC0003DMT400001531	PGSC0003DMP400001139	PGSC0003DMG400000569	Electron transporter	6.49e-08	7.06e-08	2.67e-08	2.21e-08	0.13628	1.5e-08	3.71e-08	8.65e-08	1.38e-08	2.06e-06	2.78e-08	3.33e-08
PGSC0003DMT400001532	PGSC0003DMP400001140	PGSC0003DMG400000569	Electron transporter	46.4885	69.5437	66.7842	59.619	47.6095	55.2796	34.6401	31.7625	33.2867	34.6062	24.2787	16.64
PGSC0003DMT400001535	PGSC0003DMP400001143	PGSC0003DMG400000570	Conserved gene of unknown function	2.62809	4.06537	3.15601	1.60907	1.66792	5.64017	1.23247	0.33935	1.74879	3.45848	1.36769	1.1497
PGSC0003DMT400001538	PGSC0003DMP400001145	PGSC0003DMG400000571	Conserved gene of unknown function	0.169323	6.53e-18	9.72e-12	0.277407	1.04e-23	4.61e-11	1.75e-24	2.93e-17	7.46e-21	2.46e-66	3.8e-09	1.49e-15
PGSC0003DMT400001539	PGSC0003DMP400001146	PGSC0003DMG400000571	Conserved gene of unknown function	1.25307	2.18205	2.24509	1.05032	2.69491	3.0777	3.71866	3.48697	2.56043	3.63497	1.18006	2.63466
PGSC0003DMT400001540	PGSC0003DMP400001147	PGSC0003DMG400000571	Conserved gene of unknown function	0.65487	0.494324	0.815748	0.659641	1.0427	0.512078	1.67412	1.37538	1.55423	0.00173184	3.49787	4.01513
PGSC0003DMT400001541	PGSC0003DMP400001148	PGSC0003DMG400000571	Conserved gene of unknown function	6.40875	4.80634	4.22496	4.51734	3.52245	3.51717	4.94225	6.08182	3.88196	3.73288	4.18769	4.4401
PGSC0003DMT400001542	PGSC0003DMP400001149	PGSC0003DMG400000572	Protein translocase	7.73e-05	0.000119487	0.00034775	0.000170105	2.16327	0.00047672	3.09689	7.2e-05	0.000369456	0.000524063	0.000129517	9.09e-05
PGSC0003DMT400001543	PGSC0003DMP400001150	PGSC0003DMG400000572	Protein translocase	201.944	214.729	222.127	225.207	203.486	202.271	137.188	149.626	159.026	155.854	139.634	128.43
PGSC0003DMT400001544	PGSC0003DMP400001151	PGSC0003DMG400000573	Osmotin	0.174458	0.51772	0.22596	0.0967673	0.663725	0.116571	0	0.135204	0	0	0.130569	0.134824
PGSC0003DMT400001548	PGSC0003DMP400001152	PGSC0003DMG400000574	Conserved gene of unknown function	6.2e-14	0.679396	2.12e-19	8.15e-10	6.27e-06	5.88e-06	3.19e-09	1.56e-13	0.000751529	2.26e-21	6.84e-07	1.04e-09
PGSC0003DMT400001549	PGSC0003DMP400001153	PGSC0003DMG400000574	Conserved gene of unknown function	0.349415	7.65e-19	0.203961	0.397117	1.01141	0.811117	3.87e-36	0.246003	0.221067	3.61e-74	1.11653	0.242063
PGSC0003DMT400001550	PGSC0003DMP400001154	PGSC0003DMG400000574	Conserved gene of unknown function	9.99431	5.30919	5.92517	6.41802	5.93162	6.0912	0.856987	4.19264	5.28473	0.319127	0.284887	13.0114
PGSC0003DMT400001555	PGSC0003DMP400001157	PGSC0003DMG400000575	DNA mismatch repair muts family protein	1.56e-25	9.71e-28	0.377087	0.427197	9.49e-26	1.48e-18	2.03e-200	1.92e-08	0.373277	8.68e-06	0.000184942	1.69e-299
PGSC0003DMT400001563	PGSC0003DMP400001165	PGSC0003DMG400000576	PGPS/D3	0.31827	0	0	0.352255	0	0.210841	0	0.491509	0.184408	1.22804	0.23941	1.22538
PGSC0003DMT400001564	PGSC0003DMP400001166	PGSC0003DMG400000577	Band 7 family protein	16.7918	18.0502	17.0069	14.1939	16.384	15.0014	15.4384	11.2362	11.2563	14.3596	13.196	12.1588
PGSC0003DMT400001565	PGSC0003DMP400001167	PGSC0003DMG400000578	Serine-threonine protein kinase, plant-type	1.90892	1.48916	1.74368	0.924955	1.70476	1.7466	2.0238	2.8161	1.71796	2.24151	2.07892	1.44198
PGSC0003DMT400001566	PGSC0003DMP400001168	PGSC0003DMG400000579	Nascent polypeptide associated complex alpha subunit	18.4133	25.719	20.8706	21.0725	22.3244	21.7829	21.7438	13.7215	17.7717	13.9078	19.3143	15.7588
PGSC0003DMT400001567	PGSC0003DMP400001169	PGSC0003DMG400000580	Conserved gene of unknown function	5.93e-08	0.144905	1.89e-22	5.2e-05	5e-44	7.32e-17	3.75e-23	1.85e-65	0.209722	0	0.513003	0.7975
PGSC0003DMT400001568	PGSC0003DMP400001170	PGSC0003DMG400000580	Conserved gene of unknown function	0.374321	0.000590007	0.000668427	1.01e-05	0.000642485	7.28e-05	0.000642713	0.000778358	0.622475	0	6.18e-06	5.58e-06
PGSC0003DMT400001569	PGSC0003DMP400001171	PGSC0003DMG400000581	Conserved gene of unknown function	0.310274	0.184298	0.301411	0.258232	0.29505	0.311346	0.292101	0.12029	0.279665	0.594609	0.11603	0.239902
PGSC0003DMT400001570	PGSC0003DMP400001172	PGSC0003DMG400000582	1-aminocyclopropane-1-carboxylate oxidase	15.7521	12.0427	5.02861	10.2995	8.43032	18.0672	21.377	11.8715	9.14665	8.72681	15.0014	28.3578
PGSC0003DMT400001571	PGSC0003DMP400001173	PGSC0003DMG400000583	NDR1/HIN1	0.262105	0.311125	0.226322	0.193843	0.443193	0.116756	0.329116	0.541676	1.04533	0	0.130779	0
PGSC0003DMT400001572	PGSC0003DMP400001174	PGSC0003DMG400000584	Pseudo-response regulator 5	6.72e-257	2.81e-37	5.37e-42	0.244097	1.71e-64	1.31e-30	2.52e-53	1.71e-16	1.55e-88	4.56e-49	7.21e-79	2.55e-73
PGSC0003DMT400001573	PGSC0003DMP400001175	PGSC0003DMG400000584	Pseudo-response regulator 5	11.3008	8.62756	11.1046	11.4174	10.289	9.09014	9.18618	10.1921	12.568	9.3528	11.0245	8.5361
PGSC0003DMT400001574	PGSC0003DMP400001176	PGSC0003DMG400000584	Pseudo-response regulator 5	0.0257619	1.79029	1.61582	1.02143	1.2001	2.37497	0.00020479	1.45039	0.357209	0.00159771	0.00104161	0.000408273
PGSC0003DMT400001575	PGSC0003DMP400001177	PGSC0003DMG401000585	Cucumisin	0.0922585	0.0549394	0.119507	0	0	0.0619523	0	0.0716494	0.0562412	0	0.0688494	0.142894
PGSC0003DMT400001576	PGSC0003DMP400001178	PGSC0003DMG402000585	Second of four adjacent putative subtilase family>	0	0	0	0	0	0	0	0	0	0	0	0
PGSC0003DMT400001577	PGSC0003DMP400001179	PGSC0003DMG401000585	Cucumisin	0	0	0	0	0	0	0	0	0	0	0	0
PGSC0003DMT400001582	PGSC0003DMP400001180	PGSC0003DMG403000585	Gene of unknown function	0	0	0	0	0	0	0	0.188553	0	0	0	0.188028
PGSC0003DMT400001583	PGSC0003DMP400001181	PGSC0003DMG401000586	Subtilase family protein	5.61439	9.02091	8.07841	4.83352	6.73411	3.51401	2.7481	1.92706	2.71463	1.20319	3.04945	7.68696
PGSC0003DMT400001585	PGSC0003DMP400001182	PGSC0003DMG402000586	Cucumisin	2.37928	1.47167	1.30246	1.00469	0.638692	0.855142	0.0376032	0.448364	0.368505	0	0.403764	0.8814
PGSC0003DMT400001587	PGSC0003DMP400001183	PGSC0003DMG400000587	PTAC15	1.2066	1.62129	1.05156	3.4836	1.73305	0.025062	0.826389	1.18239	0.0349076	0.0176283	1.4828	0.452281
PGSC0003DMT400001588	PGSC0003DMP400001184	PGSC0003DMG400000587	PTAC15	8.29437	7.27626	8.49861	10.2838	8.84393	8.233	3.7436	5.12851	7.3023	7.99519	6.87908	4.3457
PGSC0003DMT400001589	PGSC0003DMP400001185	PGSC0003DMG400000588	Conserved gene of unknown function	8.40611	7.85984	7.03358	7.6414	6.77721	6.6489	8.82376	6.12418	6.39238	5.22542	5.46059	6.97917
PGSC0003DMT400001592	PGSC0003DMP400001187	PGSC0003DMG400000591	Gene of unknown function	2.5646	2.46168	1.20744	0.772274	2.07606	1.53101	4.11913	2.15219	1.30845	7.24018	13.7507	18.244
PGSC0003DMT400001593	PGSC0003DMP400001188	PGSC0003DMG400000592	Gene of unknown function	0	0	0	0	0	0	0	0	0	0	0	0
PGSC0003DMT400001594	PGSC0003DMP400001189	PGSC0003DMG400000593	Flavonol synthase/flavanone 3-hydroxylase	0	0	0	0	0	0	0	0	0	0	0	0
PGSC0003DMT400001596	PGSC0003DMP400001190	PGSC0003DMG401000594	Flavonol synthase/flavanone 3-hydroxylase	0	0	0.0672489	0.0576592	0	0	0.13022	0	0	0	0	0.0803868
PGSC0003DMT400001599	PGSC0003DMP400001192	PGSC0003DMG402000594	Flavonol synthase/flavanone 3-hydroxylase	0	7.16e-05	6.19e-05	0	0	8.17e-05	6.9e-05	0	0	0	8.98e-05	8.97e-05
PGSC0003DMT400001600	PGSC0003DMP400001193	PGSC0003DMG402000594	Flavonol synthase/flavanone 3-hydroxylase	0.0492044	0.117098	0.0636689	0	0	0.0659694	0.12333	0	0	0	0.0733579	0.304694
PGSC0003DMT400001601	PGSC0003DMP400001194	PGSC0003DMG403000594	Flavonol synthase/flavanone 3-hydroxylase	0	0	0	0	0	0	0.137494	0	0	0	0.164035	0
PGSC0003DMT400001603	PGSC0003DMP400001195	PGSC0003DMG404000594	Flavonol synthase/flavanone 3-hydroxylase	7.9e-10	1.12e-09	0.221584	1.28e-10	5.44e-20	0	8.72e-11	2.34e-12	1.75e-24	0	3.25e-10	2.32e-12
PGSC0003DMT400001604	PGSC0003DMP400001196	PGSC0003DMG404000594	Flavonol synthase/flavanone 3-hydroxylase	0	0	4.26e-06	0	0	0	0.0739844	0	0	0	0	0
PGSC0003DMT400001605	PGSC0003DMP400001197	PGSC0003DMG404000594	Flavonol synthase/flavanone 3-hydroxylase	0	0	2.96e-07	0	0	0	0	0	0	0	0	0
PGSC0003DMT400001607	PGSC0003DMP400001198	PGSC0003DMG404000594	Flavonol synthase/flavanone 3-hydroxylase	2.28e-07	1.23e-07	5.88e-07	1.31e-07	5.66e-05	0	4.26e-07	3.45e-06	0.000189917	0	1.18e-06	3.62e-06
PGSC0003DMT400001608	PGSC0003DMP400001199	PGSC0003DMG404000594	Flavonol synthase/flavanone 3-hydroxylase	0.616167	1.06657	0.434381	0.497625	0.780864	0.450841	1.33494	0.869614	0.67975	0	0.920295	0.867152
PGSC0003DMT400001611	PGSC0003DMP400001200	PGSC0003DMG400000595	Flavonol synthase/flavanone 3-hydroxylase	0.280413	0.416655	0.0908028	0.155624	0	0.844908	0.175948	0.108754	0.253611	0	0	0.216895
PGSC0003DMT400001612	PGSC0003DMP400001201	PGSC0003DMG400000596	Flavonol synthase/flavanone 3-hydroxylase	0	0	0	0	0	0	0	0	0	0	0	0
PGSC0003DMT400001613	PGSC0003DMP400001202	PGSC0003DMG400000597	Transcription factor	3.49948	2.96721	3.08442	2.84627	1.87381	3.20176	4.44441	10.4843	6.05966	5.23653	5.86518	2.68344
PGSC0003DMT400001614	PGSC0003DMP400001203	PGSC0003DMG400000597	Transcription factor	4.5e-06	9.8e-06	7.9e-06	4.43e-06	1.14e-05	1.22e-05	0.245557	8.1e-06	0.288871	0.000229303	1.7e-05	5.96e-05
PGSC0003DMT400001615	PGSC0003DMP400001204	PGSC0003DMG400000598	Conserved gene of unknown function	7.93498	7.19464	8.7876	8.17166	8.43598	7.63955	12.9965	11.6279	8.9532	10.7936	11.1301	13.2684
PGSC0003DMT400001616	PGSC0003DMP400001205	PGSC0003DMG400000599	DNA-binding protein	2.71884	1.96652	1.04629	1.86001	1.4672	2.71891	2.59402	4.15873	3.93306	8.69886	4.32581	3.10718
PGSC0003DMT400001617	PGSC0003DMP400001206	PGSC0003DMG400000599	DNA-binding protein	36.263	31.4391	34.984	34.1615	32.3117	28.4757	37.2433	49.098	55.9047	64.6815	42.9057	43.0574
PGSC0003DMT400001618	PGSC0003DMP400001207	PGSC0003DMG400000600	Protein HVA22	32.1116	34.8599	41.3226	32.9371	31.5244	30.8774	35.2269	31.6626	34.1942	34.6849	34.0528	31.6811
PGSC0003DMT400001620	PGSC0003DMP400001208	PGSC0003DMG400000601	ZR1 protein	0.433149	0.417674	0.215816	0.407517	0.147672	0.269452	0.438226	0.285072	0.432427	0.127074	0.0744423	0.232574
PGSC0003DMT400001622	PGSC0003DMP400001209	PGSC0003DMG400000602	Conserved gene of unknown function	0.317766	8.27e-06	6.49e-06	0.26819	6.77e-06	0.270244	0.15284	0.312751	0.381168	6.4e-12	0.575385	1.29305
PGSC0003DMT400001623	PGSC0003DMP400001210	PGSC0003DMG400000602	Conserved gene of unknown function	1.34109	1.21427	1.02557	0.850005	1.57482	1.62725	0.273687	0.569424	1.21035	0.00026789	2.56e-05	0.281276
PGSC0003DMT400001624	PGSC0003DMP400001211	PGSC0003DMG400000602	Conserved gene of unknown function	10.8084	14.9033	12.5883	13.9248	13.2554	13.8379	8.20511	4.44333	5.80691	6.77423	7.07151	5.4181
PGSC0003DMT400001626	PGSC0003DMP400001212	PGSC0003DMG400000603	Conserved gene of unknown function	0	0	0	0	0	0	0	0	0	0	0	0.475114
PGSC0003DMT400001627	PGSC0003DMP400001213	PGSC0003DMG400000603	Conserved gene of unknown function	0	0	0	0	0	0	0	0	0	0	0	2.17949
PGSC0003DMT400001628	PGSC0003DMP400001214	PGSC0003DMG400000604	Zinc finger (CCCH-type) family protein	0	0	0	0	0	0	0.168695	0	0	0	0	0
PGSC0003DMT400001631	PGSC0003DMP400001215	PGSC0003DMG400000605	DNA binding protein	0	0	0	0	0	0.0757943	0	0	0	0	0	0
PGSC0003DMT400001635	PGSC0003DMP400001216	PGSC0003DMG400000606	Ubiquitin-protein ligase	0.307339	0.313806	0.454987	1.51202	0.834439	0.353894	1.87163	0.818448	1.07172	0.33564	1.04834	1.70026
PGSC0003DMT400001636	PGSC0003DMP400001217	PGSC0003DMG400000607	Conserved gene of unknown function	128.344	121.158	122.254	192.563	154.692	145.047	129.134	137.945	173.765	252.965	205.726	234.285
PGSC0003DMT400001637	PGSC0003DMP400001218	PGSC0003DMG400000608	Polygalacturonase	2.18e-13	2.81e-05	3.16e-22	9.37e-13	4.87e-09	1.42e-09	7.03e-10	3.04e-12	9.11e-05	6.57e-05	1.77e-05	2.84e-53
PGSC0003DMT400001638	PGSC0003DMP400001219	PGSC0003DMG400000608	Polygalacturonase	12.9205	16.6263	13.5653	23.7306	20.2851	20.1541	27.747	9.63177	15.1395	17.4096	26.2702	14.6725
PGSC0003DMT400001642	PGSC0003DMP400001222	PGSC0003DMG400000611	Pentatricopeptide repeat-containing protein	0.701972	0.530634	8.02e-07	0.461703	0.972584	0.677922	0.36148	0.922738	0.320011	0.00216302	0.571926	4.43e-05
PGSC0003DMT400001643	PGSC0003DMP400001223	PGSC0003DMG400000612	AP2 domain-containing protein AP29	26.1236	21.6111	20.4207	29.9061	30.273	26.6057	26.3289	22.0008	28.1786	28.4117	26.261	37.7424
PGSC0003DMT400001644	PGSC0003DMP400001224	PGSC0003DMG400000612	AP2 domain-containing protein AP29	0.978523	0.446996	0.641834	0.998368	0.318064	0.95506	0.762769	0.890152	0.410067	1.02847	0.9591	1.7931
PGSC0003DMT400001645	PGSC0003DMP400001225	PGSC0003DMG400000612	AP2 domain-containing protein AP29	3.94588	2.03229	4.32292	4.1566	3.58648	3.87363	3.11642	7.44441	5.65368	5.29615	6.14804	8.10369
PGSC0003DMT400001646	PGSC0003DMP400001226	PGSC0003DMG400000613	Nucleic acid binding protein	23.1118	25.5061	23.4989	17.8778	19.0956	21.1836	27.26	26.8911	21.2714	20.9465	21.4888	26.9517
PGSC0003DMT400001650	PGSC0003DMP400001227	PGSC0003DMG400000614	Phospholipase PLDa1	1.77e-34	0	0.018024	2.83e-31	2.77e-10	0.0751126	0.0174259	0.0433231	0	0.212349	1.34e-09	0.237722
PGSC0003DMT400001651	PGSC0003DMP400001228	PGSC0003DMG400000614	Phospholipase PLDa1	0.0002713	0	3.2e-06	0.00029571	0.0794651	2.38e-06	3.13e-06	3.18e-06	0	1.6e-05	0.280285	2.21e-06
PGSC0003DMT400001652	PGSC0003DMP400001229	PGSC0003DMG400000615	Conserved gene of unknown function	3.51894	2.57461	3.06789	4.73251	4.46078	5.62025	2.80221	6.50973	7.18921	5.18327	7.78902	7.64305
PGSC0003DMT400001656	PGSC0003DMP400001230	PGSC0003DMG400000616	Conserved gene of unknown function	1.03876	1.34484	0.579243	1.251	0.745953	1.01958	1.05337	1.26e-05	1.00754	0	1.00134	2.58935
PGSC0003DMT400001657	PGSC0003DMP400001231	PGSC0003DMG401000617	Conserved gene of unknown function	1.16752	1.05904	1.56247	3.55532	1.8089	1.81807	2.39176	7.77352	2.89848	5.47311	6.37435	2.82348
PGSC0003DMT400001658	PGSC0003DMP400001232	PGSC0003DMG401000617	Conserved gene of unknown function	0.885437	1.11851	1.27386	1.48181	1.06572	0.573675	4.44724	1.77249	2.04537	1.46485	2.55536	4.48377
PGSC0003DMT400001659	PGSC0003DMP400001233	PGSC0003DMG402000617	Gene of unknown function	1.67538	0.855041	1.1781	1.96728	1.75899	1.79969	2.76111	2.00729	2.68249	3.29444	3.64415	4.81867
PGSC0003DMT400001660	PGSC0003DMP400001234	PGSC0003DMG400000618	Conserved gene of unknown function	290.36	224.722	209.029	245.475	238.165	203.558	451.28	339.978	336.406	347.332	456.414	581.694
PGSC0003DMT400001661	PGSC0003DMP400001235	PGSC0003DMG400000619	Nucleosome-binding protein	29.8692	28.3184	39.2664	28.9003	32.4862	23.6191	43.3154	49.5837	29.7229	54.3675	29.8655	48.9666
PGSC0003DMT400001662	PGSC0003DMP400001236	PGSC0003DMG400000619	Nucleosome-binding protein	0.174659	0.209615	0.225725	0.38917	0.329766	0.347652	0.218473	1.20711	0.86318	1.05e-56	1.57085	0.405834
PGSC0003DMT400001663	PGSC0003DMP400001237	PGSC0003DMG400000620	Stellacyanin CASLP1	1.90501	3.9417	2.55889	4.77712	2.77282	4.81846	8.41161	3.06472	6.03963	7.56762	16.0343	15.8261
PGSC0003DMT400001664	PGSC0003DMP400001238	PGSC0003DMG400000621	NtEIG-A1 protein	48.2385	92.1065	37.0738	137.875	112.444	178.116	250.034	68.4588	109.685	279.403	385.024	291.405
PGSC0003DMT400001665	PGSC0003DMP400001239	PGSC0003DMG400000622	Conserved gene of unknown function	0	0	0	0.0945102	0.108029	0	0	0	0.102026	0	0	0
PGSC0003DMT400001668	PGSC0003DMP400001240	PGSC0003DMG400000623	Conserved gene of unknown function	25.1646	26.3208	25.3938	27.7431	27.3481	29.2364	28.4817	34.6933	28.4849	30.9895	30.8796	30.3618
PGSC0003DMT400001674	PGSC0003DMP400001242	PGSC0003DMG400000625	Signal recognition particle 54 kDa protein 1	43.8888	46.2133	42.32	47.9089	46.7564	46.3123	64.2971	50.9101	48.3274	49.17	56.7592	61.2495
PGSC0003DMT400001675	PGSC0003DMP400001243	PGSC0003DMG400000625	Signal recognition particle 54 kDa protein 1	1.35068	0.219148	1.16938	0.866595	1.97275	0.75547	0.85791	2.70794	1.1221	1.42991	0.653398	1.12367
PGSC0003DMT400001678	PGSC0003DMP400001246	PGSC0003DMG400000627	AtEB1b	0	0	5.85e-06	1.24e-05	0	0	3.16e-06	0	0	0	0	2.27e-05
PGSC0003DMT400001679	PGSC0003DMP400001247	PGSC0003DMG400000627	AtEB1b	0.3649	0.0723464	0.236324	0.337615	0.308333	0.0815337	0.45777	0	0	0	0.0908652	0.470615
PGSC0003DMT400001680	PGSC0003DMP400001248	PGSC0003DMG400000628	Late embryogenesis abundant protein	11.1003	3.91328	6.08747	5.98817	5.07416	5.20404	162.181	24.0097	19.6299	16.8957	59.7795	253.018
PGSC0003DMT400001681	PGSC0003DMP400001249	PGSC0003DMG401000629	Stigma-specific protein Stig1	0	1.99e-37	0.271255	0	0	0.238791	0.516519	0.277252	0	0	0.10384	0.833925
PGSC0003DMT400001682	PGSC0003DMP400001250	PGSC0003DMG402000629	Stigma-specific protein Stig1	0	0	0	0	0	0.140822	0	0	0	0	0	0
PGSC0003DMT400001683	PGSC0003DMP400001251	PGSC0003DMG401000630	Conserved gene of unknown function	3.68e-118	0	6.04e-130	0	0	1.47e-186	6.89e-251	0	0	0	0	4.8e-155
PGSC0003DMT400001684	PGSC0003DMP400001252	PGSC0003DMG402000630	Racemase and epimerase, acting on amino acids and derivatives	4.85e-05	1.1431	6.01e-13	0.000687104	0.719931	0.346583	5.77e-23	0.372557	0.451904	5.62e-142	1.23098	1.18e-20
PGSC0003DMT400001685	PGSC0003DMP400001253	PGSC0003DMG402000630	Racemase and epimerase, acting on amino acids and derivatives	1.98581	0.686426	1.21819	1.91062	0.507685	1.7518	2.42002	1.34272	1.31976	0.423184	0.913187	1.31144
PGSC0003DMT400001686	PGSC0003DMP400001254	PGSC0003DMG402000630	Racemase and epimerase, acting on amino acids and derivatives	2.89263	2.07261	1.87866	1.51997	2.01993	1.32344	5.35881	3.1182	2.39332	1.33357	2.48974	2.58104
PGSC0003DMT400001687	PGSC0003DMP400001255	PGSC0003DMG400000631	Lactoylglutathione lyase	0.185101	0.13111	0.120467	7.38e-07	5.69e-07	4.88e-07	4.97e-07	0.331474	1.23e-06	1.79e-06	5.85e-07	0.153923
PGSC0003DMT400001688	PGSC0003DMP400001256	PGSC0003DMG400000631	Lactoylglutathione lyase	9.72701	6.62196	6.14811	3.868	6.28546	4.24909	22.7515	9.25545	7.8199	10.0939	8.80571	27.8087
PGSC0003DMT400001689	PGSC0003DMP400001257	PGSC0003DMG400000632	Pentatricopeptide repeat-containing protein	0.200354	0.312729	0.268928	0.138552	0.256479	0.987146	0.358512	0.127821	0.25342	0.797327	0.551944	9.48e-08
PGSC0003DMT400001690	PGSC0003DMP400001258	PGSC0003DMG400000632	Pentatricopeptide repeat-containing protein	0.732343	0.744712	0.772093	1.07375	0.230755	0.117591	0.255206	0.246693	0.873622	1.35e-07	0.273332	0.415111
PGSC0003DMT400001691	PGSC0003DMP400001259	PGSC0003DMG400000632	Pentatricopeptide repeat-containing protein	0.205039	0.135241	0.00638886	0.129865	0.00424436	1.25e-08	9.75e-07	0.151285	1.27e-13	0.0001848	2.08e-08	0.256016
PGSC0003DMT400001692	PGSC0003DMP400001260	PGSC0003DMG400000633	Glycoside hydrolase, family 28	1.08332	0	0	0	0	0	0	0	0	0	0	0
PGSC0003DMT400001701	PGSC0003DMP400001261	PGSC0003DMG400000634	CAPIP2	133.539	88.9394	99.6455	108.863	116.521	114.324	107.564	125.43	121.034	128.39	124.003	213.72
PGSC0003DMT400001702	PGSC0003DMP400001262	PGSC0003DMG400000635	Longin	25.8878	22.0193	25.4817	30.2107	30.915	34.0607	25.154	24.0072	20.162	17.0278	32.0926	33.0688
PGSC0003DMT400001703	PGSC0003DMP400001263	PGSC0003DMG400000636	AP2 transcription factor	0	0	0	0	0.0923112	0	0	0	0	0	0	0
PGSC0003DMT400001705	PGSC0003DMP400001264	PGSC0003DMG400000637	GTP binding protein	29.0547	36.6246	31.2127	104.001	64.8037	64.5374	79.2917	50.2048	58.5343	112.744	145.036	161.947
PGSC0003DMT400001706	PGSC0003DMP400001265	PGSC0003DMG400000638	Histidine-containing phosphotransfer protein	0.817987	0	0.70598	0.601353	0.694298	1.42582	0.344552	0	0.301025	0	0.413471	0.417533
PGSC0003DMT400001709	PGSC0003DMP400001266	PGSC0003DMG400000639	Delta 9 desaturase	7.32672	8.3399	11.1043	10.8278	8.67839	9.26023	2.11228	4.32659	3.45431	5.0379	4.20737	7.66354
PGSC0003DMT400001711	PGSC0003DMP400001267	PGSC0003DMG400000640	Conserved gene of unknown function	6.4812	4.48978	7.64334	7.37245	6.86031	2.08193	4.89447	8.08983	5.09768	7.89498	5.4416	9.72679
PGSC0003DMT400001712	PGSC0003DMP400001268	PGSC0003DMG400000640	Conserved gene of unknown function	42.5319	38.2169	36.2346	44.8518	49.6856	44.3999	34.9039	39.8722	35.7617	33.455	42.0847	80.1877
PGSC0003DMT400001716	PGSC0003DMP400001272	PGSC0003DMG400000642	ATP binding protein	10.4333	10.853	10.4502	9.28282	10.1499	9.2734	11.7765	11.1283	10.2624	8.85495	9.39623	10.7795
PGSC0003DMT400001717	PGSC0003DMP400001273	PGSC0003DMG400000643	Conserved gene of unknown function	0.59524	2.58e-07	0.350938	3.91e-07	5.31e-07	2.07e-07	2.72e-07	0.519248	0.208458	3.09e-07	0.20867	7.43e-07
PGSC0003DMT400001718	PGSC0003DMP400001274	PGSC0003DMG400000643	Conserved gene of unknown function	7.74449	9.28008	8.04441	5.70817	8.4376	5.72024	8.49144	7.50272	8.26886	10.7155	10.8384	8.44708
PGSC0003DMT400001720	PGSC0003DMP400001275	PGSC0003DMG400000644	Phox domain-containing protein	1.06284	1.3335	0.965049	0.000118082	0.141765	0.00469123	0.748202	0.737886	0.00242103	0.00214451	2.16e-24	0.000495497
PGSC0003DMT400001721	PGSC0003DMP400001276	PGSC0003DMG400000644	Phox domain-containing protein	0.249985	0.399647	0.213947	0.0824798	0.211218	1.24e-19	3.49e-05	0.950379	2.61e-09	2.82e-16	0.50143	0.028623
PGSC0003DMT400001722	PGSC0003DMP400001277	PGSC0003DMG400000644	Phox domain-containing protein	3.6304	4.9999	5.11223	6.88235	5.58679	6.0843	7.0595	7.19055	6.75116	9.41322	6.90837	7.30937
PGSC0003DMT400001723	PGSC0003DMP400001278	PGSC0003DMG400000644	Phox domain-containing protein	3.86119	2.33165	3.64904	2.85732	3.0281	1.79823	2.50334	1.97758	3.89987	1.37e-07	0.426737	0.553354
PGSC0003DMT400001724	PGSC0003DMP400001279	PGSC0003DMG400000644	Phox domain-containing protein	1.38628	0.9431	0.500359	0.716292	0.596771	0.892151	1.07792	0.83238	1.58777	1.73371	0.603072	0.849992
PGSC0003DMT400001725	PGSC0003DMP400001280	PGSC0003DMG400000644	Phox domain-containing protein	0.332501	0.213996	0.0543887	8.39e-06	0.0125908	0.000581347	0.0687328	0.0210813	0.000515897	0.000276426	7.71e-25	4.09e-05
PGSC0003DMT400001726	PGSC0003DMP400001281	PGSC0003DMG400000645	42kDa chitin-binding protein	0	0	0	0	0	0	0	0	0	0	0	0
PGSC0003DMT400001727	PGSC0003DMP400001282	PGSC0003DMG400000646	RNase H family protein	0.48924	0.28672	0.316708	0	0.311254	0	0	0.376133	0.273243	1.90089	0	0.375116
PGSC0003DMT400001728	PGSC0003DMP400001283	PGSC0003DMG400000647	Gene of unknown function	0.176145	0.104538	0	0.0977006	0.111693	0.235374	0	0.273011	0.105342	0	0	0.272245
PGSC0003DMT400001732	PGSC0003DMP400001284	PGSC0003DMG400000648	Gene of unknown function	0	0	0	0	0	0	0	0	0	0	0	0
PGSC0003DMT400001736	PGSC0003DMP400001286	PGSC0003DMG400000650	Conserved gene of unknown function	0	0	0	0	0	0	0	0	0	0	0	0
PGSC0003DMT400001740	PGSC0003DMP400001287	PGSC0003DMG400000651	Cytochrome P450	0	0	0.0643156	0	0	0	0	0	0	0	0	0
PGSC0003DMT400001743	PGSC0003DMP400001288	PGSC0003DMG400000652	Serine/threonine protein kinase	7.91868	9.38188	6.52113	8.12695	9.38003	7.87629	9.32262	3.69022	3.30856	3.9365	5.93785	6.16131
PGSC0003DMT400001744	PGSC0003DMP400001289	PGSC0003DMG400000652	Serine/threonine protein kinase	0.267155	0.125342	0.174669	0.116675	0.339623	0.352729	0.597651	0.197381	4.8e-06	8.45e-06	4.32e-06	2.77e-06
PGSC0003DMT400001745	PGSC0003DMP400001290	PGSC0003DMG400000653	Agmatine deiminase	36.866	38.0998	45.4747	45.2551	39.3979	33.7647	32.7909	24.5721	30.5593	30.1519	29.2223	34.2718
PGSC0003DMT400001746	PGSC0003DMP400001291	PGSC0003DMG400000654	H/ACA ribonucleoprotein complex subunit	93.1474	132.845	104.906	94.4801	121.178	112.187	68.2442	46.1998	51.8867	32.558	48.456	45.8126
PGSC0003DMT400001747	PGSC0003DMP400001292	PGSC0003DMG400000655	Serine/threonine-protein phosphatase 7 long form homolog	5.29e-18	6.05e-15	6.88e-14	2.24e-12	3.19e-36	2.54e-18	2.35e-09	1.31e-13	2.72e-21	6.09e-23	1.55e-22	9.27e-29
PGSC0003DMT400001748	PGSC0003DMP400001293	PGSC0003DMG400000655	Serine/threonine-protein phosphatase 7 long form homolog	9.42e-21	8.14e-18	2.59e-10	0.0758368	1.36e-10	5.97e-26	3.86e-07	0.0522292	3.51e-20	4.65e-12	0.0849475	1.26e-24
PGSC0003DMT400001749	PGSC0003DMP400001294	PGSC0003DMG400000655	Serine/threonine-protein phosphatase 7 long form homolog	6.48e-20	1.92e-20	2.63e-11	5.57e-05	2.38e-33	3.64e-18	2.38e-09	0.033239	5.56e-18	6.17e-23	4.78e-09	9.83e-29
PGSC0003DMT400001750	PGSC0003DMP400001295	PGSC0003DMG400000655	Serine/threonine-protein phosphatase 7 long form homolog	0.347052	0.527425	0.224833	0.116009	0.438285	0.234559	0.210383	0.00095924	0.158013	2.36e-06	0.172052	0.249438
PGSC0003DMT400001756	PGSC0003DMP400001296	PGSC0003DMG400000656	Conserved gene of unknown function	0	0	0	0	0	0	0	0	0	0	0	0
PGSC0003DMT400001759	PGSC0003DMP400001297	PGSC0003DMG400000657	Senescence-associated protein 5	0	0	0	0	0	0	0	0	0	0	0	0
PGSC0003DMT400001768	PGSC0003DMP400001304	PGSC0003DMG400000660	Triacylglycerol lipase 2	2.13429	2.09054	2.84585	2.99678	1.59133	2.10342	2.59892	1.94839	2.0507	1.92246	2.72024	2.62289
PGSC0003DMT400001769	PGSC0003DMP400001305	PGSC0003DMG400000661	Protein disulfide isomerase family	23.2072	29.2533	22.5587	23.7237	24.2726	29.2549	34.396	19.2722	18.5479	20.4263	27.0283	26.1219
PGSC0003DMT400001770	PGSC0003DMP400001306	PGSC0003DMG400000662	Dual specificity protein phosphatase	3.84369	3.43724	4.3708	4.28647	0.000366673	1.34966	2.49588	4.48183	4.78929	6.44542	2.84541	4.4517
PGSC0003DMT400001771	PGSC0003DMP400001307	PGSC0003DMG400000663	Ubiquitin-protein ligase	0.120856	2.29e-12	0.204546	0.30768	0.360702	0.599234	0.308425	0.441943	0.167096	1.133	0.187915	4.99e-29
PGSC0003DMT400001772	PGSC0003DMP400001308	PGSC0003DMG400000663	Ubiquitin-protein ligase	14.3208	12.4853	15.2291	19.8745	15.7549	16.8507	23.6275	21.0744	17.5575	26.0949	25.0933	32.1332
PGSC0003DMT400001773	PGSC0003DMP400001309	PGSC0003DMG400000664	Clathrin assembly protein	0	0	0	0	0	0	0	0	0	0	0	0
PGSC0003DMT400001774	PGSC0003DMP400001310	PGSC0003DMG400000665	SUMO	0	0	0	0	0	0	0	0	0	0	0	0
PGSC0003DMT400001775	PGSC0003DMP400001311	PGSC0003DMG400000665	SUMO	401.057	401.84	383.528	417.735	383.467	350.028	473.726	446.096	355.037	371.486	380.207	466.042
PGSC0003DMT400001776	PGSC0003DMP400001312	PGSC0003DMG400000666	Gene of unknown function	0	0.607057	0	0	0	0	0	0	0	0	0	0
PGSC0003DMT400001779	PGSC0003DMP400001313	PGSC0003DMG400000667	Glutathione S-transferase MSR-1	0.0330323	3.47e-08	0	0	3.8e-06	8.54e-05	0.000180622	2.24e-06	0.194987	0	0	0.949947
PGSC0003DMT400001780	PGSC0003DMP400001314	PGSC0003DMG400000667	Glutathione S-transferase MSR-1	0.38975	0.859663	0.416668	0.267711	1.12173	0.645355	0.605695	0.623491	0.501709	0	0.481297	1.88021
PGSC0003DMT400001781	PGSC0003DMP400001315	PGSC0003DMG401000668	Glycosyl hydrolase family 9	0.104372	0.0414739	0.0450673	0.0386604	0.0440721	0.327523	0.0436061	0	0	0	0	0.0539161
PGSC0003DMT400001782	PGSC0003DMP400001316	PGSC0003DMG402000668	Nitrate transporter NRT1.1	3.83e-06	1.16e-06	6.41e-06	1.09e-12	8.93e-06	1.05e-05	1.17e-05	0.275551	6.93e-06	3.64e-11	1.16e-05	5.71e-06
PGSC0003DMT400001783	PGSC0003DMP400001317	PGSC0003DMG402000668	Nitrate transporter NRT1.1	0.0645278	4.39e-07	0.341085	8.61e-08	0.2423	0.368236	0.16541	0.311197	0.34645	1.29e-06	0.0925069	0.0933301
PGSC0003DMT400001784	PGSC0003DMP400001318	PGSC0003DMG402000668	Nitrate transporter NRT1.1	11.8908	11.7296	12.8111	9.46976	11.9598	11.3712	14.3435	16.5661	18.1978	17.7597	13.1757	4.01702
PGSC0003DMT400001785	PGSC0003DMP400001319	PGSC0003DMG401000669	Pyrophosphate-dependent phosphofructokinase beta subunit	0.111419	0.265796	0	0.123841	0.176404	0.299942	0.139618	0.129918	0.137001	0.212661	0.166087	0.172731
PGSC0003DMT400001786	PGSC0003DMP400001320	PGSC0003DMG402000669	Glycine-rich RNA-binding protein	4.81e-12	1.65e-15	2.64e-08	3.54e-11	2.04e-08	1.04e-08	1.03e-22	1.26e-09	3.74e-08	1.42e-07	6.64e-33	3.35e-24
PGSC0003DMT400001787	PGSC0003DMP400001321	PGSC0003DMG400000670	Phosphatase Psc923	12.5609	12.6977	13.3842	14.7658	15.2464	12.6336	17.677	15.9274	16.1963	15.4833	16.685	17.8282
PGSC0003DMT400001788	PGSC0003DMP400001322	PGSC0003DMG400000671	SIN3 component, histone deacetylase complex	0	0	0	0	0	0	0	0	0	0	0	0
PGSC0003DMT400001792	PGSC0003DMP400001323	PGSC0003DMG400000672	PTAC18	10.1394	11.0511	13.7549	8.77192	8.6529	8.72581	8.32683	4.6104	4.97014	3.38777	4.53386	2.83668
PGSC0003DMT400001793	PGSC0003DMP400001324	PGSC0003DMG400000672	PTAC18	0.0420534	1.99e-07	2.01e-07	2.34e-07	1.64e-07	2.43e-07	9.93e-08	1.99e-07	2.42e-07	1.81e-06	1.11e-07	2.36e-07
PGSC0003DMT400001794	PGSC0003DMP400001325	PGSC0003DMG400000673	Phd finger transcription factor	1.00659	1.41739	1.57013	8.37e-12	2.04595	3.65e-12	2.00104	1.02222	0.155886	1.01558	1.74788	0.966856
PGSC0003DMT400001795	PGSC0003DMP400001326	PGSC0003DMG400000673	Phd finger transcription factor	6.15e-22	5.89e-68	1.46e-16	2.78e-25	1.55e-18	7.1e-51	7.87e-120	2.04e-43	1.52e-83	8.38e-19	1.73e-35	1.01e-39
PGSC0003DMT400001796	PGSC0003DMP400001327	PGSC0003DMG400000673	Phd finger transcription factor	1.57e-05	9.06e-05	0.000102361	7.81e-06	0.000117737	0.000209992	0.000428111	0.060917	0.000220138	0.175745	8.26e-05	1.67e-58
PGSC0003DMT400001799	PGSC0003DMP400001328	PGSC0003DMG401000674	LYK2	3.06853	5.97211	4.88647	13.9311	7.3174	7.5639	9.32421	1.54113	10.2097	3.50464	11.4374	8.81553
PGSC0003DMT400001802	PGSC0003DMP400001330	PGSC0003DMG402000674	Receptor protein kinase	6.6052	4.46787	8.24418	11.2204	8.69805	10.6181	5.61494	4.81709	11.6108	16.1661	12.0901	9.59873
PGSC0003DMT400001803	PGSC0003DMP400001331	PGSC0003DMG402000674	Receptor protein kinase	118.209	131.322	132.168	271.73	200.803	188.466	141.288	117.828	191.031	260.012	247.848	299.954
PGSC0003DMT400001804	PGSC0003DMP400001332	PGSC0003DMG402000674	Receptor protein kinase	0.967598	1.26219	0.973132	0.840906	1.96057	1.45044	0.585388	1.32023	2.34815	3.0057	2.00069	1.74752
PGSC0003DMT400001805	PGSC0003DMP400001333	PGSC0003DMG400000675	Dicer-1	5.27201	4.86305	5.46333	4.7312	4.67641	5.38712	4.41	5.07	5.05295	3.01149	3.66475	4.37505
PGSC0003DMT400001807	PGSC0003DMP400001334	PGSC0003DMG400000675	Dicer-1	0.434812	0.484757	0.457551	0.307814	0.331807	0.150826	0.162185	0.222609	2.68e-48	9.24e-31	2.04e-201	2.03e-22
PGSC0003DMT400001808	PGSC0003DMP400001335	PGSC0003DMG400000676	Ribonuclease 3 3	4.47666	3.26965	4.8232	3.99325	3.93273	3.57165	2.93955	6.21459	3.95499	3.00973	2.60159	3.01808
PGSC0003DMT400001809	PGSC0003DMP400001336	PGSC0003DMG400000676	Ribonuclease 3 3	0.326004	0.128874	0.127821	2.63e-09	0.25595	2.79e-07	0.10911	0.298336	3.34e-10	9.46e-16	7.56e-06	1.79e-06
PGSC0003DMT400001810	PGSC0003DMP400001337	PGSC0003DMG400000676	Ribonuclease 3 3	3.32e-06	2.68e-06	0.186827	5.5e-06	0.185203	0.385924	0.231465	0.479486	4.19e-06	1.89e-05	1.19e-11	0.420651
PGSC0003DMT400001811	PGSC0003DMP400001338	PGSC0003DMG400000677	Gene of unknown function	0	0	0	0	0	0	0	0	0	0	0	0
PGSC0003DMT400001813	PGSC0003DMP400001339	PGSC0003DMG400000678	Metallocarboxypeptidase inhibitor	0.186899	0	0.484026	0	0.237515	0	0	0.288223	0	0	0	0.574866
PGSC0003DMT400001814	PGSC0003DMP400001340	PGSC0003DMG400000679	Meprin and TRAF homology domain-containing protein / MATH domain-containing protein	0	0	0	0	0	0	0	0	0	0	0	0
PGSC0003DMT400001816	PGSC0003DMP400001341	PGSC0003DMG400000680	Nucleic acid binding protein	0	0	0	0.0640382	0.219274	0	0	0	0	0	0	0.089271
PGSC0003DMT400001820	PGSC0003DMP400001342	PGSC0003DMG400000681	AP2 domain class transcription factor	26.4118	26.3346	26.6454	34.4592	28.2027	26.3622	30.3309	31.8072	35.2562	33.2736	31.037	34.1812
PGSC0003DMT400001821	PGSC0003DMP400001343	PGSC0003DMG400000682	Cleavage and polyadenylation specificity factor subunit 3-I	12.0114	12.9622	13.1447	11.0123	11.9749	11.8315	11.1128	12.0499	11.1732	12.4019	7.93931	9.90974
PGSC0003DMT400001824	PGSC0003DMP400001345	PGSC0003DMG400000684	Laccase	2.2828	0.512785	0.171427	0.514725	0.167635	0.222515	0.0414647	0.359955	0.121744	0.252691	0.246673	0.410206
PGSC0003DMT400001825	PGSC0003DMP400001346	PGSC0003DMG400000685	Zinc finger protein	7.06e-06	1.5e-05	2.62e-05	3.9e-06	3.25e-05	1.71e-05	2.45e-05	1.65e-05	6.07e-05	0.00105571	7.68e-06	0.000150159
PGSC0003DMT400001826	PGSC0003DMP400001347	PGSC0003DMG400000685	Zinc finger protein	9.64396	10.2905	6.3698	5.03791	6.23102	6.47479	26.6406	13.1986	10.9933	6.57096	4.20469	17.7454
PGSC0003DMT400001827	PGSC0003DMP400001348	PGSC0003DMG400000686	Zinc finger protein	0	0	0.114624	0	0	0	0	0	0	0	0	0
PGSC0003DMT400001828	PGSC0003DMP400001349	PGSC0003DMG400000686	Zinc finger protein	0	0.0581705	1.89e-06	0	0	0	0	0	0	0	0	0
PGSC0003DMT400001829	PGSC0003DMP400001350	PGSC0003DMG400000687	60S acidic ribosomal protein P1	0	0	0	0	0	0	0	0	0	0	0	0
PGSC0003DMT400001832	PGSC0003DMP400001351	PGSC0003DMG400000688	Conserved gene of unknown function	0.0844941	0.252094	0.13682	0.0234835	0.21401	0.0853667	0.052927	0.229965	0.130275	0	0.283256	0.19655
PGSC0003DMT400001833	PGSC0003DMP400001352	PGSC0003DMG400000689	Glucan endo-1,3-beta-glucosidase	0.647679	1.93006	1.25849	1.03956	1.3219	0.822536	0.811826	0.950611	0.440768	0.549783	0.483003	1.05943
PGSC0003DMT400001834	PGSC0003DMP400001353	PGSC0003DMG400000690	Conserved gene of unknown function	0.00206867	0.000312505	7.66e-05	4.75e-10	3.13e-05	5.15e-05	3.82e-05	0.000603489	2.33e-10	2.81e-05	0.000357514	0.00261058
PGSC0003DMT400001835	PGSC0003DMP400001354	PGSC0003DMG400000690	Conserved gene of unknown function	1.11e-05	1.52e-06	2.42e-07	5.74e-09	4.68e-07	4.51e-10	1.95e-08	4.01e-07	3.93e-09	0.00016021	3.97e-06	5.43e-06
PGSC0003DMT400001836	PGSC0003DMP400001355	PGSC0003DMG400000690	Conserved gene of unknown function	23.0264	21.7952	26.411	26.329	20.1628	25.1718	27.0281	27.1585	28.3665	32.5075	34.1002	35.0839
PGSC0003DMT400001837	PGSC0003DMP400001356	PGSC0003DMG400000690	Conserved gene of unknown function	0.288022	0.2173	3.19e-06	0.344555	0.288722	2.88e-06	0.489861	0.918409	1.85e-05	9.42e-05	7.05e-13	0.745828
PGSC0003DMT400001838	PGSC0003DMP400001357	PGSC0003DMG400000691	Nucleobase ascorbate transporter	0.481359	0.334339	0.596897	0.143887	0.896146	0.85839	6.88e-16	0.917116	6.96e-12	2.12e-05	0.557377	3.31e-05
PGSC0003DMT400001839	PGSC0003DMP400001358	PGSC0003DMG400000691	Nucleobase ascorbate transporter	0.410665	1.76983	1.57399	1.59056	1.35147	0.642079	0.604057	0.0234998	0.740066	0.91671	0.000371855	0.457567
PGSC0003DMT400001848	PGSC0003DMP400001367	PGSC0003DMG400000693	Peroxidase	0.525087	0.356523	0.388641	0.166496	0.190208	0.401572	0.0941502	0.349023	0.361018	0	0.112186	0
PGSC0003DMT400001851	PGSC0003DMP400001368	PGSC0003DMG400000694	Peroxidase	0	0	0	0	0	0	0	0	0	0	0	0
PGSC0003DMT400001856	PGSC0003DMP400001369	PGSC0003DMG400000695	Protein phosphatase 2a, regulatory subunit	3.85902	4.5433	3.48804	2.5232	3.1805	2.71303	2.70302	3.68298	3.46796	4.37079	1.53712	2.24462
PGSC0003DMT400001858	PGSC0003DMP400001370	PGSC0003DMG400000696	Conserved gene of unknown function	2.96021	3.424	4.036	3.97646	2.96314	3.23088	4.40031	2.77845	4.11867	5.97169	2.56364	3.37294
PGSC0003DMT400001860	PGSC0003DMP400001371	PGSC0003DMG400000697	Gene of unknown function	97.9791	82.7446	95.4439	98.7065	58.8584	102.209	121.116	136.267	210.836	142.935	164.851	137.425
PGSC0003DMT400001865	PGSC0003DMP400001374	PGSC0003DMG400000702	Transcription regulatory protein SWI3	13.0007	15.1263	15.992	11.7948	14.192	11.3836	9.15796	10.9806	10.3346	7.06369	9.3678	8.01747
PGSC0003DMT400001867	PGSC0003DMP400001375	PGSC0003DMG400000703	Proline-rich receptor kinase PERK6	0	0	0	0	0	0	0	0	0	0	0	0
PGSC0003DMT400001868	PGSC0003DMP400001376	PGSC0003DMG400000703	Proline-rich receptor kinase PERK6	0	0	0	0	0	0	0	0	0	0	0	0
PGSC0003DMT400001869	PGSC0003DMP400001377	PGSC0003DMG400000704	Coatomer gamma subunit	36.8526	41.8304	37.8347	39.0863	40.8821	41.0643	55.183	43.5427	37.494	32.7244	53.5097	47.3523
PGSC0003DMT400001872	PGSC0003DMP400001378	PGSC0003DMG400000706	Conserved gene of unknown function	3.00393	2.96364	2.92829	3.65876	3.21591	4.07444	6.68501	10.7639	6.67038	6.0532	6.41831	4.56296
PGSC0003DMT400001873	PGSC0003DMP400001379	PGSC0003DMG400000706	Conserved gene of unknown function	0.505966	0.349881	0.585623	0.626733	0.785913	0.895115	1.02045	2.31244	0.547116	2.61e-07	1.03448	0.354491
PGSC0003DMT400001874	PGSC0003DMP400001380	PGSC0003DMG400000706	Conserved gene of unknown function	0.428829	0.145423	0.318686	0.194482	0.533618	0.992321	0.466696	1.33945	0.441566	0.636577	0.148602	0.444473
PGSC0003DMT400001875	PGSC0003DMP400001381	PGSC0003DMG400000707	AP-3 complex subunit sigma	0	8.13e-22	0	0	0	0	1.67e-34	3.35e-19	0	0	1.18e-40	0
PGSC0003DMT400001876	PGSC0003DMP400001382	PGSC0003DMG400000707	AP-3 complex subunit sigma	5.70134	5.01049	4.90039	5.14822	5.26692	5.43396	7.41786	5.179	4.14407	5.70699	7.16113	6.43484
PGSC0003DMT400001878	PGSC0003DMP400001383	PGSC0003DMG400000707	AP-3 complex subunit sigma	5.54e-07	5e-07	2e-07	1.25e-06	1.88e-06	6.91e-07	8.94e-07	0.294806	3.55e-07	6.64e-07	2.22e-06	1.42e-06
PGSC0003DMT400001879	PGSC0003DMP400001384	PGSC0003DMG400000708	Glycine-rich RNA binding protein	575.585	530.883	465.453	584.867	613.712	515.11	701.686	785.241	803.764	784.222	915.666	648.717
PGSC0003DMT400001883	PGSC0003DMP400001385	PGSC0003DMG400000709	DNA binding protein	0	0	0	0	0	0	0	0	0	0	0	0
PGSC0003DMT400001884	PGSC0003DMP400001386	PGSC0003DMG400000710	Hydrolase, alpha/beta fold family protein	0	0	0.20912	0	0	0	0	0	0	0	0	0
PGSC0003DMT400001885	PGSC0003DMP400001387	PGSC0003DMG400000710	Hydrolase, alpha/beta fold family protein	0	0	2.74e-07	0.0643093	0.0734015	0	0	0	0	0	0	0
PGSC0003DMT400001886	PGSC0003DMP400001388	PGSC0003DMG400000711	Basic helix-loop-helix protein BHLH7	0.0544691	0.12394	0.0919683	5.29e-07	0.22386	0.168555	0.0336218	0.272791	0.422834	0.245303	7.97e-06	0.16288
PGSC0003DMT400001887	PGSC0003DMP400001389	PGSC0003DMG400000711	Basic helix-loop-helix protein BHLH7	0.134045	1.25e-05	1.53e-05	5.33e-06	2.63e-05	9.47e-06	7.35e-10	0.288274	0.00014217	0	3.14e-08	0.000166151
PGSC0003DMT400001888	PGSC0003DMP400001390	PGSC0003DMG400000711	Basic helix-loop-helix protein BHLH7	0.730309	1.11242	1.70567	1.17975	0.703967	0.599481	0.292276	0.000945199	0.222009	0	0.271	0.0981867
PGSC0003DMT400001890	PGSC0003DMP400001391	PGSC0003DMG400000712	Pectinesterase 11	0	0	0	0.088716	0	0	0	0	0	0	0	0
PGSC0003DMT400001893	PGSC0003DMP400001392	PGSC0003DMG400000713	Nitrate and chloride transporter	7.64e-06	1.03e-05	0.293118	0.446514	0.324855	1.09506	7.03e-06	0.288643	1.17e-05	0.000110531	0.950802	0.413388
PGSC0003DMT400001894	PGSC0003DMP400001393	PGSC0003DMG400000713	Nitrate and chloride transporter	6.05254	6.43194	5.29357	6.60941	6.61766	6.87875	8.89914	7.58064	7.76613	9.60931	7.70699	8.3613
PGSC0003DMT400001895	PGSC0003DMP400001394	PGSC0003DMG400000714	Isoform 2 of F-box protein	1.27606	0.517646	0.964458	1.47548	1.19184	1.10397	1.18479	0.953611	0.866093	0.902391	1.11856	0.452012
PGSC0003DMT400001896	PGSC0003DMP400001395	PGSC0003DMG400000714	Isoform 2 of F-box protein	32.0702	28.4196	28.972	22.8233	19.5713	20.5567	27.3003	25.2224	23.7303	14.4458	16.146	11.269
PGSC0003DMT400001897	PGSC0003DMP400001396	PGSC0003DMG400000714	Isoform 2 of F-box protein	3.86863	1.66704	2.1353	1.17107	1.24713	0.787147	1.53264	2.55448	1.15206	0.00021186	0.385682	0.626737
PGSC0003DMT400001898	PGSC0003DMP400001397	PGSC0003DMG400000715	Conserved gene of unknown function	0.669386	0.22687	0.123854	1.06054	0.849042	0.25533	0.840764	3.11128	1.8238	0	0.859339	3.2503
PGSC0003DMT400001899	PGSC0003DMP400001398	PGSC0003DMG400000716	Conserved gene of unknown function	0.517658	0.904386	0.552432	0.74844	1.12554	0.995407	2.18729	2.68675	2.5205	1.02087	1.54399	2.64373
PGSC0003DMT400001900	PGSC0003DMP400001399	PGSC0003DMG400000717	Conserved gene of unknown function	1.85746	0.971161	2.88706	1.7316	1.31876	3.38116	0.373006	5.87711	4.38179	4.55511	2.00003	0.919303
PGSC0003DMT400001901	PGSC0003DMP400001400	PGSC0003DMG400000718	Conserved gene of unknown function	6.19849	4.11223	7.69077	4.78061	5.70675	7.95584	0.818662	12.0483	12.3015	9.99314	5.55837	1.41344
PGSC0003DMT400001902	PGSC0003DMP400001401	PGSC0003DMG400000719	Sec14 cytosolic factor	2.86e-56	3.28e-70	4.49e-39	7.71e-35	4.83e-22	6.67e-25	1.72e-31	1.03059	1.42e-30	9.97e-76	4.54e-54	1.17e-39
PGSC0003DMT400001903	PGSC0003DMP400001402	PGSC0003DMG400000719	Sec14 cytosolic factor	7.85537	12.2953	12.6281	19.9694	19.1533	11.4962	45.7767	11.2744	37.9723	47.7187	60.1256	78.6876
PGSC0003DMT400001904	PGSC0003DMP400001403	PGSC0003DMG400000720	GTP-binding protein	176.945	168.506	167.456	161.743	155.052	151.008	218.081	197.814	206.151	201.106	215.469	206.688
PGSC0003DMT400001905	PGSC0003DMP400001404	PGSC0003DMG400000721	By genefinder and genscan	0.460831	0.364991	0.198964	0.511395	0.584284	0.411081	0.0964063	0.595552	0.923362	0.588721	0.459528	0.356325
PGSC0003DMT400001906	PGSC0003DMP400001405	PGSC0003DMG401000722	Guanine nucleotide-binding protein subunit beta	33.9515	35.0465	30.0272	30.0029	30.8864	32.5384	46.3426	36.7012	39.2193	35.0297	49.7714	38.0629
PGSC0003DMT400001908	PGSC0003DMP400001406	PGSC0003DMG402000722	Glucan endo-1,3-beta-glucosidase	119.039	105.198	130.896	103.105	93.9963	122.55	71.4084	80.8901	165.634	153.499	104.063	115.892
PGSC0003DMT400001909	PGSC0003DMP400001407	PGSC0003DMG402000722	Glucan endo-1,3-beta-glucosidase	0.233341	0.515562	4.89e-182	0.214603	2.48e-132	0.778679	0.270186	0.625438	0.437764	2.77e-151	0.719101	0.628041
PGSC0003DMT400001910	PGSC0003DMP400001408	PGSC0003DMG400000723	Adenylyl cyclase-associated protein	6.79295	5.02964	4.19322	5.15824	5.2937	3.73066	5.83783	4.13837	4.55734	5.04627	4.79217	14.6657
PGSC0003DMT400001911	PGSC0003DMP400001409	PGSC0003DMG400000723	Adenylyl cyclase-associated protein	0.170748	0.255296	0.489808	0.636665	0.451003	0.178161	0.472343	0.195283	0.712826	0.821207	0.494391	1.10518
PGSC0003DMT400001912	PGSC0003DMP400001410	PGSC0003DMG400000724	Serine/threonine-protein kinase PBS1	1.71065	4.48908	2.77247	1.44545	2.17392	1.35883	0.947319	0.665388	0.714348	1.34e-43	0.721832	1.1161
PGSC0003DMT400001913	PGSC0003DMP400001411	PGSC0003DMG400000725	2-hydroxyacid dehydrogenase	0.00021874	0.149928	0.951712	0.163183	0.868934	0.723349	0.0440959	0.3803	4.19e-05	0	0.438691	0.606794
PGSC0003DMT400001914	PGSC0003DMP400001412	PGSC0003DMG400000726	NADH:ubiquinone oxidoreductase	54.8868	57.5084	54.5	53.8392	56.5544	50.5514	61.5549	44.2523	38.5108	36.5528	46.862	48.2455
PGSC0003DMT400001915	PGSC0003DMP400001413	PGSC0003DMG400000727	EMB2219	2.58e-06	4.59e-05	1.27e-07	8.68e-05	1.37e-05	0.000119836	0.00010699	5.97e-05	3.8e-06	0.00136404	0.000269947	4.23e-06
PGSC0003DMT400001916	PGSC0003DMP400001414	PGSC0003DMG400000727	EMB2219	0.377726	0.781829	0.442941	0.308525	0.493134	0.384962	0.359105	0.260715	0.16795	0.6241	0.243983	0.254044
PGSC0003DMT400001917	PGSC0003DMP400001415	PGSC0003DMG400000727	EMB2219	1.06e-05	6.12e-19	1.91e-06	0.000144299	2.36e-05	0.000171042	0.000155895	0.000283582	4.15e-15	9.98e-20	3.17e-22	6.34e-11
PGSC0003DMT400001918	PGSC0003DMP400001416	PGSC0003DMG400000727	EMB2219	0.132938	5.39e-15	0.208811	0.0916928	0.102151	0.102156	0.0944283	0.196047	1.85e-09	1.27e-17	6.94e-20	2.48e-06
PGSC0003DMT400001919	PGSC0003DMP400001417	PGSC0003DMG400000728	Lrr receptor protein kinase	1.0135	9.65e-05	1.63e-07	2.11e-15	2.82e-05	0.644369	0.00013441	0.000133831	0.000181706	0.000229043	6.16e-11	0.000236604
PGSC0003DMT400001920	PGSC0003DMP400001418	PGSC0003DMG400000728	Lrr receptor protein kinase	1.09913	2.57355	7.25e-05	0.0016793	2.61431	0.000269495	0.964635	1.25084	1.02926	0.121573	0.000509247	2.18837
PGSC0003DMT400001921	PGSC0003DMP400001419	PGSC0003DMG400000728	Lrr receptor protein kinase	5.97346	6.59114	6.32657	11.2535	7.57778	9.0806	7.169	6.64948	7.4594	8.12666	9.07207	11.3602
PGSC0003DMT400001922	PGSC0003DMP400001420	PGSC0003DMG400000729	Conserved gene of unknown function	0.958676	0.673259	0.30716	0.565272	0.347862	0.00337049	2.68e-06	1.17e-06	2.37e-06	8.45e-05	0.467656	2e-06
PGSC0003DMT400001923	PGSC0003DMP400001421	PGSC0003DMG400000729	Conserved gene of unknown function	6.48573	5.88483	6.58439	5.38782	5.76794	5.46785	5.17012	3.32003	3.75319	3.78921	3.16439	7.00339
PGSC0003DMT400001924	PGSC0003DMP400001422	PGSC0003DMG400000730	Transcription factor	0.20987	1.23336	0	0.463797	0	0.27639	0	0	0	0	0	0
PGSC0003DMT400001925	PGSC0003DMP400001423	PGSC0003DMG400000731	Response to dessication RD2	7.31e-13	1.52e-14	1.08e-14	1.23e-16	4.6e-18	2.25e-17	1.4e-17	3.52e-17	3.97e-15	5.84e-16	7.37e-16	6.79e-18
PGSC0003DMT400001927	PGSC0003DMP400001424	PGSC0003DMG400000731	Response to dessication RD2	64.6454	74.1642	68.697	149.028	125.662	134.575	146.069	148.96	202.249	339.788	262.837	187.495
PGSC0003DMT400001928	PGSC0003DMP400001425	PGSC0003DMG400000732	Hydrolase, alpha/beta fold family protein	2.77e-13	2.64e-15	1.42e-14	1.99e-13	7.35e-16	2.68e-13	5.32e-15	8.34e-17	1.69e-15	5.75e-15	6.01e-15	2.86e-16
PGSC0003DMT400001929	PGSC0003DMP400001426	PGSC0003DMG400000732	Hydrolase, alpha/beta fold family protein	5.49917	4.88536	5.56112	19.994	24.5113	21.3213	9.67267	4.63107	4.24383	33.1597	39.9068	80.2184
PGSC0003DMT400001933	PGSC0003DMP400001427	PGSC0003DMG400000733	Syntaxin	0	0	0	0	0	0	0	0	0	0	0	0
PGSC0003DMT400001934	PGSC0003DMP400001428	PGSC0003DMG400000734	Protein RER1B	78.7535	63.6118	61.0982	68.1063	73.5807	62.4416	80.9656	74.756	72.153	79.0655	75.9643	82.3292
PGSC0003DMT400001935	PGSC0003DMP400001429	PGSC0003DMG400000735	Glucose-1-phosphate adenylyltransferase	0.000967189	9.77e-09	1.83e-12	0.287596	0.450073	8.69e-10	9.7e-05	1.44e-06	1.36e-07	4.98e-05	3.37e-22	5.92e-08
PGSC0003DMT400001936	PGSC0003DMP400001430	PGSC0003DMG400000735	Glucose-1-phosphate adenylyltransferase	4.69e-15	1.39e-08	7.39e-09	1.08e-09	3.61e-39	9.39e-08	2.37e-09	1.12e-08	2.77e-06	1.4e-08	4.03e-20	9.88e-07
PGSC0003DMT400001937	PGSC0003DMP400001431	PGSC0003DMG400000736	Bifunctional dihydrofolate reductase-thymidylate synthase	2.85777	4.53023	3.69848	3.41281	2.45025	2.82509	2.05516	2.83293	3.41269	2.26177	2.49601	1.33521
PGSC0003DMT400001938	PGSC0003DMP400001432	PGSC0003DMG400000736	Bifunctional dihydrofolate reductase-thymidylate synthase	0.59515	1.12e-31	2.77e-66	4.9e-111	1e-57	0.147447	0.4621	0.843446	1.06e-32	0	4.85e-28	0.18345
PGSC0003DMT400001939	PGSC0003DMP400001433	PGSC0003DMG400000737	Diaminopimelate decarboxylase 1, chloroplastic	58.3646	65.0855	58.7284	52.408	62.8893	56.277	48.944	46.0539	49.7863	40.188	46.3007	42.2813
PGSC0003DMT400001940	PGSC0003DMP400001434	PGSC0003DMG400000738	Phosphatidylinositol transporter	1.77534	1.12384	1.23621	0.788364	1.34817	0.825495	1.71383	3.18826	1.34465	0.778996	0.429087	0.192056
PGSC0003DMT400001941	PGSC0003DMP400001435	PGSC0003DMG400000738	Phosphatidylinositol transporter	3.12987	2.91274	1.55204	2.50828	2.86327	2.64886	4.65481	8.96778	3.25438	4.91375	4.57588	5.4445
PGSC0003DMT400001942	PGSC0003DMP400001436	PGSC0003DMG400000738	Phosphatidylinositol transporter	73.3707	89.1455	92.5035	88.6727	82.7296	81.4375	77.1029	90.1786	108.029	107.766	91.5248	80.7029
PGSC0003DMT400001946	PGSC0003DMP400001437	PGSC0003DMG400000739	Conserved gene of unknown function	0	0	0	0	0.180487	0.18873	0	0	0	0	0	0
PGSC0003DMT400001947	PGSC0003DMP400001438	PGSC0003DMG400000740	Cyclic nucleotide-gated ion channel	0.354401	0	0	0.196007	0	0	0	0	0	0	0	0
PGSC0003DMT400001948	PGSC0003DMP400001439	PGSC0003DMG400000740	Cyclic nucleotide-gated ion channel	0.570521	0.387168	0.633393	0.994753	1.34351	1.63492	0.716238	0.88456	1.07553	1.87491	0.731694	1.38611
PGSC0003DMT400001949	PGSC0003DMP400001440	PGSC0003DMG400000741	Geraniol 10-hydroxylase	0.0449902	0	0	0	0	0	0	0	0	0	0	0
PGSC0003DMT400001954	PGSC0003DMP400001441	PGSC0003DMG400000742	Geraniol 10-hydroxylase	0	0.22385	0	0	0	0	0	0	0.869576	0	0	0
PGSC0003DMT400001956	PGSC0003DMP400001442	PGSC0003DMG400000743	Geraniol 10-hydroxylase	0	0	0	0	0	0	0	0	0	0	0	0
PGSC0003DMT400001958	PGSC0003DMP400001443	PGSC0003DMG400000744	Geraniol 10-hydroxylase	0.188449	0.284643	1.63e-07	2.94e-07	0.164234	0.412982	5.25e-07	0.0985246	0.0824633	2.21e-06	0.152632	4.84e-07
PGSC0003DMT400001959	PGSC0003DMP400001444	PGSC0003DMG400000744	Geraniol 10-hydroxylase	0.0348272	0.000149627	0.378761	0.0811356	0.11121	1.09e-06	0.458751	0.129487	0.00251151	1.12038	9.34e-06	0.113073
PGSC0003DMT400001960	PGSC0003DMP400001445	PGSC0003DMG400000745	Geraniol 10-hydroxylase	0.0449902	0	0	0	0	0	0	0	0	0	0	0
PGSC0003DMT400001965	PGSC0003DMP400001446	PGSC0003DMG400000746	Geraniol 10-hydroxylase	0.213086	0.0846683	0.184019	0.157855	0.0449895	0.23879	0.0445144	0.220771	0.261079	0.271307	0.158903	0.330214
PGSC0003DMT400001966	PGSC0003DMP400001447	PGSC0003DMG400000747	Geraniol 10-hydroxylase	0	0	0	0	0	0	0.117428	0	0	0	0	0
PGSC0003DMT400001970	PGSC0003DMP400001448	PGSC0003DMG400000748	ATGSL04 (glucan synthase-like 4)	0	0	0	0	0	0	0	0	0	0	0	0
PGSC0003DMT400001972	PGSC0003DMP400001449	PGSC0003DMG400000749	Geraniol 10-hydroxylase	0	0	0	0	0	0	0	0	0	0	0.0674793	0
PGSC0003DMT400001975	PGSC0003DMP400001450	PGSC0003DMG400000750	SWIB/MDM2 domain containing protein	0.26353	0.060879	0.410619	0.703561	1.55e-06	0.483475	0.99491	0.983165	0.285524	0	0.592838	2.04585
PGSC0003DMT400001976	PGSC0003DMP400001451	PGSC0003DMG400000750	SWIB/MDM2 domain containing protein	0.368981	0.220608	4.06e-06	3.67e-06	0.210165	0.255085	4.71e-06	5.85e-06	5.03e-06	0	4.65e-06	1.13871
PGSC0003DMT400001978	PGSC0003DMP400001452	PGSC0003DMG400000751	Gene of unknown function	0	0	0	0	0	0	0	0	0	0	0	0
PGSC0003DMT400001980	PGSC0003DMP400001453	PGSC0003DMG400000752	MAP protein kinase	0.387459	0.603492	1.36572	2.6702	1.59307	2.1581	0.569668	0.593656	2.53044	1.7407	1.81837	1.39067
PGSC0003DMT400001981	PGSC0003DMP400001454	PGSC0003DMG400000752	MAP protein kinase	0.780281	0.778187	1.12488	0.0666982	0.910095	0.563831	0.13351	0.132408	0.990101	0.330371	2.02e-08	1.28176
PGSC0003DMT400001983	PGSC0003DMP400001455	PGSC0003DMG400000753	Phosphoglycerate mutase	0.253432	0.0753695	0.312632	0.159678	0.241282	0.089366	0.157313	9.73e-132	0.079626	8.9e-17	0.195653	3.82e-25
PGSC0003DMT400001984	PGSC0003DMP400001456	PGSC0003DMG400000753	Phosphoglycerate mutase	5.6e-25	0.277145	3.91e-06	0.213153	0.227872	0.52041	1.02e-07	3.11e-29	1.09e-05	2.02654	0.269282	2.12e-05
PGSC0003DMT400001985	PGSC0003DMP400001457	PGSC0003DMG400000753	Phosphoglycerate mutase	2.76545	2.90076	1.59188	3.29483	1.09502	2.68142	0.717939	2.00292	0.699913	0.893882	2.59024	1.85502
PGSC0003DMT400001986	PGSC0003DMP400001458	PGSC0003DMG400000753	Phosphoglycerate mutase	0.457895	0.129337	0.608297	0.156616	0.0241325	0.690253	0.550413	0.263328	1.58e-08	0.358766	0.257904	0.235414
PGSC0003DMT400001987	PGSC0003DMP400001459	PGSC0003DMG400000753	Phosphoglycerate mutase	2.82021	3.34114	3.4362	3.79954	5.26093	1.87e-06	2.29778	4.07538	4.34477	1.17631	2.42464	3.35781
PGSC0003DMT400001989	PGSC0003DMP400001460	PGSC0003DMG400000754	Calcium/calmodulin-dependent protein kinase CaMK3	1.52e-17	2.57e-14	5.9e-13	1.9e-15	1.41e-20	0.307812	0.0956254	0.216066	4.79e-17	2.77e-09	5.7e-18	0.133498
PGSC0003DMT400001990	PGSC0003DMP400001461	PGSC0003DMG400000754	Calcium/calmodulin-dependent protein kinase CaMK3	6.46196	6.85384	8.93529	6.80269	6.3035	6.91223	3.4682	12.5396	11.0367	8.5012	4.35653	2.68285
PGSC0003DMT400001992	PGSC0003DMP400001462	PGSC0003DMG400000755	Salicylic acid-binding protein 2	0.209597	0.248446	0.407191	0.58096	0.398852	0.279511	0.131671	0	0.497623	0.805131	0.157061	0.323673
PGSC0003DMT400001994	PGSC0003DMP400001463	PGSC0003DMG400000756	Salicylic acid-binding protein 2	1.40896	2.17224	0.000674769	9.39e-05	0.00839457	0.000139718	1.59973	1.51642	9.42e-05	0.000546678	0.000152607	3.95439
PGSC0003DMT400001995	PGSC0003DMP400001464	PGSC0003DMG400000757	Salicylic acid-binding protein 2	0.730613	0.144853	0.0788636	0.473197	0.154338	0.326495	0.229142	0.944973	0.884761	0.932161	0.545801	0.18846
PGSC0003DMT400001996	PGSC0003DMP400001465	PGSC0003DMG400000758	Geraniol 10-hydroxylase	0.0868126	0	0.0788651	0.0963065	0.220184	0.348063	1.69e-05	0.138418	0.415579	0	0	0
PGSC0003DMT400001997	PGSC0003DMP400001466	PGSC0003DMG400000758	Geraniol 10-hydroxylase	1.95e-07	0	0.149134	3.13e-07	2.93e-07	5.24e-07	0.13123	0.269657	3.2e-07	0.533228	0	0
PGSC0003DMT400001998	PGSC0003DMP400001467	PGSC0003DMG400000759	Geraniol 10-hydroxylase	0.0876482	0.0421934	0.0468941	0	8.22e-05	0	0.134666	1.87e-06	0.51019	4.72e-05	0.1312	0.246705
PGSC0003DMT400001999	PGSC0003DMP400001468	PGSC0003DMG400000759	Geraniol 10-hydroxylase	2.03e-07	0.0613732	0.0663629	0.322886	0.122648	0.130287	0.193249	0.250891	0.12416	0.986196	3.24e-07	0.159058
PGSC0003DMT400002002	PGSC0003DMP400001471	PGSC0003DMG400000761	Multicopper oxidase	0.335054	7.78e-11	0.536049	0.184542	0.198525	0.437957	0.0974644	0.529392	2.01e-06	5.45e-08	2.4e-17	1.59e-08
PGSC0003DMT400002003	PGSC0003DMP400001472	PGSC0003DMG400000761	Multicopper oxidase	28.7668	28.3406	38.4403	26.0494	26.4018	26.4442	24.7472	35.6834	31.9727	21.4551	19.164	19.174
PGSC0003DMT400002004	PGSC0003DMP400001473	PGSC0003DMG400000761	Multicopper oxidase	4.01134	2.99043	6.08078	4.80995	2.17769	0.843858	2.4121	3.15263	4.32748	3.15333	0.668081	1.72904
PGSC0003DMT400002009	PGSC0003DMP400001475	PGSC0003DMG400000763	Ulp1 protease family, C-terminal catalytic domain containing protein	0	0	0	0	0	0	0	0	0	0	0	0
PGSC0003DMT400002011	PGSC0003DMP400001476	PGSC0003DMG401000764	Asymmetric leaves 2	0	0	0	0	0	0	0	0	0	0	0	0
PGSC0003DMT400002013	PGSC0003DMP400001477	PGSC0003DMG402000764	Protein ASYMMETRIC LEAVES2	0.49089	0.510936	0.476877	9.05e-05	0.777748	0.164504	4.09e-05	0.000114526	1.11438	0.93942	2.01705	1.9515
PGSC0003DMT400002016	PGSC0003DMP400001478	PGSC0003DMG400000765	Patatin 3	0	0	0	0	0	0.0513833	0	0	0	0	0	0
PGSC0003DMT400002019	PGSC0003DMP400001479	PGSC0003DMG400000766	Patatin 3	0.299269	0.415709	0.646091	0.609391	0.442433	1.27219	0.375296	0.697126	2.06407	7.2482	1.7127	0.540673
PGSC0003DMT400002020	PGSC0003DMP400001480	PGSC0003DMG400000767	Short-chain dehydrogenase	9.21135	8.04443	6.94547	5.93418	7.40142	6.19715	7.98843	8.86145	5.49758	11.7746	12.4536	30.4826
PGSC0003DMT400002022	PGSC0003DMP400001481	PGSC0003DMG400000769	Gene of unknown function	0.513206	0.59009	0	0.562086	0	0.653933	0	0	0.51779	0	0	0
PGSC0003DMT400002024	PGSC0003DMP400001483	PGSC0003DMG400000771	Protein MKS1	9.56595	11.1857	9.7975	16.5518	9.72678	9.92291	5.09237	6.64846	11.3422	17.4483	12.792	7.83503
PGSC0003DMT400002031	PGSC0003DMP400001486	PGSC0003DMG400000773	F-box family protein	0	0.117071	0	0.109206	0	0.0659993	0	0.0763461	0	0	0	0
PGSC0003DMT400002032	PGSC0003DMP400001487	PGSC0003DMG400000774	RNA-binding protein	10.9622	10.6007	9.26064	10.1448	8.85463	10.2163	13.6311	10.1901	8.90233	10.4859	11.0674	10.9675
PGSC0003DMT400002033	PGSC0003DMP400001488	PGSC0003DMG400000775	Nucleic acid binding / nucleotide binding	0	0	0	0	0	0	0	0	0	0	0	0
PGSC0003DMT400002035	PGSC0003DMP400001489	PGSC0003DMG400000776	Extensin (ext)	3.46688	0.697345	2.14524	3.78628	0.000424425	4.97895	3.27962	1.31031	0.586864	0.654935	5.9191	2.12159
PGSC0003DMT400002036	PGSC0003DMP400001490	PGSC0003DMG400000777	Histidine-rich glycoprotein	0	0	0	0	0	0	0	0	0	0	0	0
PGSC0003DMT400002037	PGSC0003DMP400001491	PGSC0003DMG400000778	GK17577	0	0	0	0.0521658	0.0595065	0	0	0	0	0	0	0
PGSC0003DMT400002040	PGSC0003DMP400001492	PGSC0003DMG400000779	Extensin (ext)	3.47e-05	4.74e-05	0	0	4.9e-05	5.41e-05	5.21e-05	6e-05	0	2.17e-05	6.24e-05	0.0675231
PGSC0003DMT400002042	PGSC0003DMP400001493	PGSC0003DMG400000780	Extensin (ext)	0	0	0	0	0	0	0	0	0	0	0	0
PGSC0003DMT400002047	PGSC0003DMP400001494	PGSC0003DMG400000781	Extensin	0	0	0	0	0	0	0	0	0	0	0	0
PGSC0003DMT400002049	PGSC0003DMP400001495	PGSC0003DMG400000782	Extensin (ext)	0	0	0	0	0	0	0	0	0	0	0	0
PGSC0003DMT400002053	PGSC0003DMP400001496	PGSC0003DMG400000783	Extensin	7.16051	15.9454	11.877	12.1909	15.0719	12.3018	35.1383	11.237	8.66739	11.6456	33.1408	21.4944
PGSC0003DMT400002054	PGSC0003DMP400001497	PGSC0003DMG400000783	Extensin	0.431273	0.432754	0.236386	0.753739	1.86543	0.941786	1.71254	0.345011	0.859768	1.18e-19	0.508324	0.858734
PGSC0003DMT400002055	PGSC0003DMP400001498	PGSC0003DMG400000784	Gene of unknown function	0	0	0	0	0	0	0	0	0	0	0	0
PGSC0003DMT400002056	PGSC0003DMP400001499	PGSC0003DMG400000785	Histidine decarboxylase	1.20578	0.00253217	13.1875	1.34569	4.53445	10.2065	5.45584	1.92618	13.0317	7.81643	8.82908	13.6665
PGSC0003DMT400002057	PGSC0003DMP400001500	PGSC0003DMG400000785	Histidine decarboxylase	12.893	15.9631	22.7995	5.87413	8.43089	14.3799	5.46038	20.4961	22.4757	8.59597	16.2218	28.3665
PGSC0003DMT400002058	PGSC0003DMP400001501	PGSC0003DMG400000785	Histidine decarboxylase	5.79006	1.14251	1.03911	2.11444	6.76e-05	1.18e-05	4.27e-09	8.4009	5.94e-08	0.00393161	0.000360348	0.0516065
PGSC0003DMT400002059	PGSC0003DMP400001502	PGSC0003DMG400000785	Histidine decarboxylase	0.49064	0.255339	4.66e-61	2.65e-37	1.07e-25	1.27e-28	0.253397	3.41e-12	1.99e-61	1.83e-17	1.18e-18	0.597087
PGSC0003DMT400002060	PGSC0003DMP400001503	PGSC0003DMG400000786	Dof zinc finger protein 9	0.213321	0	0.276308	0.0789236	0.180291	0.666478	0.178473	0	0	0.54479	0	0.329985
PGSC0003DMT400002061	PGSC0003DMP400001504	PGSC0003DMG400000787	White-brown-complex ABC transporter family	0	0	0	0	0	0	0	0	0	0	0.0404737	0
PGSC0003DMT400002062	PGSC0003DMP400001505	PGSC0003DMG400000787	White-brown-complex ABC transporter family	0	0	0	0	0	0	0	0	0	0	3.35e-06	0
PGSC0003DMT400002065	PGSC0003DMP400001507	PGSC0003DMG401000788	E4/E8 binding protein-1	0.000276881	2.53903	2.58304	1.4954	0.849695	0.515749	1.51937	0.386412	1.56634	3.1153	2.48058	2.14626
PGSC0003DMT400002066	PGSC0003DMP400001508	PGSC0003DMG402000788	E4/E8 binding protein-1	0.346207	0.165317	0.319824	0.272407	1.37e-31	0.187498	0.178178	0.205585	0.307721	1.74e-32	0.212691	3.6e-44
PGSC0003DMT400002067	PGSC0003DMP400001509	PGSC0003DMG400000789	Lectin protein kinase family protein	0.123301	0.0735175	0.119793	0.137034	0.117137	0.165904	0	0.239585	0.189252	0.470792	0.183836	0.191122
PGSC0003DMT400002076	PGSC0003DMP400001510	PGSC0003DMG401000790	Mitochondrial carrier protein	6.092	9.87125	10.1158	7.03303	9.34878	7.9797	6.84087	6.42657	9.10496	3.47867	6.82525	4.66093
PGSC0003DMT400002077	PGSC0003DMP400001511	PGSC0003DMG402000790	Mitochondrial carrier protein	0	0	0	0	0	0	0	0	0	0	0	0
PGSC0003DMT400002078	PGSC0003DMP400001512	PGSC0003DMG402000790	Mitochondrial carrier protein	10.7254	9.61624	10.4254	8.23084	10.0298	9.18906	11.2631	5.7321	8.92514	9.70025	8.35454	8.12278
PGSC0003DMT400002079	PGSC0003DMP400001513	PGSC0003DMG400000791	Photoperiod responsive protein	64.11	93.1412	93.5242	172.489	123.533	146.551	96.6841	92.5794	161.812	335.4	279.472	376.834
PGSC0003DMT400002080	PGSC0003DMP400001514	PGSC0003DMG400000792	Ran GTPase binding protein	8.31e-42	9.01e-72	3.88e-53	0.228997	5.46e-61	1.09e-41	5.97e-37	9.54e-68	6.31e-36	2.63e-74	4.84e-63	9.76e-62
PGSC0003DMT400002081	PGSC0003DMP400001515	PGSC0003DMG400000792	Ran GTPase binding protein	42.0551	45.425	48.5111	63.4454	56.328	53.4879	51.7782	53.8179	59.8875	60.4817	70.1452	78.7969
PGSC0003DMT400002085	PGSC0003DMP400001516	PGSC0003DMG400000794	Extensin (ext)	0.743842	8.42575	8.02532	6.84094	7.88777	8.45201	2.50448	8.0049	0.553145	5.78178	4.50423	6.8428
PGSC0003DMT400002087	PGSC0003DMP400001517	PGSC0003DMG401000796	C2H2-type zinc finger protein	3.46e-232	6.5e-221	1.31e-183	1.25e-216	2.7e-248	9.73e-147	1.53e-224	6.16e-240	0	1.02e-143	2.59e-161	0
PGSC0003DMT400002088	PGSC0003DMP400001518	PGSC0003DMG401000796	C2H2-type zinc finger protein	0.30436	0.0954488	7.19e-211	0.0468622	0.113433	4.98e-154	0.182647	0.0608459	1.11e-241	2.53e-141	0.0657788	0.320505
PGSC0003DMT400002093	PGSC0003DMP400001523	PGSC0003DMG402000796	Protein kinase	0.222594	0.0937818	3.27e-133	0.0994862	0.187741	1.67e-184	1.03e-172	0.71755	0.204474	1.43176	0.403154	0.12577
PGSC0003DMT400002094	PGSC0003DMP400001524	PGSC0003DMG400000797	F-box family protein	20.9207	20.2693	20.2075	19.4368	22.828	22.591	25.014	26.3044	21.0421	16.6353	20.2671	20.2343
PGSC0003DMT400002095	PGSC0003DMP400001525	PGSC0003DMG400000798	Cytochrome P450	0	0	0	0	0	0.0685119	0	0	0	0	0	0
PGSC0003DMT400002098	PGSC0003DMP400001526	PGSC0003DMG400000798	Cytochrome P450	0.18926	0.22556	0.0490325	0.126174	0.143859	3.43e-51	0.284689	0.352911	0.324289	0	0.16939	0.293256
PGSC0003DMT400002100	PGSC0003DMP400001527	PGSC0003DMG400000799	BZIP transcriptional activator RSG	17.5521	14.6939	12.7	15.8839	15.7564	17.2748	23.9886	21.541	20.2763	21.5779	24.3444	24.0723
PGSC0003DMT400002101	PGSC0003DMP400001528	PGSC0003DMG400000800	Conserved gene of unknown function	0.390875	0	0	0	0.330761	0	0.327691	0	0	0	0	0.401894
PGSC0003DMT400002103	PGSC0003DMP400001529	PGSC0003DMG400000802	Conserved gene of unknown function	45.5971	47.8312	44.8229	52.1708	51.759	51.6942	83.4936	82.3315	75.557	76.8455	85.0093	91.7653
PGSC0003DMT400002104	PGSC0003DMP400001530	PGSC0003DMG400000803	Cytochrome B561 family protein	0	0	0	0.0700944	0	0	0	0	0.152756	0	0	0
PGSC0003DMT400002105	PGSC0003DMP400001531	PGSC0003DMG400000804	Conserved gene of unknown function	9.28e-35	0.0994835	0.24202	0.0898853	6.07e-08	1.48e-07	5.83e-05	0.15042	0.553887	5.16e-07	0.260537	0.148582
PGSC0003DMT400002106	PGSC0003DMP400001532	PGSC0003DMG400000804	Conserved gene of unknown function	0.141667	1.28e-18	2.09e-09	1.1e-16	4.91e-14	7.96e-12	0.0529367	0.393666	9e-23	0.336366	3.13e-38	5.75e-17
PGSC0003DMT400002107	PGSC0003DMP400001533	PGSC0003DMG400000804	Conserved gene of unknown function	0.303664	1.3911	2.44998	1.02071	1.11829	2.98537	2.1372	2.05041	1.05805	4.70933	0.28165	0.863784
PGSC0003DMT400002108	PGSC0003DMP400001534	PGSC0003DMG400000804	Conserved gene of unknown function	8.68118	8.33646	8.54671	8.2048	7.75393	6.36356	12.6181	10.1118	9.47188	9.47847	10.9565	8.91902
PGSC0003DMT400002110	PGSC0003DMP400001535	PGSC0003DMG400000804	Conserved gene of unknown function	3.12e-109	4.38e-07	0.00017546	9.87e-06	0.311841	0.133926	0.456663	1.3e-08	7.99e-09	1.94e-31	1.78e-12	1.16e-06
PGSC0003DMT400002112	PGSC0003DMP400001536	PGSC0003DMG400000805	CHUP1 (CHLOROPLAST UNUSUAL POSITIONING 1)	18.4373	23.3563	24.6033	22.7863	16.5702	22.784	19.0682	20.5899	25.536	18.6677	16.2581	10.3515
PGSC0003DMT400002113	PGSC0003DMP400001537	PGSC0003DMG400000805	CHUP1 (CHLOROPLAST UNUSUAL POSITIONING 1)	9.63e-26	7.06e-17	4.88e-11	1.68e-15	2.36e-30	0.00177675	5.4e-23	3.03e-09	6.87e-13	3.49e-23	4.27e-06	5.51e-18
PGSC0003DMT400002115	PGSC0003DMP400001538	PGSC0003DMG400000806	Coiled-coil domain-containing protein	26.9615	24.5451	27.2627	26.0961	28.2253	25.8113	42.9033	45.5028	42.4119	28.1273	34.6121	34.8967
PGSC0003DMT400002116	PGSC0003DMP400001539	PGSC0003DMG400000807	Basic 7S globulin 2 small subunit	0.079274	0.283396	0.256723	0.396351	0.301299	0.639306	0.546577	0.73904	0.339302	1.51452	0.7096	0.982586
PGSC0003DMT400002117	PGSC0003DMP400001540	PGSC0003DMG400000808	Zinc finger family protein	0.130691	9.57e-23	0.051178	0.0554698	0.0526393	0.0712078	0.0493487	0.163178	0.0983591	1.71e-20	1.64e-07	2.93e-38
PGSC0003DMT400002118	PGSC0003DMP400001541	PGSC0003DMG400000808	Zinc finger family protein	0.344159	0.517274	0.167162	0.572792	0.242456	0.424502	0.1561	0.980573	0.551981	0.843443	0.648395	0.239136
PGSC0003DMT400002119	PGSC0003DMP400001542	PGSC0003DMG400000808	Zinc finger family protein	3.54494	4.88532	6.11052	5.51532	4.95966	4.45807	2.88625	5.71813	8.54674	12.0253	6.79517	3.55463
PGSC0003DMT400002120	PGSC0003DMP400001543	PGSC0003DMG400000808	Zinc finger family protein	0.0101359	4.78e-05	2.59e-43	3.51e-05	4.64e-16	0.000129536	7.8e-10	6.45e-05	0.0317589	5.34e-05	8.87e-13	4.65e-05
PGSC0003DMT400002122	PGSC0003DMP400001544	PGSC0003DMG400000809	NAC domain protein	44.6632	32.1791	30.4558	44.9193	48.8459	43.5928	43.6387	51.5258	42.595	53.8621	54.8542	84.3029
PGSC0003DMT400002123	PGSC0003DMP400001545	PGSC0003DMG400000809	NAC domain protein	9.27e-05	3.09341	1.44706	0.744705	0.000172671	0.962619	0.000140673	2.16067	0.000235764	0.000554308	0.000154426	0.000123515
PGSC0003DMT400002124	PGSC0003DMP400001546	PGSC0003DMG400000810	Serine-threonine protein kinase, plant-type	8.69035	10.3921	11.2908	8.39926	10.4912	10.1917	8.2429	7.3927	8.48839	6.59715	9.08858	5.32393
PGSC0003DMT400002125	PGSC0003DMP400001547	PGSC0003DMG400000811	RAV transcription factor	379.573	364.313	360.556	479.818	369.912	372.227	589.483	653.617	682.196	883.908	663.619	753.112
PGSC0003DMT400002126	PGSC0003DMP400001548	PGSC0003DMG400000812	Methionine aminopeptidase	20.3025	22.4175	21.2976	18.2512	19.2204	16.8641	24.877	27.8711	29.4881	24.7525	18.26	17.4775
PGSC0003DMT400002127	PGSC0003DMP400001549	PGSC0003DMG400000813	NBS-LRR resistance protein	0.179243	3.3e-78	0.0902529	0.298818	2.09e-86	0.101536	0.11194	0.139402	0.222861	9.7e-138	0.104823	0.209854
PGSC0003DMT400002128	PGSC0003DMP400001550	PGSC0003DMG400000813	NBS-LRR resistance protein	0.596386	0.726069	0.815195	0.586509	1.31726	1.26872	1.69135	1.05576	0.842477	7.5e-92	0.970533	1.28502
PGSC0003DMT400002131	PGSC0003DMP400001553	PGSC0003DMG400000815	NBS-coding resistance gene analog	2.32471	2.07983	4.32379	4.17425	6.24757	4.382	8.87753	9.5187	3.71548	2.04e-30	7.12494	7.29054
PGSC0003DMT400002132	PGSC0003DMP400001554	PGSC0003DMG400000816	Tospovirus resistance protein A	2.6e-16	1.58e-15	0.134379	9e-38	2.49e-28	2.84e-33	2.49e-11	1.4e-10	0.000205853	1.61e-61	1.24e-17	4.18e-128
PGSC0003DMT400002133	PGSC0003DMP400001555	PGSC0003DMG400000816	Tospovirus resistance protein A	1.92e-05	0.21099	0.338794	0.194911	0.59683	0.159708	0.516353	0.227103	0.760841	1.37499	0.000401635	0.0243144
PGSC0003DMT400002134	PGSC0003DMP400001556	PGSC0003DMG400000816	Tospovirus resistance protein A	1.47e-18	1.35e-14	0.00578667	1.55e-31	3.21e-15	1.27e-29	1.23e-11	0.0722509	0.264573	4e-54	6.15e-08	6.23e-195
PGSC0003DMT400002136	PGSC0003DMP400001557	PGSC0003DMG401000817	Phytochrome and flowering time 1 protein	6.65e-122	3.81e-177	3.09e-140	3.91e-96	3.27e-260	1.56e-27	3.89e-201	1.33e-34	4.47e-90	4.95e-91	2.82e-68	2.43e-42
PGSC0003DMT400002138	PGSC0003DMP400001558	PGSC0003DMG401000817	Phytochrome and flowering time 1 protein	1.25e-114	2.98e-155	9.87e-112	2.62e-45	2.7e-164	3.76e-22	2.83e-138	1.36e-47	1.97e-79	6.11e-85	2.86e-56	2.9e-27
PGSC0003DMT400002139	PGSC0003DMP400001559	PGSC0003DMG401000817	Phytochrome and flowering time 1 protein	0.186404	8.37e-83	0.104638	4.14e-31	0.242778	7.49e-16	1.23e-70	0.21455	1.28e-39	3.59e-34	0.227967	3.69e-18
PGSC0003DMT400002140	PGSC0003DMP400001560	PGSC0003DMG401000817	Phytochrome and flowering time 1 protein	8.83e-103	2.07e-197	2.29e-138	6.16e-62	2.42e-203	5.17e-29	1.35e-169	1.13e-38	1.39e-95	1.92e-98	1.16e-69	1.54e-35
PGSC0003DMT400002142	PGSC0003DMP400001561	PGSC0003DMG402000817	Gene of unknown function	0.0675047	0	0	0	0.085572	0	0.0847051	0	0	0	0	0
PGSC0003DMT400002143	PGSC0003DMP400001562	PGSC0003DMG400000818	Lysine/histidine transporter	5.88e-07	6.72e-06	0	0	0.14572	0	0.216328	3.28e-06	0	0	0	1.66e-05
PGSC0003DMT400002144	PGSC0003DMP400001563	PGSC0003DMG400000818	Lysine/histidine transporter	0.130147	0.361757	0	0.144584	2.22e-07	0.17485	6.61e-06	0.134784	0	0	0	0.335998
PGSC0003DMT400002145	PGSC0003DMP400001564	PGSC0003DMG400000819	Serine-threonine protein kinase, plant-type	0	0.0682546	0.0370661	0	0.0362423	0	0	0	0	0	0	0.044357
PGSC0003DMT400002146	PGSC0003DMP400001565	PGSC0003DMG400000820	Conserved gene of unknown function	0.172802	0	0	0.191703	0	0	0.325462	0.133926	0.517106	0	0	0.13355
PGSC0003DMT400002148	PGSC0003DMP400001566	PGSC0003DMG400000821	Signal peptidase I	0	0	0	0	0	0	0	0	0	0	0	0
PGSC0003DMT400002150	PGSC0003DMP400001567	PGSC0003DMG400000822	ATP binding protein	0.131056	0.769208	0.715522	0.798331	0.326411	0.396961	0.413228	0.471349	0.773102	0.702066	0.521105	0.656792
PGSC0003DMT400002151	PGSC0003DMP400001568	PGSC0003DMG400000822	ATP binding protein	0.292296	3.18e-16	3.35e-18	2.86e-11	4.46e-29	2.13e-20	0.131931	0.310839	5.15e-14	0.000196907	4.12e-21	4.59e-13
PGSC0003DMT400002153	PGSC0003DMP400001569	PGSC0003DMG400000823	TCP transcription factor	0.0830079	0.0988998	0.215051	0	0.105168	0	0	0.193444	0	0.634437	0.0619267	0.192894
PGSC0003DMT400002154	PGSC0003DMP400001570	PGSC0003DMG400000824	DNA binding protein	0.0908921	2.64e-06	7.01e-07	0.168422	2.84e-06	0.0814905	3.55e-05	0.0941363	4.38e-06	0.230847	0.0902866	1e-05
PGSC0003DMT400002155	PGSC0003DMP400001571	PGSC0003DMG400000824	DNA binding protein	9e-05	0.205513	0.0744043	0.000109166	0.109125	0.000124183	0.431825	0.000148812	0.31768	0.000710249	0.000140748	0.356151
PGSC0003DMT400002156	PGSC0003DMP400001572	PGSC0003DMG400000825	Leucoanthocyanidin reductase 1	0	0	0	0	0.13069	0	0	0	0.122392	0	0	0
PGSC0003DMT400002160	PGSC0003DMP400001573	PGSC0003DMG400000826	Gc-rich sequence DNA-binding factor	10.2316	9.187	9.29548	12.095	12.128	10.6822	12.8715	15.5947	13.4538	15.2343	15.6692	22.0355
PGSC0003DMT400002161	PGSC0003DMP400001574	PGSC0003DMG400000827	Glycosyltransferase, CAZy family GT8	42.2046	42.0596	49.9167	21.9931	23.7913	21.8316	27.897	39.7957	33.4779	16.1105	11.0663	11.9169
PGSC0003DMT400002162	PGSC0003DMP400001575	PGSC0003DMG400000828	DNA binding protein	8.60639	9.9349	9.67235	13.2082	16.0425	14.5032	16.5142	24.9445	16.8409	30.0409	33.4761	40.9345
PGSC0003DMT400002166	PGSC0003DMP400001576	PGSC0003DMG400000829	Transmembrane protein TPARL	0.233703	0.268939	5.4e-153	0.263905	0.291515	0.307588	0.557173	1.04113	0	6.76e-185	2.02e-193	0.338306
PGSC0003DMT400002167	PGSC0003DMP400001577	PGSC0003DMG400000829	Transmembrane protein TPARL	204.439	236.999	222.683	230.013	231.796	172.111	233.113	228.599	248.15	280.132	311.514	252.286
PGSC0003DMT400002168	PGSC0003DMP400001578	PGSC0003DMG400000830	CLE12	0.443588	0.520877	1.43586	1.2249	0.564141	0.583365	3.35748	2.04858	1.5009	1.72033	3.01634	1.02151
PGSC0003DMT400002170	PGSC0003DMP400001579	PGSC0003DMG400000832	Conserved gene of unknown function	0	0	0.0728562	0	0	0	0	0	0	0	0	0.0870715
PGSC0003DMT400002180	PGSC0003DMP400001586	PGSC0003DMG400000834	Gene of unknown function	0.000652399	1.05208	0.00206294	0.00732917	1.91e-10	2.61e-05	0.00542055	0.201353	0.512297	9.37e-06	2.37e-07	0.50247
PGSC0003DMT400002184	PGSC0003DMP400001590	PGSC0003DMG400000836	Armadillo repeat-containing protein	7.74831	6.40985	6.39909	4.96938	4.91347	5.60976	12.7217	6.59155	9.14937	6.88491	9.94973	11.0251
PGSC0003DMT400002185	PGSC0003DMP400001591	PGSC0003DMG400000836	Armadillo repeat-containing protein	0.749639	5.8e-07	0.43407	0.226575	0.210415	0.107243	0.786691	0.943299	0.387908	7.17e-06	0.488358	0.736106
PGSC0003DMT400002187	PGSC0003DMP400001592	PGSC0003DMG400000837	Armadillo repeat-containing protein	2.0978	1.57022	1.32424	0.805445	1.79121	1.72094	4.28125	1.9015	3.13413	2.8838	3.36163	3.05726
PGSC0003DMT400002189	PGSC0003DMP400001594	PGSC0003DMG400000839	Orcinol O-methyltransferase	0.412589	0.323697	0.151136	0.195156	2.14e-06	0.117131	0.000343016	0.0939234	0.230148	1.00464	0.16626	0.185537
PGSC0003DMT400002190	PGSC0003DMP400001595	PGSC0003DMG400000839	Orcinol O-methyltransferase	0.166673	0.391678	0.356752	0.231922	0.187481	0.276878	0.473289	0.114109	0.148471	2.69e-20	0.158134	0.206933
PGSC0003DMT400002192	PGSC0003DMP400001596	PGSC0003DMG400000840	Hepatocellular carcinoma-associated antigen 59 family protein	1.09732	0.000140438	3.12e-05	1.04833	0.790145	1.09167	0.44917	1.1001	0.566667	7.52e-10	1.13581	1.14875
PGSC0003DMT400002199	PGSC0003DMP400001603	PGSC0003DMG400000842	Conserved gene of unknown function	2.40966	3.13304	3.97683	2.55675	2.63712	2.2168	3.25884	2.74939	2.00366	2.25954	2.09953	3.10905
PGSC0003DMT400002200	PGSC0003DMP400001604	PGSC0003DMG400000842	Conserved gene of unknown function	0.612818	0.587609	5.04e-06	8.61e-06	0.326869	1.15e-06	5.45e-06	2.52e-06	5.21e-06	1.37e-05	0.703152	0.446399
PGSC0003DMT400002201	PGSC0003DMP400001605	PGSC0003DMG400000843	Conserved gene of unknown function	0.853284	0	0	0.394618	0.811308	0.190422	0.446182	0.441224	0	0	0.744216	14.4093
PGSC0003DMT400002209	PGSC0003DMP400001612	PGSC0003DMG400000846	Binding protein	2.815	2.6912	5.71075	0.242026	2.01932	2.71e-07	2.34462	1.38741	2.35258	0	3.75e-18	1.9184
PGSC0003DMT400002214	PGSC0003DMP400001615	PGSC0003DMG400000847	Binding protein	1.31644	5.33902	3.73e-25	0.542888	1.72e-06	0.722535	1.55e-27	4.98e-37	1.28897	6.8249	1.27e-20	7.05e-13
PGSC0003DMT400002219	PGSC0003DMP400001617	PGSC0003DMG400000849	Periaxin	0.113662	0	0.220842	0.126215	0	0.076227	0	0.0882243	0	0	0.0848866	0.175949
PGSC0003DMT400002220	PGSC0003DMP400001618	PGSC0003DMG400000850	Conserved gene of unknown function	0.339925	0.337088	0.44031	0.566202	0.861613	0.379957	0.568506	0.263852	0.756146	0.433548	0.59235	0.175404
PGSC0003DMT400002222	PGSC0003DMP400001619	PGSC0003DMG400000851	Conserved gene of unknown function	0.814784	0.64226	0.35173	0.451232	0.861943	0.541269	0.341603	0.209963	0.158991	0	0.203963	0.20938
PGSC0003DMT400002229	PGSC0003DMP400001623	PGSC0003DMG400000856	Serine/threonine protein kinase	16.4381	18.4124	17.9715	19.588	18.8763	18.4812	17.6466	18.1465	19.7845	16.8767	23.8585	21.3336
PGSC0003DMT400002230	PGSC0003DMP400001624	PGSC0003DMG400000856	Serine/threonine protein kinase	0.358024	0.351328	0.181925	5.57e-06	0.186076	0.165723	0.241535	0.208733	0.289663	0.000187709	0.287169	0.23219
PGSC0003DMT400002231	PGSC0003DMP400001625	PGSC0003DMG400000856	Serine/threonine protein kinase	1.04097	0.703082	1.34603	1.52652	1.44831	1.95189	1.31331	2.8172	1.01139	1.59834	1.37302	0.620904
PGSC0003DMT400002232	PGSC0003DMP400001626	PGSC0003DMG400000857	Hypersensitive-induced response protein	3.87717	4.48451	3.17343	4.97117	3.52508	3.56907	4.79408	3.47093	4.11811	3.36376	5.38179	3.22445
PGSC0003DMT400002240	PGSC0003DMP400001632	PGSC0003DMG401000859	Hydroxyproline-rich glycoprotein family protein	86.3691	82.2724	79.8626	76.1716	79.071	80.7472	195.138	106.825	92.8819	95.1435	138.455	186.004
PGSC0003DMT400002241	PGSC0003DMP400001633	PGSC0003DMG402000859	Pectate lyase	0	0	0	0	0	0	0	0	0.121094	0	0	0
PGSC0003DMT400002242	PGSC0003DMP400001634	PGSC0003DMG401000860	Serine carboxypeptidase-like enzyme	0	0	0	0	0	0	0	0	0	0	0	0
PGSC0003DMT400002245	PGSC0003DMP400001637	PGSC0003DMG402000860	Serine carboxypeptidase-like enzyme	0	0	0	0	0	0	0	0	0	0	0	0
PGSC0003DMT400002246	PGSC0003DMP400001638	PGSC0003DMG401000860	Serine carboxypeptidase-like enzyme	0	0	0	0	0	0	0	0	0	0	6.6e-57	0
PGSC0003DMT400002248	PGSC0003DMP400001640	PGSC0003DMG401000860	Serine carboxypeptidase-like enzyme	1.89e-12	1.23e-20	1.58e-07	6.29e-07	2.65e-60	0	2.25e-06	3.99e-07	5.33e-06	0	3.04e-06	3.33e-06
PGSC0003DMT400002249	PGSC0003DMP400001641	PGSC0003DMG401000860	Serine carboxypeptidase-like enzyme	0	0	0	0	0	0	0	0	0	0	0	0
PGSC0003DMT400002252	PGSC0003DMP400001643	PGSC0003DMG401000860	Serine carboxypeptidase-like enzyme	0.250338	0.347989	0.1081	0.231773	0.000641325	0	0.000642866	0.324124	0.000662399	0	0.000814505	0.000867555
PGSC0003DMT400002254	PGSC0003DMP400001644	PGSC0003DMG400000861	AMP-activated protein kinase, gamma regulatory subunit	6.73021	5.96728	7.57656	5.41189	5.48355	5.13915	9.83436	4.66385	5.72129	3.36154	5.64345	9.17199
PGSC0003DMT400002255	PGSC0003DMP400001645	PGSC0003DMG400000862	UDP-galactose transporter	1.11e-13	7.38e-06	5.26e-11	1.75e-05	0.212622	8.11e-06	5.7e-06	1.71e-05	2.2e-05	2.22e-11	3.98e-09	1.75e-05
PGSC0003DMT400002256	PGSC0003DMP400001646	PGSC0003DMG400000862	UDP-galactose transporter	7.22e-06	1.17784	7.65e-06	1.32415	0.796422	0.268555	1.74458	1.24437	0.503133	5.25e-05	0.91746	3.38103
PGSC0003DMT400002258	PGSC0003DMP400001647	PGSC0003DMG400000862	UDP-galactose transporter	5.07297	4.15625	5.03321	2.87169	3.70584	4.58295	4.88777	1.93776	3.55951	6.60633	5.19928	4.55976
PGSC0003DMT400002259	PGSC0003DMP400001648	PGSC0003DMG400000863	DNA-binding protein	2.92e-06	3.74e-06	0.401866	0.172144	5.28e-06	0	0	0.12029	0	0	0	0.23989
PGSC0003DMT400002260	PGSC0003DMP400001649	PGSC0003DMG400000863	DNA-binding protein	0.119722	0.283489	2.32e-05	1.61e-05	0.455802	0	0	0	0	0	0	1.82e-05
PGSC0003DMT400002261	PGSC0003DMP400001650	PGSC0003DMG400000864	Mitochondrial outer membrane protein porin of 36 kDa	2.6e-05	4.83e-25	2.31e-27	0.0628015	1.22e-35	0.0760438	1.38e-34	0.0877183	1.23e-32	5.3e-28	2.09e-12	7.41e-26
PGSC0003DMT400002262	PGSC0003DMP400001651	PGSC0003DMG400000865	Conserved gene of unknown function	0	0	0	0	0	0	0	0	0	0	0	0
PGSC0003DMT400002265	PGSC0003DMP400001652	PGSC0003DMG400000866	22 kDa peroxisomal membrane protein	0	0.521435	0	0.325818	0	0	0	0	0	0	0	0
PGSC0003DMT400002268	PGSC0003DMP400001653	PGSC0003DMG400000867	Cytochrome P450	0	0	0	0	0	0	0	0	0	0	0	0
PGSC0003DMT400002273	PGSC0003DMP400001655	PGSC0003DMG400000869	Quinonprotein alcohol dehydrogenase	0.13808	9.26e-06	0.480578	7.87e-05	0.522187	0.355582	0.258389	0.448219	0.236474	0.629625	0.258283	0.563986
PGSC0003DMT400002277	PGSC0003DMP400001656	PGSC0003DMG400000871	Quinonprotein alcohol dehydrogenase	0.266074	0.0790925	0.0861601	0.0738415	0.50592	0.445582	0.166929	0.516059	0.964143	1.01889	0.397695	1.44089
PGSC0003DMT400002280	PGSC0003DMP400001657	PGSC0003DMG400000872	Protein kinase APK1B, chloroplast	69.8812	67.8094	74.4275	121.441	90.9633	96.724	146.294	99.4673	121.158	161.592	204.718	238.255
PGSC0003DMT400002281	PGSC0003DMP400001658	PGSC0003DMG400000872	Protein kinase APK1B, chloroplast	1.35779	1.42975	1.76276	1.64634	2.38338	2.01662	2.46717	1.24126	2.10982	3.33582	5.69895	8.19054
PGSC0003DMT400002282	PGSC0003DMP400001659	PGSC0003DMG400000873	Ulp1 protease family, C-terminal catalytic domain containing protein	0	0	0	0	0	0.172604	0	0	0.0778634	0	0.096245	0
PGSC0003DMT400002284	PGSC0003DMP400001660	PGSC0003DMG400000874	Conserved gene of unknown function	10.7702	14.9548	15.6197	8.93939	8.84836	11.7018	10.6894	12.7722	12.2446	15.2353	9.81244	7.98889
PGSC0003DMT400002285	PGSC0003DMP400001661	PGSC0003DMG400000875	Peptidyl-prolyl cis-trans isomerase cyclophilin-type family protein	2.14e-21	4.48e-13	0.391818	3.31e-22	5.87e-13	3.99e-16	2.61e-12	3.69e-11	9.82e-10	5.59e-94	0.453112	0.544211
PGSC0003DMT400002287	PGSC0003DMP400001662	PGSC0003DMG400000875	Peptidyl-prolyl cis-trans isomerase cyclophilin-type family protein	7.16019	9.00251	5.52121	8.39631	5.98085	8.03208	12.0275	10.6987	5.26235	9.8723	12.1419	11.1751
PGSC0003DMT400002291	PGSC0003DMP400001663	PGSC0003DMG400000878	50S ribosomal protein L32, chloroplastic	3.66506	4.07048	3.42739	5.17573	4.14159	2.95185	5.64735	3.45106	5.78597	9.46196	3.07286	3.75452
PGSC0003DMT400002293	PGSC0003DMP400001665	PGSC0003DMG400000879	White-brown-complex ABC transporter family	1.33585	1.61389	1.3309	0.157705	1.40896	0.00035248	0.00541655	0.132438	0.407197	0.000103758	0.0047807	0.00358467
PGSC0003DMT400002294	PGSC0003DMP400001666	PGSC0003DMG400000879	White-brown-complex ABC transporter family	1.00979	0.000563075	0.000377393	2.88e-10	0.0850482	0.340567	5.55e-29	0.332056	0.0956586	2.56754	1.99e-17	5.56e-11
PGSC0003DMT400002298	PGSC0003DMP400001670	PGSC0003DMG400000881	Uncharacterized membrane protein	0.289711	0.903161	5.74e-11	1.65e-05	1.71e-10	5.96e-10	2.34e-11	4.96e-06	2.09e-10	5.01e-06	1.67e-15	0.406959
PGSC0003DMT400002299	PGSC0003DMP400001671	PGSC0003DMG400000881	Uncharacterized membrane protein	3.64353	3.07521	3.29297	3.07235	2.83936	2.93638	2.38654	2.34831	2.8658	2.12466	2.8395	2.7943
PGSC0003DMT400002300	PGSC0003DMP400001672	PGSC0003DMG400000881	Uncharacterized membrane protein	3.33e-13	2.29e-39	1.37e-15	1.17e-10	0.000191956	8.4e-09	2.14e-43	6.12e-05	1.04e-21	0.000148841	3.83e-36	1.13e-08
PGSC0003DMT400002302	PGSC0003DMP400001673	PGSC0003DMG400000882	Short chain alcohol dehydrogenase	0	0	0	0	0	0	0.123137	0	0	0	0	0
PGSC0003DMT400002305	PGSC0003DMP400001674	PGSC0003DMG400000883	Gene of unknown function	0	0.220736	0	0	0	0.248452	0	0.144139	0	0	0	0
PGSC0003DMT400002306	PGSC0003DMP400001675	PGSC0003DMG400000884	F-box family protein	5.72732	5.38425	6.23426	4.73632	5.37062	5.90867	7.16055	7.35487	7.18521	9.11372	6.98464	9.83968
PGSC0003DMT400002310	PGSC0003DMP400001676	PGSC0003DMG400000884	F-box family protein	3.74e-08	0	0	0.169221	0.247762	0	7.98e-35	2.61e-167	0	0	0	4.82e-09
PGSC0003DMT400002311	PGSC0003DMP400001677	PGSC0003DMG400000884	F-box family protein	4.25e-20	6.99e-05	5.57e-29	8.39e-69	1.74e-67	1.6e-18	0.253501	0.00734622	8.7e-17	2.2e-21	3.3e-30	0.000449771
PGSC0003DMT400002312	PGSC0003DMP400001678	PGSC0003DMG400000885	BTB/POZ domain-containing protein	21.8877	22.7558	21.6303	21.1331	22.3823	22.468	21.8509	19.6176	22.0319	24.1198	24.8477	19.7777
PGSC0003DMT400002313	PGSC0003DMP400001679	PGSC0003DMG400000885	BTB/POZ domain-containing protein	0.209067	0.245745	0	0	0.265812	2.88e-138	1.14e-24	1.93228	0	0	0	0.642337
PGSC0003DMT400002314	PGSC0003DMP400001680	PGSC0003DMG400000885	BTB/POZ domain-containing protein	0.00153572	5.53e-19	0.116595	0.33132	0.269896	0.000120535	2.36e-10	7.42e-30	3.57e-10	6.53e-11	0	0.131998
PGSC0003DMT400002315	PGSC0003DMP400001681	PGSC0003DMG400000885	BTB/POZ domain-containing protein	0.491776	2.17e-05	3.7e-05	0.000197891	3.08e-05	0.603917	1.09e-05	1.93203	2.44e-05	0.000283991	1.66e-05	5.78e-05
PGSC0003DMT400002316	PGSC0003DMP400001682	PGSC0003DMG400000886	Cation transport protein chaC	0.0254095	1.30757	5.7e-07	2.26736	0.0796163	1.11479	2.78364	0.00237357	1.64357	1.05e-32	2.6522	1.33e-08
PGSC0003DMT400002317	PGSC0003DMP400001683	PGSC0003DMG400000886	Cation transport protein chaC	13.0359	11.1964	14.0815	10.4902	10.9126	11.3099	14.345	10.816	8.4625	7.34483	7.47129	12.3697
PGSC0003DMT400002318	PGSC0003DMP400001684	PGSC0003DMG400000887	NAC domain protein	0.639619	0.664738	0.932017	0.798444	1.01378	0.427764	0.200735	0.743828	0.959825	0	0.358848	0.370868
PGSC0003DMT400002320	PGSC0003DMP400001685	PGSC0003DMG400000888	Resistance gene	0	0	0	0	0	0.0191699	0	0	0	0	0	0
PGSC0003DMT400002328	PGSC0003DMP400001686	PGSC0003DMG400000889	NL27	0	0	0	0	0	0	0	0	0	0	0	0
PGSC0003DMT400002331	PGSC0003DMP400001687	PGSC0003DMG400000890	Calcium-dependent protein kinase	7.65247	8.82758	7.25035	10.3854	11.5965	10.7821	18.4517	10.6172	10.8234	9.54996	16.0346	18.7989
PGSC0003DMT400002332	PGSC0003DMP400001688	PGSC0003DMG400000890	Calcium-dependent protein kinase	0.591588	3.55e-06	0.509421	0.640066	0.454146	0.678	0.154369	0.656115	1.00789	1.88e-05	1.8789	1.01264
PGSC0003DMT400002333	PGSC0003DMP400001689	PGSC0003DMG400000890	Calcium-dependent protein kinase	5.05068	10.956	3.65107	1.77958	3.82571	8.05922	8.00475	6.76518	3.32053	9.8783	6.39591	8.06735
PGSC0003DMT400002334	PGSC0003DMP400001690	PGSC0003DMG400000891	Pit2 protein	0	0	0	8.48229	0	0	0	0	9.69638	0	25.3178	43.248
PGSC0003DMT400002336	PGSC0003DMP400001691	PGSC0003DMG400000892	Long-chain-fatty-acid CoA ligase	1.22e-10	3.29e-31	8.92e-34	5.21e-30	3.3e-10	2.92e-13	8.98e-14	1.83e-11	6.85e-27	1.09e-24	6.39e-11	4.76e-17
PGSC0003DMT400002337	PGSC0003DMP400001692	PGSC0003DMG400000892	Long-chain-fatty-acid CoA ligase	16.5179	17.8965	19.5346	16.5218	17.3782	15.6446	15.0055	14.6829	18.9973	15.8682	16.8143	11.3488
PGSC0003DMT400002340	PGSC0003DMP400001693	PGSC0003DMG400000893	Ribosomal protein L25	6.77472	9.68614	8.46743	7.19236	8.66182	7.80908	6.5603	6.36475	4.53686	5.0036	3.90636	4.69108
PGSC0003DMT400002341	PGSC0003DMP400001694	PGSC0003DMG400000894	Thylakoid-bound ascorbate peroxidase 6	11.8806	14.6841	14.4454	10.004	13.0559	10.1901	15.2752	5.08273	5.06508	9.42817	10.0713	7.96512
PGSC0003DMT400002342	PGSC0003DMP400001695	PGSC0003DMG401000895	Gene of unknown function	0.479552	0.887936	0.966274	1.06515	0.675246	0.714995	0.668276	0.413662	0.712261	0.815284	0.716113	0.82498
PGSC0003DMT400002343	PGSC0003DMP400001696	PGSC0003DMG402000895	Chlorophyll synthase	3.13e-09	3.21e-08	0.104493	0.175631	5.8e-07	0.000103219	4.16e-09	3.87e-06	2.21e-09	2.46e-05	0.084365	3.32e-06
PGSC0003DMT400002344	PGSC0003DMP400001697	PGSC0003DMG402000895	Chlorophyll synthase	5.96e-05	1.42e-05	8.03e-05	0.449757	3.46e-06	1.92e-06	3.25e-06	3.76e-07	5.43e-06	5.61e-07	0.000379749	1.05e-05
PGSC0003DMT400002345	PGSC0003DMP400001698	PGSC0003DMG402000895	Chlorophyll synthase	0.659406	1.04927	0.883845	0.436519	0.64029	0.621702	0.908809	1.40161	1.0028	1.34193	1.1763	0.852193
PGSC0003DMT400002346	PGSC0003DMP400001699	PGSC0003DMG400000896	Filament-like plant protein	0.30364	9.89e-06	1.2768	0.656388	0.000836417	0.000104393	0.0845691	0.147094	0.31308	1.19858	4.96e-07	0.187335
PGSC0003DMT400002347	PGSC0003DMP400001700	PGSC0003DMG400000896	Filament-like plant protein	1.09403	0.508079	0.968451	0.180052	0.340899	0.968545	0.741135	2.97e-11	5.81e-05	2.03e-07	0.171815	0.361146
PGSC0003DMT400002348	PGSC0003DMP400001701	PGSC0003DMG400000896	Filament-like plant protein	0.0399462	1.29288	0.272344	1.53679	1.7344	0.783312	0.00012999	0.731676	1.18883	2.22e-07	0.864496	0.297406
PGSC0003DMT400002349	PGSC0003DMP400001702	PGSC0003DMG400000897	LysM domain GPI-anchored protein 1	0.529757	0.900454	1.00911	0.467774	0.719222	0.848385	0.0645433	0.533185	0.375416	9.72e-06	0.958614	0.0315751
PGSC0003DMT400002350	PGSC0003DMP400001703	PGSC0003DMG400000897	LysM domain GPI-anchored protein 1	0.585223	0.525382	1.12081	1.05584	1.01947	0.297834	1.00863	9.34e-07	0.644055	1.50683	0.444314	0.902015
PGSC0003DMT400002351	PGSC0003DMP400001704	PGSC0003DMG400000898	Conserved gene of unknown function	31.1865	32.6421	18.2289	30.543	55.0161	36.3062	54.7155	35.1262	27.5064	70.3436	55.8763	37.8581
PGSC0003DMT400002352	PGSC0003DMP400001705	PGSC0003DMG400000898	Conserved gene of unknown function	16.3145	16.3379	17.6983	23.7807	16.0589	18.9671	25.1905	14.7497	13.963	14.4655	25.9846	29.4363
PGSC0003DMT400002358	PGSC0003DMP400001711	PGSC0003DMG400000901	Gene of unknown function	0	0	0.0979671	0.167875	0.287686	0	0	0.117304	0	0	0	0
PGSC0003DMT400002360	PGSC0003DMP400001712	PGSC0003DMG400000902	Gene of unknown function	0.161966	0	0.209741	0.358488	0	0	0	0	0	0	0.243717	0
PGSC0003DMT400002361	PGSC0003DMP400001713	PGSC0003DMG400000903	Gene of unknown function	0	0	0	0	0	0	0	0	0	0	0	0
PGSC0003DMT400002362	PGSC0003DMP400001714	PGSC0003DMG400000904	Gene of unknown function	0	0	0.508359	0	0.249512	0	0	0	0	0	0.296095	0
PGSC0003DMT400002365	PGSC0003DMP400001715	PGSC0003DMG400000905	RNA binding protein	2.12e-05	3.16e-05	0.000161502	0.263749	2.8e-05	1.85e-05	3.52e-05	2.55e-05	6.32e-05	2e-07	2.91e-05	0.000248435
PGSC0003DMT400002366	PGSC0003DMP400001716	PGSC0003DMG400000905	RNA binding protein	0.0957611	0.277085	0.146465	7.7e-06	0.147909	0.524084	0.13379	0.169329	0.411263	3.19e-05	0.310869	2.88e-13
PGSC0003DMT400002367	PGSC0003DMP400001717	PGSC0003DMG400000905	RNA binding protein	8.82899	8.91208	8.5452	8.8364	9.31262	8.96807	10.1073	13.4685	10.3146	7.78592	8.62455	9.30195
PGSC0003DMT400002368	PGSC0003DMP400001718	PGSC0003DMG400000906	Conserved gene of unknown function	1.09576	1.16403	1.18976	1.3609	1.69286	1.1653	1.00128	0.696838	0.736146	1.33649	1.57016	1.41982
PGSC0003DMT400002369	PGSC0003DMP400001719	PGSC0003DMG400000907	Gene of unknown function	0	0	0	0	0	0	0	0	0	0	0	0
PGSC0003DMT400002370	PGSC0003DMP400001720	PGSC0003DMG400000908	Zinc finger protein	0	0.0921489	0	0	0	0	0	0.12029	0	0	0	0
PGSC0003DMT400002373	PGSC0003DMP400001722	PGSC0003DMG400000909	Aminoacylase	1.72553	1.67067	1.1944	2.25058	3.29e-05	2.30132	1.18063	1.105	1.29973	0.00153196	4.81473	0.000323001
PGSC0003DMT400002375	PGSC0003DMP400001723	PGSC0003DMG400000910	AP2/ERF domain-containing transcription factor	7.14052	5.89624	8.99208	5.43128	4.69331	9.74396	9.7891	26.8784	8.62637	16.7094	11.0678	3.88739
PGSC0003DMT400002376	PGSC0003DMP400001724	PGSC0003DMG401000911	Protein SYM1	0	0	0	0	0	0	0	0	0	0	0	0
PGSC0003DMT400002377	PGSC0003DMP400001725	PGSC0003DMG402000911	Protein SYM1	0	0	0	0	0	0	0	0	0	0	0	0
PGSC0003DMT400002378	PGSC0003DMP400001726	PGSC0003DMG400000912	Transmembrane emp24 domain-containing protein 10	39.1113	41.298	30.3284	40.4418	36.1465	40.3119	52.1098	40.3922	44.657	44.0756	51.6119	50.4994
PGSC0003DMT400002379	PGSC0003DMP400001727	PGSC0003DMG400000913	Gene of unknown function	9.7645	14.3197	11.8245	11.7941	6.8241	7.37619	12.7552	16.4089	8.88687	22.1524	14.8497	9.14522
PGSC0003DMT400002381	PGSC0003DMP400001728	PGSC0003DMG401000914	Penicillin-binding protein	1.46e-08	0.0318551	0.886685	0.0935568	0.535036	0.596639	0.566027	1.11e-05	1.027	1.77154	3.85e-12	0.0469081
PGSC0003DMT400002382	PGSC0003DMP400001729	PGSC0003DMG402000914	Penicillin-binding protein	0.000102749	3.23e-44	0	2.81e-31	0	2.38e-29	0	0	0.403812	0	0	0
PGSC0003DMT400002384	PGSC0003DMP400001730	PGSC0003DMG402000914	Penicillin-binding protein	0.102148	1.23e-06	0.319208	0.711775	1.28315	0.427287	0.0781786	0.675338	0.435261	3.79289	0.0262872	0.829528
PGSC0003DMT400002386	PGSC0003DMP400001732	PGSC0003DMG400000915	S-receptor kinase	0.860782	0.527431	0.632883	0.749991	0.677667	0.751953	0.670398	0.6512	0.716674	1.06529	0.658688	0.432895
PGSC0003DMT400002388	PGSC0003DMP400001733	PGSC0003DMG401000916	Cytochrome oxidase biogenesis protein	2.04e-60	2.58e-66	4.84e-47	6.24e-84	6.69e-83	0.238703	6.56e-35	9.79e-13	1.55e-90	7.24e-17	6.5e-101	2.02e-64
PGSC0003DMT400002390	PGSC0003DMP400001735	PGSC0003DMG402000916	Cytochrome oxidase biogenesis protein	2.33362	1.26979	1.6603	7.83e-05	0.864886	1.02e-10	1.91388	1.0839	0.204629	1.34057	2.19388	1.56377
PGSC0003DMT400002401	PGSC0003DMP400001744	PGSC0003DMG400000917	Phosphatidylinositol-4-phosphate 5-kinase	8.69e-07	1.21e-06	0.102971	0.116814	1.91e-06	3.86e-06	0.116612	2.44e-06	4.56e-06	1.09e-06	2.06e-06	0.124762
PGSC0003DMT400002402	PGSC0003DMP400001745	PGSC0003DMG400000917	Phosphatidylinositol-4-phosphate 5-kinase	1.23174	1.23856	1.07245	1.05662	1.56047	0.983125	2.32011	1.49527	1.41289	0.882376	2.75618	6.52933
PGSC0003DMT400002403	PGSC0003DMP400001746	PGSC0003DMG400000918	Conserved gene of unknown function	10.1029	12.7386	10.8325	8.12751	9.56952	10.9484	7.86364	7.31994	5.38841	6.17611	4.31982	3.52953
PGSC0003DMT400002404	PGSC0003DMP400001747	PGSC0003DMG400000918	Conserved gene of unknown function	1.03e-22	0.140673	0.133036	3.74e-23	0.133483	1e-19	2.8e-34	8.78e-38	2.98e-19	1.59e-28	0.156511	0.146225
PGSC0003DMT400002405	PGSC0003DMP400001748	PGSC0003DMG400000918	Conserved gene of unknown function	1.25294	0.616231	3.09024	1.38105	1.45409	1.69451	7.95e-05	9.53e-05	0.77111	0.00048874	0.793484	0.825298
PGSC0003DMT400002406	PGSC0003DMP400001749	PGSC0003DMG400000919	Nodulin family protein	1.6e-05	1.32e-05	1.84e-05	1.16e-05	2.15e-05	1.7e-05	9.61e-06	9.6e-06	1.46e-05	0.000164448	1.43e-05	1.5e-05
PGSC0003DMT400002407	PGSC0003DMP400001750	PGSC0003DMG400000919	Nodulin family protein	63.2846	58.7578	62.7093	49.9421	53.6069	44.6955	119.379	175.147	89.519	98.6822	91.3146	60.3268
PGSC0003DMT400002410	PGSC0003DMP400001751	PGSC0003DMG400000922	Myb-like DNA-binding domain, SHAQKYF class family protein	6.1234	1.73912	1.93301	3.09838	5.6728	4.39565	4.72127	7.49638	10.6823	15.3497	14.2129	18.9839
PGSC0003DMT400002411	PGSC0003DMP400001752	PGSC0003DMG400000922	Myb-like DNA-binding domain, SHAQKYF class family protein	1.44705	2.67915	0.476307	2.23455	0.34872	3.59024	6.00565	8.15692	2.20965	10.4178	5.16058	10.2726
PGSC0003DMT400002412	PGSC0003DMP400001753	PGSC0003DMG401000923	NIM1 2	77.7037	75.3816	76.5276	82.9664	81.4076	82.4314	99.4223	96.3173	105.171	99.3107	103.586	88.3435
PGSC0003DMT400002414	PGSC0003DMP400001754	PGSC0003DMG402000923	Conserved gene of unknown function	2.24568	1.78705	1.33336	2.39274	2.70164	2.42084	1.45346	1.71739	1.98736	3.28366	2.17449	2.81545
PGSC0003DMT400002418	PGSC0003DMP400001758	PGSC0003DMG400000924	ATP-dependent RNA helicase	4.73e-14	4.92e-37	5.84e-14	0.0287433	3.51e-16	3.01e-27	1.29e-43	3.95e-28	2.22e-33	2.11e-44	3.44e-47	2.39e-09
PGSC0003DMT400002421	PGSC0003DMP400001760	PGSC0003DMG400000926	Oxygen-evolving enhancer protein 2, chloroplastic	0.151218	9.39e-07	0.389187	7.95e-07	9.2e-07	1.12e-06	4.64e-07	5.16e-07	0.182712	4.3e-06	4.95e-07	9.27e-07
PGSC0003DMT400002422	PGSC0003DMP400001761	PGSC0003DMG400000926	Oxygen-evolving enhancer protein 2, chloroplastic	324.86	511.731	528.895	355.337	333.56	332.138	287.743	200.571	214.865	165.969	182.335	140.16
PGSC0003DMT400002424	PGSC0003DMP400001763	PGSC0003DMG401000927	Conserved gene of unknown function	16.5061	17.0724	16.821	16.0861	16.0803	18.2351	19.3001	16.2171	15.823	17.7258	17.5236	17.7612
PGSC0003DMT400002431	PGSC0003DMP400001764	PGSC0003DMG402000927	Nucleotide binding site-leucine rich repeat protein	0.511581	0.955369	0.000119174	0.00577323	0.292888	8.25e-05	0.518602	2.23e-07	0.124782	4.1e-07	4.37e-05	5.32e-11
PGSC0003DMT400002432	PGSC0003DMP400001765	PGSC0003DMG402000927	Nucleotide binding site-leucine rich repeat protein	0.00695181	0.000155761	1.27037	0.711548	0.862511	0.642934	0.0604486	0.545916	0.669653	0.00036618	1.00817	3.74e-10
PGSC0003DMT400002433	PGSC0003DMP400001766	PGSC0003DMG402000927	Nucleotide binding site-leucine rich repeat protein	0.963443	2.16792	1.33312	0.682676	1.79e-60	1.08524	0.525146	1.45964	0.935296	1.59493	0.543202	0.316287
PGSC0003DMT400002435	PGSC0003DMP400001767	PGSC0003DMG403000927	Cc-nbs-lrr resistance protein	0.0743134	0.939305	0.826622	0.443177	0.106072	0.0432957	0.424073	0.000774245	0.00341228	0.333807	0.00100149	8.79e-18
PGSC0003DMT400002436	PGSC0003DMP400001768	PGSC0003DMG403000927	Cc-nbs-lrr resistance protein	1.13e-96	0	1.25e-39	7.91e-36	1.08e-144	8.89e-07	2.62e-40	4.97e-49	4.69e-72	0	0.453228	2.57e-52
PGSC0003DMT400002438	PGSC0003DMP400001769	PGSC0003DMG400000928	NADH dehydrogenase subunit 5	0	0.619637	0.6855	0	0.337013	0	0	0	0	0	0.401251	0.405574
PGSC0003DMT400002441	PGSC0003DMP400001770	PGSC0003DMG400000929	Conserved gene of unknown function	9.59e-07	1.12e-06	9.34e-06	0.19294	1.52e-06	0.469967	0.188361	5.54e-07	8.59e-06	0.883133	2.53e-06	2.61e-06
PGSC0003DMT400002445	PGSC0003DMP400001771	PGSC0003DMG400000930	Conserved gene of unknown function	0.249477	0.333237	0.247598	0.2346	0.26797	0.467849	0.336217	0.511812	0.360091	0.741225	0.344186	0.336092
PGSC0003DMT400002446	PGSC0003DMP400001772	PGSC0003DMG400000930	Conserved gene of unknown function	0.29654	0.0675318	0.0713534	0.134061	0.502904	0.0823568	0.514853	0.676804	0.487494	0.402561	0.357718	0.569646
PGSC0003DMT400002447	PGSC0003DMP400001773	PGSC0003DMG400000930	Conserved gene of unknown function	4.95573	6.19045	6.73496	2.08368	4.67749	3.42862	7.33528	7.08906	5.75323	16.1834	4.43405	9.9603
PGSC0003DMT400002448	PGSC0003DMP400001774	PGSC0003DMG400000931	Xyloglucan galactosyltransferase KATAMARI1	12.6025	17.3583	14.9504	17.6537	15.6279	14.3646	25.6875	10.6186	15.295	15.9583	29.7222	27.7047
PGSC0003DMT400002449	PGSC0003DMP400001775	PGSC0003DMG400000932	Reticulon family protein	0.372621	0.443537	0.89638	0.413822	0.607128	0.142861	0.467336	0.41326	0.258758	0	0.397452	0.164836
PGSC0003DMT400002450	PGSC0003DMP400001776	PGSC0003DMG400000933	Polygalacturonase	0	0	0	0	0	0	0	0	0	0	0	0
PGSC0003DMT400002451	PGSC0003DMP400001777	PGSC0003DMG400000933	Polygalacturonase	0	0	0	0	0	0	0	0	0	0	0	0
PGSC0003DMT400002454	PGSC0003DMP400001780	PGSC0003DMG400000935	Phosphoglycerate mutase	185.533	206.391	196.069	185.736	192.117	187.135	185.607	154.797	162.449	149.488	199.43	162.797
PGSC0003DMT400002455	PGSC0003DMP400001781	PGSC0003DMG400000936	Fiber protein Fb38	0.000104955	0.000601781	0.000167203	0.000544003	4.07602	5.89202	0.230183	5.73259	37.8272	55.8974	19.4597	6.71039
PGSC0003DMT400002456	PGSC0003DMP400001782	PGSC0003DMG400000936	Fiber protein Fb38	29.9251	30.0807	29.5663	34.7259	31.4447	36.6789	31.8934	25.6648	29.615	37.5861	32.6664	29.6918
PGSC0003DMT400002457	PGSC0003DMP400001783	PGSC0003DMG400000937	Gene of unknown function	0	0	0	0	0	0	0	0	0	0	0	0
PGSC0003DMT400002459	PGSC0003DMP400001784	PGSC0003DMG401000938	Conserved gene of unknown function	0.523391	2.30337	0.516384	1.58e-07	3.29358	3.09286	1.55e-19	0.000448345	0.000602077	2.14e-12	0.0135755	1.23821
PGSC0003DMT400002463	PGSC0003DMP400001787	PGSC0003DMG402000938	Zinc finger (C3HC4 type RING finger) family protein	0.000104543	1.74879	1.83052	0.557986	1.20957	1.78035	0.172837	0.60113	1.18501	0.298535	2.12e-08	0.000502115
PGSC0003DMT400002464	PGSC0003DMP400001788	PGSC0003DMG400000939	Conserved gene of unknown function	0	0	0	0	0	0	0	0	0	0	0	0
PGSC0003DMT400002468	PGSC0003DMP400001789	PGSC0003DMG400000941	Gene of unknown function	0.0846872	0.0336699	0.146273	0.125503	0.0357551	0.0759895	0	0.0877741	0.0347043	0.431049	0.0420806	0.087524
PGSC0003DMT400002469	PGSC0003DMP400001790	PGSC0003DMG400000942	Exonuclease	2.77e-32	7.27e-05	0	0	7.51e-05	8.41e-16	8.29e-11	0.000106485	3.42e-23	0.00043136	8.16e-17	6.66e-10
PGSC0003DMT400002470	PGSC0003DMP400001791	PGSC0003DMG400000942	Exonuclease	0.0640613	0.0381295	2.91e-06	0	0.0405096	3.88e-06	5.25e-06	0.298827	0.235962	0.244268	0.191111	2.42e-06
PGSC0003DMT400002471	PGSC0003DMP400001792	PGSC0003DMG400000942	Exonuclease	4.55e-05	1.36e-05	0.115239	0	1.4e-05	0.119714	0.260126	1.27e-05	6.16e-05	7.94e-05	7.1e-05	0.36774
PGSC0003DMT400002472	PGSC0003DMP400001793	PGSC0003DMG401000943	Conserved gene of unknown function	0.783735	0.7436	0.640738	0.438094	1.41655	0.536688	1.28598	0.98077	4.68e-05	2.77281	1.70433	0.624218
PGSC0003DMT400002474	PGSC0003DMP400001795	PGSC0003DMG402000943	Conserved gene of unknown function	0.192836	0	0.749089	0	0.490181	0.508939	0	0	0.88083	1.4922	0.290799	0
PGSC0003DMT400002475	PGSC0003DMP400001796	PGSC0003DMG401000943	Conserved gene of unknown function	4.34168	6.13167	4.1243	8.92593	6.73142	5.82983	4.93739	5.17782	8.51847	13.1406	7.42708	2.8025
PGSC0003DMT400002476	PGSC0003DMP400001797	PGSC0003DMG401000943	Conserved gene of unknown function	6.37e-21	0.716101	0.237466	0.384997	0.527885	0.499195	0.141291	0.146659	0.369329	0.802958	0.95707	0.199401
PGSC0003DMT400002477	PGSC0003DMP400001798	PGSC0003DMG400000944	PAC	0.156233	9.89e-11	2.63e-17	3.28e-15	0.235364	1.19e-55	0.0619845	1.1e-17	8.08e-39	1.2e-11	1.99e-13	4.98e-12
PGSC0003DMT400002478	PGSC0003DMP400001799	PGSC0003DMG400000944	PAC	1.58e-20	5.88e-08	3.04e-13	1.41e-10	2.67e-14	1.95e-34	2.23e-41	1.9e-14	1.97e-37	1.84e-09	5.47e-10	9.18e-10
PGSC0003DMT400002479	PGSC0003DMP400001800	PGSC0003DMG400000944	PAC	13.211	18.0799	15.6742	14.5042	15.8675	16.8538	9.73533	6.30524	9.04015	10.0163	6.27262	4.47927
PGSC0003DMT400002480	PGSC0003DMP400001801	PGSC0003DMG400000944	PAC	0.161409	9.21e-10	0.107673	0.276766	0.291715	0.00172356	0.00648671	2.01e-10	0.00070713	7.86e-10	0.228409	1.62e-07
PGSC0003DMT400002481	PGSC0003DMP400001802	PGSC0003DMG400000944	PAC	8.3e-10	3.05e-06	6.86e-06	0.215262	2.04e-13	4.81e-24	6.77e-31	9.17e-06	0.21629	1.45e-05	2.2e-06	0.254076
PGSC0003DMT400002482	PGSC0003DMP400001803	PGSC0003DMG400000945	Transposon MuDR mudrA	0	0	0	0	0	0.218635	0	0	0	0	0	0
PGSC0003DMT400002484	PGSC0003DMP400001804	PGSC0003DMG400000946	OTU domain-containing protein	0	0	0	0	0	0	0	0	0	0	0	0
PGSC0003DMT400002491	PGSC0003DMP400001809	PGSC0003DMG400000949	Conserved gene of unknown function	0.0707366	0.954258	0.00037575	3.94e-05	0.867909	0.823013	0.331909	0.321006	0.1259	5.11e-05	0.463593	0.000132703
PGSC0003DMT400002492	PGSC0003DMP400001810	PGSC0003DMG400000949	Conserved gene of unknown function	1.41007	0.113228	1.03608	0.232049	0.480258	0.61843	0.747868	1.6438	0.734316	1.36447	0.594711	1.28298
PGSC0003DMT400002493	PGSC0003DMP400001811	PGSC0003DMG400000949	Conserved gene of unknown function	1.05394	1.02265	1.1452	1.49051	1.00439	1.00023	0.703595	0.842446	0.777553	0.501505	0.95084	0.682743
PGSC0003DMT400002495	PGSC0003DMP400001813	PGSC0003DMG400000951	Phenazine biosynthesis protein	0.352218	2e-08	0.298335	1.82e-06	0.803689	0.332813	0.460888	0.689114	0.174187	4.98e-09	0.446635	0.231542
PGSC0003DMT400002496	PGSC0003DMP400001814	PGSC0003DMG400000951	Phenazine biosynthesis protein	3.86e-06	5.16e-06	3.97e-06	0.364545	5.46e-06	0.245526	0.64799	0.240464	1.26953	0.553902	9.23e-06	9.96e-06
PGSC0003DMT400002497	PGSC0003DMP400001815	PGSC0003DMG400000951	Phenazine biosynthesis protein	3.58385	12.8135	8.12099	5.08195	8.50932	7.65753	8.78304	4.58e-05	2.5695	7.51e-06	4.3284	3.46198
PGSC0003DMT400002498	PGSC0003DMP400001816	PGSC0003DMG400000952	Phenazine biosynthesis protein	2.45314	0	0	0	0	0	0	0	0	0	0	0
PGSC0003DMT400002502	PGSC0003DMP400001818	PGSC0003DMG400000954	Isoamylase isoform 2	12.8549	13.2332	15.3571	8.36331	12.4582	9.31523	15.8353	10.2329	9.50633	9.35149	13.1011	8.59003
PGSC0003DMT400002503	PGSC0003DMP400001819	PGSC0003DMG400000955	Conserved gene of unknown function	0.17085	0.00772963	1.01e-05	7.61e-05	0.154557	0.23006	8.91e-06	0.12241	0.0901746	0	0.0537628	1.21e-05
PGSC0003DMT400002504	PGSC0003DMP400001820	PGSC0003DMG400000955	Conserved gene of unknown function	3.39e-06	0.109275	0.150288	0.0859325	4.48e-06	4.54e-06	0.145333	0.143604	3.74e-06	0	0.274298	0.89969
PGSC0003DMT400002509	PGSC0003DMP400001825	PGSC0003DMG400000957	ATP binding protein	0.456197	1.13649	0.644664	0.737208	1.41868	0.613031	0.571924	0.0644324	0.304039	0	0.185639	0
PGSC0003DMT400002510	PGSC0003DMP400001826	PGSC0003DMG400000958	DNA binding protein	1.88081	0.409742	0.794938	0.273212	1.09296	0.821794	1.52e-15	0.809118	0.61683	5.65e-05	3.99e-15	0.568868
PGSC0003DMT400002511	PGSC0003DMP400001827	PGSC0003DMG400000958	DNA binding protein	3.79e-26	0.130432	0.0628781	3.95e-36	0.0667634	0.210986	6.3e-52	0.0785065	0.0646692	2.51e-21	7.23e-45	0.16925
PGSC0003DMT400002512	PGSC0003DMP400001828	PGSC0003DMG400000958	DNA binding protein	7.78253	6.6858	6.44199	7.44769	6.36823	7.29004	7.1211	8.73099	6.52095	4.75199	6.56686	3.63444
PGSC0003DMT400002513	PGSC0003DMP400001829	PGSC0003DMG400000958	DNA binding protein	0.238958	0.0173804	0.150225	0.839703	6.19e-05	0.808403	0.314382	0.356179	0.624538	5.06e-06	1.48155	0.95539
PGSC0003DMT400002514	PGSC0003DMP400001830	PGSC0003DMG400000959	RNase H family protein	0.581668	0.922305	0.167429	0.860992	0.90115	0.866059	0.567628	0.300874	0.781316	0	0.579529	0.100008
PGSC0003DMT400002516	PGSC0003DMP400001831	PGSC0003DMG400000960	Gene of unknown function	0	0	0	0	0	0	0	0	0	0	0	0
PGSC0003DMT400002520	PGSC0003DMP400001833	PGSC0003DMG400000962	Gene of unknown function	1.15e-109	5.28e-59	4.59e-103	2.72e-125	1.02e-54	1.29e-82	2.67e-188	8.8e-67	5.1e-47	5.1e-78	0.0651509	2.58e-94
PGSC0003DMT400002527	PGSC0003DMP400001840	PGSC0003DMG400000963	Ubiquitin-protein ligase	0.345924	0.288668	0.403295	0.153761	0.131462	0.0930469	0.303501	0.645148	0.25441	0.264244	0.154767	0.107219
PGSC0003DMT400002536	PGSC0003DMP400001846	PGSC0003DMG400000965	Ribosomal protein S10, eukaryotic and archaeal form	221.147	269.594	227.948	233.288	263.877	250.389	231.134	187.236	222.379	215.414	237.498	219.002
PGSC0003DMT400002540	PGSC0003DMP400001850	PGSC0003DMG400000968	Conserved gene of unknown function	1.91523	0.000117825	1.63e-24	0.718828	2.12233	1.68246	0.38515	0.044641	9.48e-12	4.24915	0.0557712	2.55e-08
PGSC0003DMT400002541	PGSC0003DMP400001851	PGSC0003DMG400000968	Conserved gene of unknown function	1.27872	2.5861	0.0011219	3.55763	0.0706388	1.19599	3.31805	4.67568	2.29055	2.92405	1.73009	1.98722
PGSC0003DMT400002542	PGSC0003DMP400001852	PGSC0003DMG400000968	Conserved gene of unknown function	2.28244	2.73319	2.95375	1.4499	4.87118	3.29488	2.17753	2.31769	1.98835	1.59568	1.28332	3.17775
PGSC0003DMT400002543	PGSC0003DMP400001853	PGSC0003DMG400000969	Orf147a protein	0.260439	0.206108	0	0.0963073	0.330278	0.232043	0	0.134562	0.415579	0	0	0
PGSC0003DMT400002545	PGSC0003DMP400001854	PGSC0003DMG400000971	RNase H family protein	0	0.0889899	0.0322082	0.0552751	0	0	0	0.0773215	0	0	0	0
PGSC0003DMT400002546	PGSC0003DMP400001855	PGSC0003DMG400000972	Tetratricopeptide-like helical	0.663999	0.33524	0.675838	0.234031	0.563464	0.794715	0.493095	0.374082	0.485328	0.330276	0.422874	2.7e-42
PGSC0003DMT400002549	PGSC0003DMP400001856	PGSC0003DMG400000974	LOB domain-containing protein 6	0	0	0	0	0	0	0	0	0	0	0	0
PGSC0003DMT400002552	PGSC0003DMP400001858	PGSC0003DMG400000976	Conserved gene of unknown function	4.48e-05	3.17e-06	3.7e-05	0	0.000116456	1.27e-07	2.91e-05	4.72e-05	1.54e-06	0	0	2.9e-05
PGSC0003DMT400002553	PGSC0003DMP400001859	PGSC0003DMG400000976	Conserved gene of unknown function	22.178	18.9371	16.4854	16.2819	17.4904	19.1896	23.7645	18.0625	23.4012	14.1454	25.2213	23.8815
PGSC0003DMT400002554	PGSC0003DMP400001860	PGSC0003DMG400000977	Multicopper oxidase	0.594526	0.266233	0.108798	0.277998	0.389997	0.224668	0.103312	0.0435099	0.0854018	0.101221	0.0770997	0.120436
PGSC0003DMT400002555	PGSC0003DMP400001861	PGSC0003DMG400000978	Acyl-[acyl-carrier-protein] desaturase, chloroplastic	16.0239	14.4893	12.7491	11.8384	11.954	11.5872	25.2887	20.7888	22.5687	19.5818	27.4267	21.3599
PGSC0003DMT400002556	PGSC0003DMP400001862	PGSC0003DMG400000979	Binding protein	12.4315	10.0641	10.889	6.35801	9.04975	11.67	18.1072	23.6696	11.632	12.0634	8.47819	8.13242
PGSC0003DMT400002557	PGSC0003DMP400001863	PGSC0003DMG400000980	Aspartate carbamoyltransferase	0.380415	1.02e-19	2.68e-22	1.61e-12	3.46e-06	6.97e-13	3.47e-18	5.34e-07	4.18e-14	0.00496909	0.645489	0.198334
PGSC0003DMT400002558	PGSC0003DMP400001864	PGSC0003DMG400000980	Aspartate carbamoyltransferase	8.89587	14.2151	11.2991	9.97953	11.0071	12.8064	8.32089	6.67693	5.87028	3.55895	2.99784	5.28204
PGSC0003DMT400002559	PGSC0003DMP400001865	PGSC0003DMG400000981	Conserved gene of unknown function	1.11e-07	1.96e-08	0.0532771	3.36e-08	7.9e-08	5.55e-08	9.44e-08	0.0639	0.0615327	0	5.19e-08	6.63e-08
PGSC0003DMT400002560	PGSC0003DMP400001866	PGSC0003DMG400000981	Conserved gene of unknown function	0.498153	0.29184	0	0.274874	0.633911	0.326515	0.314497	0	0.215426	0	0.377091	0.76373
PGSC0003DMT400002565	PGSC0003DMP400001870	PGSC0003DMG400000983	GEX1	0.194367	0.0578613	0.0629428	0.21589	0.123145	0.130481	0.0609332	0	0	0.371605	0.145076	0
PGSC0003DMT400002567	PGSC0003DMP400001871	PGSC0003DMG400000984	3-oxo-5-alpha-steroid 4-dehydrogenase family protein	0	0.23699	0	0	0	0	0.0413746	0	0	0	0	0.205592
PGSC0003DMT400002568	PGSC0003DMP400001872	PGSC0003DMG400000984	3-oxo-5-alpha-steroid 4-dehydrogenase family protein	0	2.36e-07	0	0	0	0	0.042194	0	0	0	0	0
PGSC0003DMT400002569	PGSC0003DMP400001873	PGSC0003DMG400000985	Conserved gene of unknown function	0.851694	0.673592	0.367702	0.9446	0.720172	0.631766	2.7337	1.46624	1.01568	2.17928	0.566899	2.63183
PGSC0003DMT400002570	PGSC0003DMP400001874	PGSC0003DMG400000986	3-oxo-5-alpha-steroid 4-dehydrogenase family protein	1.55603	0.880493	1.05572	1.23351	0.939413	1.58686	6.41686	2.75823	2.40813	3.97484	2.99187	1.83364
PGSC0003DMT400002571	PGSC0003DMP400001875	PGSC0003DMG400000987	Conserved gene of unknown function	15.1218	19.1367	11.0902	43.0711	37.4377	31.4993	28.8819	8.41848	20.4047	99.8037	127.162	143.52
PGSC0003DMT400002573	PGSC0003DMP400001876	PGSC0003DMG400000988	Synovial sarcoma associated ss18 protein	0.795475	1.23797	1.99579	2.16857	1.22935	1.06994	0.399438	1.35188	0.623639	1.46405	7.71e-06	6.76e-06
PGSC0003DMT400002574	PGSC0003DMP400001877	PGSC0003DMG400000988	Synovial sarcoma associated ss18 protein	2.85957	2.27475	2.54732	1.94609	1.65858	2.59914	0.92088	1.6647	3.73559	3.94289	2.01792	1.92735
PGSC0003DMT400002583	PGSC0003DMP400001879	PGSC0003DMG400000991	Mitochondrial glycoprotein	4.94803	7.68652	7.43328	4.72643	7.34365	4.65767	5.07421	4.66609	4.23751	4.64328	3.92572	4.60515
PGSC0003DMT400002584	PGSC0003DMP400001880	PGSC0003DMG400000991	Mitochondrial glycoprotein	2.46553	2.8149	1.85765	2.02056	2.09813	0.743475	0.00163758	0.0101173	0.000209128	2.44989	1.40319	1.61605
PGSC0003DMT400002590	PGSC0003DMP400001883	PGSC0003DMG400000993	Pentatricopeptide repeat-containing protein	1.52423	2.44041	2.40867	1.88174	3.64122	3.37548	2.75044	0.532414	2.31043	0.912167	1.38032	2.22201
PGSC0003DMT400002591	PGSC0003DMP400001884	PGSC0003DMG400000994	Calcium-dependent protein kinase 3	0.674875	7.47e-06	8.62e-06	0.233203	1.3656	9.78e-06	0.702557	0.698085	0.470451	5.01e-05	7.22e-06	0.73927
PGSC0003DMT400002592	PGSC0003DMP400001885	PGSC0003DMG400000994	Calcium-dependent protein kinase 3	55.0319	49.0183	48.0566	61.3446	57.3828	53.4332	68.7142	51.2942	50.5731	46.9723	59.0284	67.5012
PGSC0003DMT400002593	PGSC0003DMP400001886	PGSC0003DMG400000995	Phosphoribosylaminoimidazole carboxylase	6.59e-11	0.140657	3.97e-10	8.92e-12	2.83e-09	4.23e-10	5.59e-11	1.62e-08	7.38e-09	1.25e-08	2.26e-09	1.22e-09
PGSC0003DMT400002595	PGSC0003DMP400001887	PGSC0003DMG400000995	Phosphoribosylaminoimidazole carboxylase	9.03857	11.1102	12.5996	9.3101	9.39436	11.8732	8.27821	8.09671	9.34626	8.43597	7.86981	7.15963
PGSC0003DMT400002596	PGSC0003DMP400001888	PGSC0003DMG400000996	Receptor-kinase	2.35e-08	5.01e-05	2.76e-06	9.13e-08	4.73e-05	1.09e-24	8.13e-10	3.64e-13	2.88e-06	2.24e-72	3.93e-06	9.42e-28
PGSC0003DMT400002597	PGSC0003DMP400001889	PGSC0003DMG400000996	Receptor-kinase	0.196799	2.2e-19	2.05e-10	4.08e-24	1.12e-06	2.62e-13	0.225638	0.029434	7.2e-07	0.20034	0.100653	6.53e-21
PGSC0003DMT400002598	PGSC0003DMP400001890	PGSC0003DMG400000996	Receptor-kinase	0.429877	0.495625	0.348112	0.461302	0.310515	0.365205	0.223854	0.972966	0.60597	5.88e-15	0.286169	0.344417
PGSC0003DMT400002599	PGSC0003DMP400001891	PGSC0003DMG400000997	Zinc finger protein	0.0977048	0.174511	0.379683	0.108523	0.18571	0.131177	0.122521	0.0758694	0	0	0	0.151309
PGSC0003DMT400002601	PGSC0003DMP400001892	PGSC0003DMG400000998	Nucleic acid binding protein	0.788948	1.00879	2.12386	1.42464	2.11704	1.79218	2.21413	0.00161093	0.000123627	1.33218	7.31e-05	0.00230446
PGSC0003DMT400002602	PGSC0003DMP400001893	PGSC0003DMG400000998	Nucleic acid binding protein	1.37459	0.904298	0.0152378	0.0132588	0.0148937	0.016074	0.0145809	2.19148	1.98837	0.0920965	1.7691	2.49501
PGSC0003DMT400002603	PGSC0003DMP400001894	PGSC0003DMG400000999	Sequence-specific DNA binding / transcription factor	1.09e-07	3.79e-07	9.69e-09	1.08e-07	1.05e-09	1.08e-06	1.99e-06	3.91e-18	6.12e-10	1.52611	9.98e-12	6.43e-13
PGSC0003DMT400002606	PGSC0003DMP400001896	PGSC0003DMG400001001	Conserved gene of unknown function	0.584542	1.24598	0.60564	1.81395	0.593406	1.86814	0.587791	0.180932	0.552123	1.79812	2.10432	0.541283
PGSC0003DMT400002607	PGSC0003DMP400001897	PGSC0003DMG400001002	Gag-pol polyprotein	0	0	0	0	0	0	0	0	0	0	0	0
PGSC0003DMT400002609	PGSC0003DMP400001898	PGSC0003DMG400001003	Cytochrome c	0.428704	0	0.185062	0.158243	0.181434	0	0	0	0	0	0	0
PGSC0003DMT400002614	PGSC0003DMP400001901	PGSC0003DMG400001006	Non-lysosomal glucosylceramidase	0.0719957	0.171725	2.47e-24	0.0649774	9.37e-17	1.04e-27	2.65e-51	0.0855742	0.150294	0.741864	5.77e-05	1.5e-36
PGSC0003DMT400002615	PGSC0003DMP400001902	PGSC0003DMG400001006	Non-lysosomal glucosylceramidase	1.06e-43	1.34e-17	0.0760667	2.47e-24	0.130044	2.15e-27	4.13e-51	2.6e-77	1.84e-17	1.54e-19	7.51e-05	0.158287
PGSC0003DMT400002616	PGSC0003DMP400001903	PGSC0003DMG400001006	Non-lysosomal glucosylceramidase	1.66e-57	1.69e-23	2.45e-32	2.27e-29	9.71e-23	3.18e-34	0.135174	1.5e-85	2.51e-20	1.31e-29	5.88e-14	0.035839
PGSC0003DMT400002617	PGSC0003DMP400001904	PGSC0003DMG400001006	Non-lysosomal glucosylceramidase	3.65976	4.0165	4.39811	3.87757	2.57326	3.12296	5.0057	1.75269	1.77074	0.000940201	5.80795	5.62448
PGSC0003DMT400002618	PGSC0003DMP400001905	PGSC0003DMG400001006	Non-lysosomal glucosylceramidase	2.54924	2.8971	2.00056	0.844584	2.9386	1.50224	4.58678	6.93991	2.24255	10.0493	3.50712	2.46974
PGSC0003DMT400002619	PGSC0003DMP400001906	PGSC0003DMG400001006	Non-lysosomal glucosylceramidase	0.695742	1.35e-05	4.56e-05	0.277358	4.79e-05	0.416549	7.47e-12	0.000258067	0.446929	8.67e-12	1.06e-06	3.72e-05
PGSC0003DMT400002620	PGSC0003DMP400001907	PGSC0003DMG400001006	Non-lysosomal glucosylceramidase	0.365978	1.21e-15	0.220625	0.1578	1.07e-14	0.0739572	0.249454	0.606052	0.356426	1.87e-16	0.081167	0.355238
PGSC0003DMT400002621	PGSC0003DMP400001908	PGSC0003DMG400001006	Non-lysosomal glucosylceramidase	5.78e-27	1.93e-34	3.09e-42	1.44e-42	0.533685	8.04e-09	0.0192432	7.81e-51	6.37e-25	3.60995	6e-29	2.38e-33
PGSC0003DMT400002622	PGSC0003DMP400001909	PGSC0003DMG400001007	Gene of unknown function	0	0	0	0	0	0	0	0	0	0	0	0
PGSC0003DMT400002628	PGSC0003DMP400001912	PGSC0003DMG400001009	Gene of unknown function	0	0	0	0	0	0	0	0	0	0	0	0
PGSC0003DMT400002631	PGSC0003DMP400001914	PGSC0003DMG400001011	Gene of unknown function	0	0	0	0	0	0	0	0	0	0	0	0
PGSC0003DMT400002635	PGSC0003DMP400001915	PGSC0003DMG401001013	Translesion synthesis DNA polymerase eta splice variant	2.77e-219	7.88e-37	1.42e-56	0.000113128	3.82e-14	8.41e-23	5.06e-27	5.13e-22	3.2e-62	6.46e-16	2.45e-26	1.69e-81
PGSC0003DMT400002636	PGSC0003DMP400001916	PGSC0003DMG402001013	DNA polymerase eta	0.144677	0.407584	0.0183612	1.45e-12	1.74e-18	0.124126	7.52e-18	6.36e-15	1.51e-14	2.71686	1.22e-08	3.48e-05
PGSC0003DMT400002638	PGSC0003DMP400001918	PGSC0003DMG402001013	DNA polymerase eta	2.87e-09	0.127687	0.00145872	4.95e-08	1.21e-05	1.83e-57	0.102682	0.365256	0.168629	0.311743	3.91e-10	4.85e-07
PGSC0003DMT400002639	PGSC0003DMP400001919	PGSC0003DMG402001013	DNA polymerase eta	0.136525	2.79e-09	6.59e-17	2.33e-08	1.46e-17	1.14e-71	3.12e-09	6.28e-06	1.35e-14	7.02e-22	1.73e-20	1.21e-25
PGSC0003DMT400002640	PGSC0003DMP400001920	PGSC0003DMG402001013	DNA polymerase eta	0.000709042	0.158422	0.000267265	8.74e-06	2.58e-13	1.62e-06	3.9e-05	0.52857	0.0020805	0.372146	9.14e-12	4.13e-10
PGSC0003DMT400002642	PGSC0003DMP400001921	PGSC0003DMG400001014	H+-transporting two-sector ATPase, alpha/beta subunit, central region	775.31	1265.76	1390.15	930.177	1032.55	1144.4	1082.8	777.457	1084.5	1370.21	1489.39	1639.55
PGSC0003DMT400002644	PGSC0003DMP400001922	PGSC0003DMG400001015	Phosphatase	0.164403	0	0.425791	0	0.417655	0	0	0	0	0	0	0
PGSC0003DMT400002645	PGSC0003DMP400001923	PGSC0003DMG400001015	Phosphatase	0	0	0	0	0	0	0	0	0	0	0	0
PGSC0003DMT400002647	PGSC0003DMP400001924	PGSC0003DMG400001016	Conserved gene of unknown function	0	2.49e-07	0	0	0.00121365	0	0	0	0	0	0	0
PGSC0003DMT400002648	PGSC0003DMP400001925	PGSC0003DMG400001016	Conserved gene of unknown function	0	0.0344685	0	0	0.0229517	0	0	0	0	0	0	0
PGSC0003DMT400002653	PGSC0003DMP400001926	PGSC0003DMG400001017	Gene of unknown function	0	0	0	0	0	0	0	0	0	0	0	0
PGSC0003DMT400002654	PGSC0003DMP400001927	PGSC0003DMG400001018	Gene of unknown function	0	0	0	0	0	0	0	0	0	0	0	0
PGSC0003DMT400002661	PGSC0003DMP400001930	PGSC0003DMG400001024	Gene of unknown function	0	0	0	0	0	0	0	0	0	0	0	0
PGSC0003DMT400002664	PGSC0003DMP400001933	PGSC0003DMG400001026	Conserved gene of unknown function	0	0	0	0	0	0	0	0	0	0	0	0
PGSC0003DMT400002667	PGSC0003DMP400001934	PGSC0003DMG400001027	Phytochelatin synthetase	0	0	0	0	0	0	0	0	0	0	0	0
PGSC0003DMT400002668	PGSC0003DMP400001935	PGSC0003DMG400001028	Pollen Ole e 1 allergen and extensin	0.0497873	0.296396	0.45144	0.165895	0.189268	0.200509	0.12487	0	0	0	0.148658	0
PGSC0003DMT400002671	PGSC0003DMP400001938	PGSC0003DMG400001030	10 kDa putative secreted protein	0	0	0	0	0	0	0	0	0	0	0	0
PGSC0003DMT400002673	PGSC0003DMP400001939	PGSC0003DMG400001031	Protein COBRA	0	0	0	0.16118	0	0	0	0.224955	0	0	0	0
PGSC0003DMT400002674	PGSC0003DMP400001940	PGSC0003DMG400001031	Protein COBRA	4.6e-20	0.0454258	0	7.45e-08	0	0	0.0477796	2.41e-07	0	0	0	0
PGSC0003DMT400002675	PGSC0003DMP400001941	PGSC0003DMG400001031	Protein COBRA	0.000131588	0	0	0	0	0	0	0	0	0	0	0
PGSC0003DMT400002676	PGSC0003DMP400001942	PGSC0003DMG400001031	Protein COBRA	0.116681	0	0	0	0	0	0	0	0	0	0	0
PGSC0003DMT400002677	PGSC0003DMP400001943	PGSC0003DMG400001032	COBRA 10	0	0	0	0	0	0	0	0	0	0	0	0
PGSC0003DMT400002678	PGSC0003DMP400001944	PGSC0003DMG400001032	COBRA 10	0	0	0	0	0	0	0	0	0	0	0	0
PGSC0003DMT400002679	PGSC0003DMP400001945	PGSC0003DMG400001033	Pis v 1 allergen 2S albumin	0	0	0	0	0	0	0	0	0	0	0	0
PGSC0003DMT400002684	PGSC0003DMP400001948	PGSC0003DMG400001035	Serine hydroxymethyltransferase	0	0	0	0	0	0	0	0	0	0	0	0
PGSC0003DMT400002688	PGSC0003DMP400001949	PGSC0003DMG400001036	COBRA 11	0	0	0	0	0	0	0	0	0	0	0	0
PGSC0003DMT400002692	PGSC0003DMP400001951	PGSC0003DMG400001038	Early nodulin 55-2	3.1273	3.04766	4.98535	5.16059	2.54189	3.1103	1.9126	2.48668	0.770032	6.14813	1.67957	3.34757
PGSC0003DMT400002693	PGSC0003DMP400001952	PGSC0003DMG400001039	Hypothetical repeat protein	0	0	0	0	0	0	0	0	0	0	0	0
PGSC0003DMT400002697	PGSC0003DMP400001953	PGSC0003DMG401001040	F-box protein	9.97e-39	2.08e-24	0.0407276	0	3.13e-79	0.194375	0.108184	0.0734878	2.5e-14	0	9.37e-08	0.264467
PGSC0003DMT400002698	PGSC0003DMP400001954	PGSC0003DMG401001040	F-box protein	0.422302	0.391985	0.581824	0.0931158	0.577871	0.112473	0.0466992	0.371821	0.385401	1.05e-05	0.237383	0.256765
PGSC0003DMT400002699	PGSC0003DMP400001955	PGSC0003DMG402001040	Gene of unknown function	0	0.323614	0.358341	0.305198	0	0	0.349828	0	0.915211	0	0	0.42378
PGSC0003DMT400002701	PGSC0003DMP400001956	PGSC0003DMG400001041	Glucose-6-phosphate/phosphate translocator 1, chloroplast	8.55434	10.1235	3.09155	11.4668	10.7541	8.91948	12.9303	8.95834	7.50616	9.48392	10.0771	13.7063
PGSC0003DMT400002702	PGSC0003DMP400001957	PGSC0003DMG400001041	Glucose-6-phosphate/phosphate translocator 1, chloroplast	0	0	0	0	0	0	0	4.43e-152	0	8.07e-143	0	0
PGSC0003DMT400002703	PGSC0003DMP400001958	PGSC0003DMG400001041	Glucose-6-phosphate/phosphate translocator 1, chloroplast	0	0	0	0	0	0.702155	0.705343	0	0	0	0	0.835886
PGSC0003DMT400002704	PGSC0003DMP400001959	PGSC0003DMG400001041	Glucose-6-phosphate/phosphate translocator 1, chloroplast	0	0.154187	0.0558854	0.0479286	0.0546619	0.0579629	0.10818	0.134043	0	0.329788	0	0
PGSC0003DMT400002709	PGSC0003DMP400001960	PGSC0003DMG400001042	GTPase activating protein	2.46e-132	5.19e-43	7.08e-163	3.61e-35	1.49e-29	5.38e-28	1.4e-24	0.29531	2.21e-37	1.34692	9.89e-40	1.28e-33
PGSC0003DMT400002710	PGSC0003DMP400001961	PGSC0003DMG400001042	GTPase activating protein	1.46e-24	0.177346	1.16e-30	1.0373	0.555292	0.391223	0.950392	1.67e-09	1.11132	4.78e-07	1.71074	1.32038
PGSC0003DMT400002711	PGSC0003DMP400001962	PGSC0003DMG400001042	GTPase activating protein	37.9671	44.4095	56.4904	131.932	94.3309	97.1216	50.2849	38.5428	56.7145	114.393	124.874	104.057
PGSC0003DMT400002717	PGSC0003DMP400001963	PGSC0003DMG400001047	Thioredoxin domain-containing protein	5.85e-94	2.68e-74	3.81e-28	1.42e-30	7.91e-33	0.503048	9.6e-30	2.97e-101	2.74e-36	1.29e-42	6.92e-162	2.14e-258
PGSC0003DMT400002718	PGSC0003DMP400001964	PGSC0003DMG400001047	Thioredoxin domain-containing protein	0.119533	1.61e-72	2.42e-17	2.78e-36	5.98e-19	1.9e-13	3.01e-12	2.24e-222	9.37e-16	2.34e-45	3.08e-61	4.7e-109
PGSC0003DMT400002719	PGSC0003DMP400001965	PGSC0003DMG400001047	Thioredoxin domain-containing protein	8.40721	7.31258	5.86188	6.40629	10.185	6.6102	2.1248	0.0120482	4.90028	0.00147635	11.6628	0.0324698
PGSC0003DMT400002721	PGSC0003DMP400001966	PGSC0003DMG400001048	Tryptophan synthase beta subunit	1.52e-06	4.11e-06	4.4e-06	0.264761	4.04e-06	4.12e-07	3.94e-06	0.564964	7.18e-06	4.13e-06	0.208155	0.157877
PGSC0003DMT400002722	PGSC0003DMP400001967	PGSC0003DMG400001048	Tryptophan synthase beta subunit	1.3231	1.52716	1.66034	1.12905	1.57153	2.0558	1.60689	0.848078	1.51567	0.632024	1.68043	0.656838
PGSC0003DMT400002723	PGSC0003DMP400001968	PGSC0003DMG400001049	Gene of unknown function	36.2352	25.1973	32.2051	32.6902	30.8365	25.4823	12.0129	15.8738	16.1893	23.3621	13.4825	22.0844
PGSC0003DMT400002726	PGSC0003DMP400001969	PGSC0003DMG400001052	2S albumin	1.13733	0	1.47367	1.23322	0	0	0	0	0	9.27594	0	1.68323
PGSC0003DMT400002727	PGSC0003DMP400001970	PGSC0003DMG400001053	Septum-promoting GTP-binding protein 1 (GTPase spg1)	0.36559	0.288504	0.157825	0.270076	0.30931	0.810902	0.306404	0.377106	0.430689	1.87509	0.548567	0.940139
PGSC0003DMT400002729	PGSC0003DMP400001972	PGSC0003DMG400001055	Gene of unknown function	0	0	0	0	0	0	0	0	0	0	0	0
PGSC0003DMT400002731	PGSC0003DMP400001973	PGSC0003DMG400001056	TOR (TARGET OF RAPAMYCIN)	0	0	0	0	0	0	0	0	0	0	0	0
PGSC0003DMT400002733	PGSC0003DMP400001974	PGSC0003DMG400001057	Soul heme-binding family protein	6.87957	9.76605	7.19638	4.92118	6.345	7.38566	9.03475	8.42369	8.154	3.36981	7.52473	5.35642
PGSC0003DMT400002734	PGSC0003DMP400001975	PGSC0003DMG400001058	Beta-ketoacyl-coa synthase family protein	0.0335102	0	0	0	0	0	0	0.0520834	0	0.51191	0	0
PGSC0003DMT400002735	PGSC0003DMP400001976	PGSC0003DMG400001059	Serine/threonine-protein kinase PBS1	3.65518	5.53124	5.07267	16.9916	8.01744	13.8202	7.13547	3.65956	15.898	22.2281	17.0533	16.536
PGSC0003DMT400002736	PGSC0003DMP400001977	PGSC0003DMG400001059	Serine/threonine-protein kinase PBS1	10.7156	13.0606	12.7862	28.3093	23.7484	23.8438	20.9849	12.1089	21.4001	33.0117	47.5325	34.9721
PGSC0003DMT400002738	PGSC0003DMP400001978	PGSC0003DMG400001060	Brassinosteroid hydroxylase	0.330137	0.143167	0.272148	0.266848	0.4942	0.525023	0.300889	0.0933108	0.294929	1.37504	0.268468	0.279135
PGSC0003DMT400002741	PGSC0003DMP400001981	PGSC0003DMG400001063	Ring finger protein	8.19469	7.76499	8.65331	7.94147	7.10018	8.89519	12.4264	12.4546	11.2239	9.07043	11.9925	13.5996
PGSC0003DMT400002742	PGSC0003DMP400001982	PGSC0003DMG400001064	Conserved gene of unknown function	0	0	0	0	0	0	0	0	0	0	0	0
PGSC0003DMT400002743	PGSC0003DMP400001983	PGSC0003DMG400001064	Conserved gene of unknown function	0	0	0	0	0	0	0	0	0	0	0	0
PGSC0003DMT400002745	PGSC0003DMP400001984	PGSC0003DMG400001065	Histone H2A	46.7634	56.3459	49.5111	56.2326	52.0714	50.1285	46.2886	37.6339	39.7529	34.1643	49.2761	30.4923
PGSC0003DMT400002746	PGSC0003DMP400001985	PGSC0003DMG400001066	Potassium channel	2.45245	4.33852	3.35835	7.7763	8.59523	5.38464	4.14216	3.99607	6.35163	6.48074	13.0145	6.52501
PGSC0003DMT400002748	PGSC0003DMP400001986	PGSC0003DMG400001066	Potassium channel	0.000206367	0.0906237	0.00433527	4.02e-08	1.96e-06	1.94e-08	4.36e-07	0.00624717	1.1089	0.000231545	1.21e-24	0.00203984
PGSC0003DMT400002749	PGSC0003DMP400001987	PGSC0003DMG400001066	Potassium channel	1.74243	1.23696	1.11226	0.693705	2.2103	1.98281	1.49172	1.11612	0.0352293	1.66044	3.15957	3.12976
PGSC0003DMT400002750	PGSC0003DMP400001988	PGSC0003DMG400001067	Ethylene-responsive element-binding protein	9.11192	8.63793	5.21662	8.88316	7.0381	6.82643	11.3222	8.33427	10.4387	6.53969	10.4244	8.81495
PGSC0003DMT400002752	PGSC0003DMP400001989	PGSC0003DMG400001069	Protein phosphatase 2a, regulatory subunit	6.81e-16	4.25e-25	2.68e-24	8.44e-10	1.76e-19	6.86e-08	1.19e-26	1.33e-14	8.04e-08	1.08e-07	7.82e-15	6.98e-10
PGSC0003DMT400002753	PGSC0003DMP400001990	PGSC0003DMG400001069	Protein phosphatase 2a, regulatory subunit	4.9973	5.61138	2.46387	2.89935	4.26395	6.251	10.0246	6.54261	3.44929	7.24675	3.86471	3.24629
PGSC0003DMT400002754	PGSC0003DMP400001991	PGSC0003DMG400001069	Protein phosphatase 2a, regulatory subunit	2.18e-05	3.33e-13	1.4e-13	0.00112394	3.74e-07	0.00502537	5.69e-14	1.24e-05	0.000133798	0.000413836	0.124753	3.87e-05
PGSC0003DMT400002755	PGSC0003DMP400001992	PGSC0003DMG400001069	Protein phosphatase 2a, regulatory subunit	0.15298	0.13041	0.117398	0.0604514	6.94e-83	4.01e-36	0.148263	4.07e-27	0.238024	0.250013	0.0480689	0.00578367
PGSC0003DMT400002756	PGSC0003DMP400001993	PGSC0003DMG400001069	Protein phosphatase 2a, regulatory subunit	1.95115	1.86554	2.31968	1.70536	1.43611	2.65981	1.97747	2.32e-23	5.73e-11	3.39e-11	2.08223	2.46355
PGSC0003DMT400002757	PGSC0003DMP400001994	PGSC0003DMG400001069	Protein phosphatase 2a, regulatory subunit	0.515176	9.71e-29	4.07e-27	3.99e-15	0.62577	0.783208	1.19e-26	1.64e-18	0.434899	1.08e-07	2.89e-30	4.34e-11
PGSC0003DMT400002758	PGSC0003DMP400001995	PGSC0003DMG400001069	Protein phosphatase 2a, regulatory subunit	1.04e-09	7.62e-17	2.12e-16	5.32e-09	2.61e-12	1.45e-08	5.69e-14	1.52e-09	1.17e-05	0.000413836	4.53e-17	2.41e-06
PGSC0003DMT400002759	PGSC0003DMP400001996	PGSC0003DMG400001069	Protein phosphatase 2a, regulatory subunit	0.201045	0.123508	2.16e-62	0.338442	0.338991	0.261213	0.220967	0.493096	7.54e-20	3.59e-23	1.12e-73	0.146624
PGSC0003DMT400002760	PGSC0003DMP400001997	PGSC0003DMG400001069	Protein phosphatase 2a, regulatory subunit	1.04e-09	7.62e-17	2.12e-16	5.32e-09	2.61e-12	9.89e-06	5.69e-14	1.52e-09	1.17e-05	0.000413836	4.53e-17	2.41e-06
PGSC0003DMT400002761	PGSC0003DMP400001998	PGSC0003DMG400001069	Protein phosphatase 2a, regulatory subunit	9.56317	10.8107	7.41461	3.07603	0.25314	1.99583	0.663313	7.83922	10.5345	5.747	6.91342	7.30663
PGSC0003DMT400002762	PGSC0003DMP400001999	PGSC0003DMG400001070	Acyl-ACP thioesterase B	24.9418	35.1129	33.0035	21.7767	17.9477	20.2095	48.4388	20.4268	27.7207	25.6202	34.1301	55.0157
PGSC0003DMT400002763	PGSC0003DMP400002000	PGSC0003DMG400001070	Acyl-ACP thioesterase B	0.436833	7.13e-28	1.13339	1.83e-15	1.06e-27	0.598235	1.10922	1.32934	0.529254	6.56e-28	1.29e-11	1.32105
PGSC0003DMT400002767	PGSC0003DMP400002001	PGSC0003DMG400001071	Sulfate transporter	0	0	0	0	0	0	0	0	0	0	0	0
PGSC0003DMT400002768	PGSC0003DMP400002002	PGSC0003DMG400001072	Leucine-rich repeat extensin 3	95.6402	109.959	116.246	74.9035	4.87502	59.7518	4.41877	10.192	99.8866	53.3488	57.6636	6.35879
PGSC0003DMT400002769	PGSC0003DMP400002003	PGSC0003DMG400001073	Methyltransferase family protein	0.444226	0.513031	0	0	0	0	0	0	0	0	0	0
PGSC0003DMT400002770	PGSC0003DMP400002004	PGSC0003DMG400001074	Gene of unknown function	193.735	202.258	247.004	208.334	178.453	181.193	244.984	257.602	239.054	141.757	150.88	155.134
PGSC0003DMT400002771	PGSC0003DMP400002005	PGSC0003DMG400001075	Hsr201 protein	37.8029	44.0022	19.301	14.753	32.2849	29.2071	5.08524	19.0277	5.69002	9.86224	13.0926	67.1506
PGSC0003DMT400002773	PGSC0003DMP400002006	PGSC0003DMG400001076	Hsr201 protein	1.55711	1.44106	1.04582	0.576344	0.657821	0.464074	0.289364	0.447622	0.349707	0	0.516877	1.96396
PGSC0003DMT400002777	PGSC0003DMP400002007	PGSC0003DMG400001077	Condensin complex subunit 2	0.233658	0.185829	0.403578	0.259722	0.65764	0.489341	0.715671	0.322937	0.79877	0.396358	0.232169	0.764788
PGSC0003DMT400002779	PGSC0003DMP400002008	PGSC0003DMG400001078	Fatty acid hydroperoxide lyase	214.42	141.404	168.797	142.291	123.993	123.229	260.61	314.658	235.346	207.99	158.008	331.357
PGSC0003DMT400002780	PGSC0003DMP400002009	PGSC0003DMG400001079	Lipid-A-disaccharide synthase	0.00283981	0.835006	6.59e-09	0.74748	2e-29	0.211998	4.53e-38	0.883109	1.54625	1.09918	0.00010119	0.834329
PGSC0003DMT400002781	PGSC0003DMP400002010	PGSC0003DMG400001079	Lipid-A-disaccharide synthase	0.395691	0.506889	2.27e-14	6.59e-21	0.425798	0.28903	2.39e-42	0.333072	1.96e-07	3.83e-14	0.238347	0.433347
PGSC0003DMT400002782	PGSC0003DMP400002011	PGSC0003DMG400001079	Lipid-A-disaccharide synthase	1.69692	1.88062	2.29639	2.05209	2.00784	2.03582	2.48032	0.578241	1.19306	0.00011643	1.36426	0.54016
PGSC0003DMT400002783	PGSC0003DMP400002012	PGSC0003DMG400001079	Lipid-A-disaccharide synthase	1.17e-07	6.62e-07	1.35e-16	2.11e-78	3.38e-10	1.52e-160	0.0922662	0	1.61e-75	0	8.74e-18	0
PGSC0003DMT400002784	PGSC0003DMP400002013	PGSC0003DMG400001079	Lipid-A-disaccharide synthase	3.62e-44	2.16e-17	3.2e-23	0.12173	1.61e-25	6.67e-26	3.86e-122	0.152146	1.06e-22	7.83e-28	7.39e-10	1.36e-18
PGSC0003DMT400002786	PGSC0003DMP400002014	PGSC0003DMG400001080	GD3B	3.25e-05	0.770465	0.000173459	0.148956	0.846835	0.00130937	0.375204	1.3088	2.16e-05	2.11583	7.05e-05	1.51e-05
PGSC0003DMT400002787	PGSC0003DMP400002015	PGSC0003DMG400001080	GD3B	3.44695	2.32316	2.55659	2.43149	1.67342	2.73052	3.33093	3.29499	3.4523	0.674357	3.1906	3.36139
PGSC0003DMT400002788	PGSC0003DMP400002016	PGSC0003DMG400001081	NBS-LRR protein	0.925439	0.990958	0.922181	1.55631	1.23216	1.56582	0.564881	0.737994	0.993935	1.08662	1.13157	0.99345
PGSC0003DMT400002789	PGSC0003DMP400002017	PGSC0003DMG400001082	ATP synthase subunit H protein	65.9302	54.4173	70.0159	69.2766	59.744	49.6934	71.9706	53.8333	50.9808	41.9862	72.0359	60.6474
PGSC0003DMT400002790	PGSC0003DMP400002018	PGSC0003DMG400001083	Topoisomerase I	39.9728	42.8192	49.2361	44.0508	42.7971	44.3602	36.1784	45.6696	44.2384	40.7232	44.8889	43.9482
PGSC0003DMT400002791	PGSC0003DMP400002019	PGSC0003DMG400001083	Topoisomerase I	9.29367	11.5271	5.8823	8.43345	6.81265	4.28578	9.12576	4.09782	4.38294	7.9921	3.84245	8.12971
PGSC0003DMT400002793	PGSC0003DMP400002020	PGSC0003DMG400001084	Conserved gene of unknown function	50.9412	47.2171	46.8116	51.929	48.1885	43.6421	46.0253	45.6555	46.5695	44.1188	48.1652	41.179
PGSC0003DMT400002794	PGSC0003DMP400002021	PGSC0003DMG400001085	Cell differentiation protein Rcd1	0	0	0	0	0	0	0	0	0	0	0	0
PGSC0003DMT400002796	PGSC0003DMP400002022	PGSC0003DMG400001086	Cell differentiation protein rcd1	2e-97	1.67e-54	4.12e-60	4.81e-43	6.37e-27	2.11e-43	5.81e-13	1.95e-62	6.22e-27	1.74e-09	9.19e-81	1.05e-39
PGSC0003DMT400002798	PGSC0003DMP400002023	PGSC0003DMG400001087	Gene of unknown function	0	0	0	0	0	0	0	0	0	0	0	0
PGSC0003DMT400002800	PGSC0003DMP400002024	PGSC0003DMG400001088	Gene of unknown function	0	0	0	0	0	0	0	0	0	0	0	0
PGSC0003DMT400002802	PGSC0003DMP400002025	PGSC0003DMG400001089	Conserved gene of unknown function	4.5285	3.42366	2.28076	5.7143	3.03342	5.18721	3.95405	3.50265	2.66277	20.3296	8.4961	8.92632
PGSC0003DMT400002803	PGSC0003DMP400002026	PGSC0003DMG400001090	AT hook motif-containing protein	6.26e-11	0.720992	1.86e-06	5.37e-05	0.228928	4.44e-57	0.431661	4.97e-32	0.298075	4.84e-07	0.318983	3.54e-21
PGSC0003DMT400002804	PGSC0003DMP400002027	PGSC0003DMG400001090	AT hook motif-containing protein	1.20497	1.02986	2.00072	0.968085	1.27078	1.43434	1.01084	2.21427	1.25995	2.11842	0.156283	1.88647
PGSC0003DMT400002805	PGSC0003DMP400002028	PGSC0003DMG400001090	AT hook motif-containing protein	0.011248	0.000199827	0.000287071	1.86e-05	3.52e-12	0.0032673	0.00026419	0.00133185	0.45818	0.000197517	0.945715	0.00148434
PGSC0003DMT400002806	PGSC0003DMP400002029	PGSC0003DMG400001091	Receptor serine-threonine protein kinase	0	0	0	0	0	0	0	0	0	0	0	0
PGSC0003DMT400002807	PGSC0003DMP400002030	PGSC0003DMG400001091	Receptor serine-threonine protein kinase	0	0	0	0	0	0	0	0	0	0	0	0
PGSC0003DMT400002808	PGSC0003DMP400002031	PGSC0003DMG400001092	UDP-glucoronosyl/UDP-glucosyl transferase family protein	13.494	13.7782	13.9937	12.5086	15.4143	15.4911	10.073	8.12818	17.2571	16.2189	10.121	20.3802
PGSC0003DMT400002809	PGSC0003DMP400002032	PGSC0003DMG400001093	Conserved gene of unknown function	0	0.07017	0	0	0	0	0	0.183096	0.142968	0	0	0.182578
PGSC0003DMT400002810	PGSC0003DMP400002033	PGSC0003DMG400001094	Protein phosphatase 2c	4.5028	5.66287	4.53632	3.70532	2.97168	3.30549	2.03855	3.62739	3.56563	3.49978	2.23937	2.19604
PGSC0003DMT400002811	PGSC0003DMP400002034	PGSC0003DMG400001094	Protein phosphatase 2c	0.000150399	0.000139552	0.000419219	0.000373469	1.12208	5.77e-05	2.6e-05	6.43e-05	7.35e-05	0.00552797	0.000225962	8.68e-05
PGSC0003DMT400002812	PGSC0003DMP400002035	PGSC0003DMG401001095	Conserved gene of unknown function	1.66406	3.72687	3.2323	2.20928	2.11205	1.54198	3.98091	1.88e-10	1.73189	0.010339	1.75333	2.30561
PGSC0003DMT400002814	PGSC0003DMP400002037	PGSC0003DMG402001095	Conserved gene of unknown function	2.07e-05	7.48e-10	2.49e-05	3.69e-07	9.89e-09	2.65e-05	1.88e-05	2.57e-05	3.58e-05	1.53e-12	6.87e-05	4.8e-05
PGSC0003DMT400002815	PGSC0003DMP400002038	PGSC0003DMG400001096	Transporter	0.00742644	0.497116	0.0132222	1.79889	4.21761	0.00392235	0.653754	0.000567624	1.4473	3.73803	1.7556	4.42624
PGSC0003DMT400002816	PGSC0003DMP400002039	PGSC0003DMG400001096	Transporter	9.57266	12.3143	8.43596	10.2681	8.97036	11.8448	18.0067	12.6783	9.29766	11.5021	19.9613	14.61
PGSC0003DMT400002817	PGSC0003DMP400002040	PGSC0003DMG400001097	Pollen ole e 1 allergen and extensin family protein	74.4599	71.3166	74.269	48.683	51.1173	50.2754	45.7425	38.4901	37.5103	27.6701	24.0284	24.5858
PGSC0003DMT400002818	PGSC0003DMP400002041	PGSC0003DMG400001098	Cytochrome P450	0	0	0	0	0	0	0	0	0	0	0	0.0781643
PGSC0003DMT400002820	PGSC0003DMP400002042	PGSC0003DMG400001099	Chloroplast lipocalin	21.3526	23.7552	24.8788	16.4444	22.0965	18.2129	28.2609	16.8265	16.8178	16.4183	12.5784	17.7756
PGSC0003DMT400002822	PGSC0003DMP400002043	PGSC0003DMG400001100	Electron transport oxidoreductase	21.4364	22.5018	21.8093	24.5574	21.3892	21.1762	42.1078	44.7451	42.6631	54.2862	46.9877	32.374
PGSC0003DMT400002828	PGSC0003DMP400002047	PGSC0003DMG400001104	DEAD-box ATP-dependent RNA helicase 37	23.3065	36.2888	38.3265	31.5758	36.7668	38.1331	47.2759	24.9923	42.244	27.3898	36.3231	31.8575
PGSC0003DMT400002830	PGSC0003DMP400002048	PGSC0003DMG400001105	Sphingosine-1-phosphate phosphohydrolase	34.3941	40.3053	39.6076	58.4085	46.4801	43.1483	40.3053	41.2229	49.7678	51.8294	51.7092	67.9258
PGSC0003DMT400002831	PGSC0003DMP400002049	PGSC0003DMG400001105	Sphingosine-1-phosphate phosphohydrolase	0.742767	3.17e-17	2.16e-13	1.27e-19	7.53e-14	0.418285	5.39e-12	0.555077	4.84e-21	8.44e-17	1.12702	1.56461
PGSC0003DMT400002832	PGSC0003DMP400002050	PGSC0003DMG400001106	Gene of unknown function	0	0	0	0	0	0	0	0	0	0	0	0
PGSC0003DMT400002835	PGSC0003DMP400002051	PGSC0003DMG400001107	Gene of unknown function	0	0	0	0	0	0	0	0	0	0	0	0
PGSC0003DMT400002837	PGSC0003DMP400002052	PGSC0003DMG400001108	Gene of unknown function	4.45287	4.72154	4.29375	3.56446	5.20089	4.10246	4.91577	5.65906	5.94824	8.85488	3.69249	3.58441
PGSC0003DMT400002842	PGSC0003DMP400002057	PGSC0003DMG400001110	Protein GIGANTEA	0	0	0	0	0	0	0	0	0	0	0	0
PGSC0003DMT400002845	PGSC0003DMP400002058	PGSC0003DMG400001111	Metal tolerance protein 4	0	0	0	0	0	0	0	0	0	0	0	0
PGSC0003DMT400002856	PGSC0003DMP400002063	PGSC0003DMG400001114	TLP domain class transcription factor	1.41719	0.83888	0.621695	1.20031	1.36087	1.16925	1.15607	1.99692	1.09504	0.674067	0.970798	1.33716
PGSC0003DMT400002857	PGSC0003DMP400002064	PGSC0003DMG400001114	TLP domain class transcription factor	2.05482	1.26963	0.810277	2.51161	2.51574	2.62163	2.56753	3.72195	2.10334	2.36048	2.20568	1.82534
PGSC0003DMT400002858	PGSC0003DMP400002065	PGSC0003DMG400001114	TLP domain class transcription factor	35.2251	27.5098	25.8239	35.7562	32.4912	34.9751	37.2647	37.4565	33.2387	25.8878	41.9945	28.3747
PGSC0003DMT400002859	PGSC0003DMP400002066	PGSC0003DMG400001115	Conserved gene of unknown function	0	0	0	0	0	0	0	0	0	0	0	0
PGSC0003DMT400002860	PGSC0003DMP400002067	PGSC0003DMG401001116	Protein CHMP7	0.142252	1.17e-05	1.31e-06	6.71e-06	3.44e-06	6.28e-10	4.02e-10	2.59e-11	3.39e-17	9.89e-17	2.91e-10	3.37e-14
PGSC0003DMT400002861	PGSC0003DMP400002068	PGSC0003DMG401001116	Protein CHMP7	2.64821	2.80044	3.62522	3.19507	2.78983	3.00272	4.01919	3.97646	4.51854	3.13337	4.34749	3.69737
PGSC0003DMT400002862	PGSC0003DMP400002069	PGSC0003DMG402001116	Gene of unknown function	0.204376	0	0	0	0.519643	0.269329	0.257664	0.314894	0.232229	0	0	0
PGSC0003DMT400002863	PGSC0003DMP400002070	PGSC0003DMG401001116	Protein CHMP7	0.116013	6.34e-15	1.2e-06	5.36e-11	3.07e-07	1.1e-27	1.18e-15	2.21e-13	7.51e-20	3.76e-15	5.89e-26	1.67e-22
PGSC0003DMT400002864	PGSC0003DMP400002071	PGSC0003DMG401001116	Protein CHMP7	1.49e-05	4.31e-15	1.21e-08	4.16e-07	3.65e-13	0.0941724	4.24e-06	0.00011117	0.000718414	2.1e-05	0.000902225	0.000268189
PGSC0003DMT400002865	PGSC0003DMP400002072	PGSC0003DMG400001117	Protoporphyrinogen oxidase	1.3919	1.27949	0.00138236	0.421466	0.950089	1.12064	0.494123	0.358496	0.00654331	0.0393855	2.36e-06	2.32e-06
PGSC0003DMT400002866	PGSC0003DMP400002073	PGSC0003DMG400001117	Protoporphyrinogen oxidase	29.5589	34.3699	40.4572	34.54	28.9806	33.6018	24.7841	26.1062	30.8242	25.0847	32.5345	18.2906
PGSC0003DMT400002867	PGSC0003DMP400002074	PGSC0003DMG400001117	Protoporphyrinogen oxidase	0.00254215	0.434538	1.56667	0.00303774	0.00245581	0.00576947	0.00645329	0.00308214	1.32238	1.08909	9.36e-06	1.11e-05
PGSC0003DMT400002868	PGSC0003DMP400002075	PGSC0003DMG400001117	Protoporphyrinogen oxidase	0.10685	0.00207325	1.06376	0.959084	0.659407	1.95058	0.741583	1.51989	0.185992	1.26621	1.63917	0.91707
PGSC0003DMT400002869	PGSC0003DMP400002076	PGSC0003DMG400001118	Zinc finger protein	0.0941223	0	0.040642	0	0	0.0844233	0.157277	0.0975373	0.0385143	0	0.140337	0.0486298
PGSC0003DMT400002870	PGSC0003DMP400002077	PGSC0003DMG400001119	Histone H3.2	4.2208	3.82463	3.27966	3.27199	3.92969	5.79137	32.0351	14.3536	0.493099	2.16817	32.9769	19.0851
PGSC0003DMT400002871	PGSC0003DMP400002078	PGSC0003DMG400001120	Ribonuclease P	0.303675	0	0	0.670987	0.533502	0.498281	9.55e-59	0.63334	0	0	3.98e-105	0
PGSC0003DMT400002872	PGSC0003DMP400002079	PGSC0003DMG400001120	Ribonuclease P	5.60279	6.33693	5.35368	5.42516	4.5774	5.43431	3.81258	4.8446	5.2804	5.8055	4.01616	3.74168
PGSC0003DMT400002873	PGSC0003DMP400002080	PGSC0003DMG400001121	Cysteine desulfurylase	4.05812	2.1428	3.67211	1.33222	3.65018	3.11734	3.52731	3.89029	2.97218	8.59e-08	1.90268	2.30274
PGSC0003DMT400002874	PGSC0003DMP400002081	PGSC0003DMG400001121	Cysteine desulfurylase	1.03397	0.452431	0.617354	1.47241	0.610496	2.28876	9.72e-27	1.09177	5.68e-10	1.46044	7.64e-06	2.13913
PGSC0003DMT400002875	PGSC0003DMP400002082	PGSC0003DMG400001122	Coiled-coil protein	0.000103309	5.68e-15	1.1e-16	5.81e-17	9.91e-10	8.5e-10	1.71e-06	7.49e-27	2.12e-08	8.09e-28	1.27e-06	8.03e-06
PGSC0003DMT400002876	PGSC0003DMP400002083	PGSC0003DMG400001122	Coiled-coil protein	0.696574	9.38e-05	0.61033	0.751606	0.311184	0.33104	0.508973	1.01804	0.657016	0.000600532	0.000110324	0.648616
PGSC0003DMT400002877	PGSC0003DMP400002084	PGSC0003DMG400001123	Protein translocase subunit secA	24.79	27.3282	30.8857	24.8959	23.602	23.7928	20.8919	20.3848	21.7732	20.3616	16.2952	14.0701
PGSC0003DMT400002881	PGSC0003DMP400002087	PGSC0003DMG400001126	Zinc knuckle (CCHC-type) family protein	1.86e-06	0.435023	5.27e-10	0.201153	0.169226	5.93e-08	4.44e-16	2.11e-14	3.89e-10	2.24e-28	0.0862207	4.47e-12
PGSC0003DMT400002882	PGSC0003DMP400002088	PGSC0003DMG400001126	Zinc knuckle (CCHC-type) family protein	2.7697	4.05219	3.13454	3.27193	4.0902	2.79778	1.49221	4.1417	2.4148	1.70652	1.6312	3.37064
PGSC0003DMT400002883	PGSC0003DMP400002089	PGSC0003DMG400001126	Zinc knuckle (CCHC-type) family protein	0.502914	1.34e-07	0.000144256	3.56e-06	0.000105083	0.000149586	4.76e-09	0.000261055	0.177094	7.03e-05	6.25e-06	6.51e-09
PGSC0003DMT400002884	PGSC0003DMP400002090	PGSC0003DMG400001126	Zinc knuckle (CCHC-type) family protein	7.96e-12	2.64e-08	5.01e-20	4.71e-14	3.12e-11	8.44e-20	0.00101851	1.55e-18	8.68e-12	8.44e-12	0.278711	0.00127516
PGSC0003DMT400002885	PGSC0003DMP400002091	PGSC0003DMG400001126	Zinc knuckle (CCHC-type) family protein	0.491174	2.97e-05	0.823037	7.65e-11	1.21e-09	0.335997	0.133045	1.09063	0.302815	8.67e-09	1.65e-09	0.118997
PGSC0003DMT400002887	PGSC0003DMP400002092	PGSC0003DMG400001127	Histone H1F	8.76171	8.42399	10.8977	13.4536	9.51834	12.6843	31.8955	21.2685	26.904	47.4427	37.0807	41.576
PGSC0003DMT400002888	PGSC0003DMP400002093	PGSC0003DMG400001127	Histone H1F	0.374723	1.25e-05	3.92e-05	9.79e-06	5.95e-05	4.33e-06	0.498801	0.566574	1.43e-05	8.86e-05	2.31337	1.2216
PGSC0003DMT400002889	PGSC0003DMP400002094	PGSC0003DMG400001128	40S ribosomal protein S15	8.22e-06	1.46e-05	9.67e-06	3.57e-05	4.23e-05	4.62e-05	3.6e-06	1.19e-05	1.63e-05	0.00635842	1.3e-07	1.52398
PGSC0003DMT400002890	PGSC0003DMP400002095	PGSC0003DMG400001128	40S ribosomal protein S15	21.1596	24.9419	24.2809	23.4565	24.0645	23.9639	14.1905	12.0515	15.1943	10.9529	18.2447	12.7131
PGSC0003DMT400002891	PGSC0003DMP400002096	PGSC0003DMG400001129	DNA-directed RNA polymerase II 19 kD polypeptide rpb7	2.87806	4.56012	3.63225	3.03036	3.18104	3.85243	4.35315	5.03633	3.46479	6.78624	4.41434	4.22317
PGSC0003DMT400002892	PGSC0003DMP400002097	PGSC0003DMG400001130	Phosphatidate cytidylyltransferase	0.000417707	0.502034	0.963836	3.21607	4.63803	0.316274	1.88132	5.60461	4.24184	13.4724	4.01436	0.19048
PGSC0003DMT400002893	PGSC0003DMP400002098	PGSC0003DMG400001130	Phosphatidate cytidylyltransferase	6.88584	6.30826	14.4932	5.65513	1.35156	11.0427	4.36342	10.2676	8.77834	7.67426	6.48438	1.8061
PGSC0003DMT400002898	PGSC0003DMP400002100	PGSC0003DMG400001131	RNA binding	3.96877	4.11517	4.37075	3.73074	4.70609	4.91085	2.82479	3.33892	3.76598	3.02748	2.84845	2.12653
PGSC0003DMT400002899	PGSC0003DMP400002101	PGSC0003DMG401001132	Transporter	14.2561	15.9839	11.6487	20.1355	19.5676	13.9043	32.5442	33.4513	17.5326	26.0215	27.0335	15.9329
PGSC0003DMT400002900	PGSC0003DMP400002102	PGSC0003DMG402001132	Transporter	0.150773	0.183481	0.184727	0.183259	0.10277	1.04e-131	1.43e-253	3.42e-112	5.38e-131	1.34e-138	0.10692	0.356886
PGSC0003DMT400002904	PGSC0003DMP400002105	PGSC0003DMG400001135	Conserved gene of unknown function	0.0388478	0.0462952	0.100645	0.0431632	0.246079	0.208879	0.0486982	0.301814	0	0.296853	0.173858	0.120383
PGSC0003DMT400002906	PGSC0003DMP400002107	PGSC0003DMG400001136	Clathrin coat assembly protein ap-1	5.16461	8.82991	1.45186	5.39412	7.96183	7.6252	8.02852	4.57754	8.55796	16.4944	7.61056	5.1989
PGSC0003DMT400002908	PGSC0003DMP400002109	PGSC0003DMG400001137	Uncharacterized mitochondrial protein	0.54217	0.452708	0.491633	0.391707	0.309015	0.583863	0.271748	0.63221	0.266752	0.20695	0.969768	0.58838
PGSC0003DMT400002909	PGSC0003DMP400002110	PGSC0003DMG400001138	Conserved gene of unknown function	0	0	0	0	0	0	0	0	0	0	0	0
PGSC0003DMT400002911	PGSC0003DMP400002111	PGSC0003DMG400001139	Carboxyl-terminal proteinase	0	0	0	0.191703	0	0	0	0.133926	0.103421	0	0	0
PGSC0003DMT400002919	PGSC0003DMP400002113	PGSC0003DMG400001142	Gene of unknown function	0.245801	0.0585354	0.127358	0	0.0622937	0	0	0	0.0598537	0	0	0
PGSC0003DMT400002920	PGSC0003DMP400002114	PGSC0003DMG400001143	Mads box protein	0	0	0	0	0	0	0	0	0	0	0	0
PGSC0003DMT400002922	PGSC0003DMP400002115	PGSC0003DMG400001144	Cytochrome P450 92B1	0.00198205	8.33e-06	0.133503	3.04e-06	1.22e-06	0	0	0	0.161261	0	0.199579	0
PGSC0003DMT400002923	PGSC0003DMP400002116	PGSC0003DMG400001144	Cytochrome P450 92B1	0.0690762	0.208958	0.111546	0.116872	0.177646	0.0942955	0	0.0544855	5.97e-07	0	6.92e-07	0.0543305
PGSC0003DMT400002924	PGSC0003DMP400002117	PGSC0003DMG400001145	High-affinity nitrate transporter	0	0	0	0	0	0	0	0.0640443	0	0	0	0
PGSC0003DMT400002927	PGSC0003DMP400002118	PGSC0003DMG400001146	Snf1-kinase beta subunit, plants	0.0567576	1.32e-36	8.53e-49	2.13e-42	3.01e-46	0.0765994	2.57e-36	0.0929245	2.15e-41	2e-75	1.4e-43	2.87e-64
PGSC0003DMT400002928	PGSC0003DMP400002119	PGSC0003DMG400001146	Snf1-kinase beta subunit, plants	2.61478	3.37904	7.31805	8.4129	2.66444	5.71143	2.38704	4.53924	4.53024	7.78561	6.55115	1.76625
PGSC0003DMT400002929	PGSC0003DMP400002120	PGSC0003DMG400001146	Snf1-kinase beta subunit, plants	8.42e-06	3.72e-07	1.98e-12	2.23e-08	1.92e-06	3.39e-11	3.38e-05	1.02306	1.82e-11	1.14e-28	2.55e-11	1.33e-16
PGSC0003DMT400002930	PGSC0003DMP400002121	PGSC0003DMG400001147	Conserved gene of unknown function	9.06e-08	1.07e-06	1.12e-07	3.96e-10	5.69e-08	1.23e-19	2.25e-12	1.53e-06	2.54e-10	6.95e-17	0.21161	3.47e-07
PGSC0003DMT400002931	PGSC0003DMP400002122	PGSC0003DMG400001147	Conserved gene of unknown function	7.57363	6.72196	5.65136	6.49483	9.01582	7.81872	8.12679	7.95039	5.60373	5.22246	7.12046	9.41189
PGSC0003DMT400002932	PGSC0003DMP400002123	PGSC0003DMG400001147	Conserved gene of unknown function	1.05e-07	7.54e-06	2.39e-07	0.177444	2.54e-08	7.79e-20	4.26e-10	2.11e-06	1.43e-07	5.5e-15	0.283291	0.599862
PGSC0003DMT400002933	PGSC0003DMP400002124	PGSC0003DMG400001148	RuBisCO large subunit-binding protein subunit alpha, chloroplastic	103.511	162.26	143.871	116.752	124.312	143.291	108.223	96.7037	124.732	91.0346	99.2015	62.073
PGSC0003DMT400002934	PGSC0003DMP400002125	PGSC0003DMG400001149	Allene oxide synthase 2	34.724	24.136	20.1576	19.1182	39.6466	38.3745	26.1663	40.8684	23.0991	64.6448	85.9463	143.283
PGSC0003DMT400002935	PGSC0003DMP400002126	PGSC0003DMG400001150	Cysteine-type peptidase	12.1042	9.68933	11.79	7.66905	8.49606	8.69009	4.79597	4.49775	8.20023	9.69572	6.43395	3.14056
PGSC0003DMT400002938	PGSC0003DMP400002127	PGSC0003DMG400001150	Cysteine-type peptidase	0.878834	3.78e-11	0.389805	3.56e-09	1.91e-16	0.442711	6.21e-15	0.715858	1e-16	5.1e-09	8.3e-08	2e-23
PGSC0003DMT400002946	PGSC0003DMP400002131	PGSC0003DMG400001152	FK506-binding protein	33.1035	34.6845	35.0298	27.1558	33.2857	33.4269	29.2849	29.1937	33.1106	27.4492	29.7659	25.0698
PGSC0003DMT400002947	PGSC0003DMP400002132	PGSC0003DMG400001152	FK506-binding protein	0.0997975	0.120368	0.124556	0.108566	0.12471	2.13e-16	0.590746	0.466372	1.36e-19	2.91e-14	0.139948	1.34e-12
PGSC0003DMT400002948	PGSC0003DMP400002133	PGSC0003DMG400001153	Conserved gene of unknown function	0.642567	1.05525	0.478546	1.59043	1.51625	0.913363	1.03694	0.00170704	0.841077	1.85e-05	0.000205866	1.70435
PGSC0003DMT400002949	PGSC0003DMP400002134	PGSC0003DMG400001153	Conserved gene of unknown function	3.76489	2.91575	4.36176	3.06302	2.70483	3.75406	3.28025	4.90196	4.16154	5.45418	4.83446	4.15027
PGSC0003DMT400002951	PGSC0003DMP400002135	PGSC0003DMG400001154	Gene of unknown function	2.73267	1.70337	1.81018	1.8291	1.80938	1.88016	1.401	1.83428	1.52504	0.94856	1.06489	1.20333
PGSC0003DMT400002955	PGSC0003DMP400002136	PGSC0003DMG400001155	Arf gtpase-activating protein	24.7789	24.9948	27.0195	24.6985	26.1838	23.8961	27.5781	25.61	20.6351	19.7678	22.7242	22.8242
PGSC0003DMT400002958	PGSC0003DMP400002137	PGSC0003DMG400001157	Gene of unknown function	0	0	0	0	0	0	0	0	0	0	0	0
PGSC0003DMT400002959	PGSC0003DMP400002138	PGSC0003DMG400001158	ESC	0.0569494	0	0.0737674	0.252955	0.0721758	0.15277	0.0714343	0.353631	0.345447	0	0.59545	0.617103
PGSC0003DMT400002960	PGSC0003DMP400002139	PGSC0003DMG401001159	Conserved gene of unknown function	17.6651	30.4537	22.293	22.7213	24.7419	24.9905	15.5153	12.7351	16.1282	13.8773	10.8139	17.8493
PGSC0003DMT400002961	PGSC0003DMP400002140	PGSC0003DMG402001159	Conserved gene of unknown function	35.8106	46.1168	50.7595	41.6284	38.6467	38.0862	25.4011	25.2062	28.5694	20.3344	22.1507	28.9843
PGSC0003DMT400002962	PGSC0003DMP400002141	PGSC0003DMG400001160	Conserved gene of unknown function	0.814938	0.241554	0.131935	0	0.129224	0.135895	0.511901	0.157775	0.242171	0	0.763185	0.314667
PGSC0003DMT400002963	PGSC0003DMP400002142	PGSC0003DMG400001161	MYC transcription factor	66.5457	63.6723	54.8769	71.238	81.0384	77.9208	84.2009	99.7763	102.602	139.228	159.196	150.003
PGSC0003DMT400002964	PGSC0003DMP400002143	PGSC0003DMG400001162	SnRK1-interacting protein 1	5.61608	4.92328	5.3716	3.73821	4.82105	6.00479	4.55647	3.74994	3.93001	4.63956	2.19848	4.14006
PGSC0003DMT400002968	PGSC0003DMP400002144	PGSC0003DMG400001165	Conserved gene of unknown function	0	0	0	0	0	0	0	0	0	0.749993	0	0
PGSC0003DMT400002969	PGSC0003DMP400002145	PGSC0003DMG400001166	RNA-directed DNA polymerase (Reverse transcriptase)	0.186545	0.177868	0.144988	0.124367	0.141795	0	0	0.115953	0.0456741	0	0.111303	0.0578117
PGSC0003DMT400002970	PGSC0003DMP400002146	PGSC0003DMG400001167	Gene of unknown function	0	0	0	0	0	0	0	0	0	0	0	0
PGSC0003DMT400002975	PGSC0003DMP400002147	PGSC0003DMG400001168	Gene of unknown function	0	0	0	0	0	0	0	0	0	0	0	0
PGSC0003DMT400002979	PGSC0003DMP400002150	PGSC0003DMG400001170	Carbonic anhydrase	0.0911588	0.108175	0.118069	0	0	0	0	0.4238	0	0.699562	0.272978	0.14087
PGSC0003DMT400002980	PGSC0003DMP400002151	PGSC0003DMG400001171	RNase H family protein	0	0	0	0	0	0	0	0	0	0	0	0
PGSC0003DMT400002981	PGSC0003DMP400002152	PGSC0003DMG400001172	Conserved gene of unknown function	4.90326	0.285957	1.20986	1.88179	1.37202	2.25111	2.24042	0.262352	5.02141	4.45095	2.73848	3.18217
PGSC0003DMT400002985	PGSC0003DMP400002154	PGSC0003DMG400001174	Conserved gene of unknown function	7.1067	2.40528	2.62974	3.37599	5.58214	4.05778	0.992387	3.14312	2.13489	4.33605	3.55227	15.6717
PGSC0003DMT400002986	PGSC0003DMP400002155	PGSC0003DMG400001175	Gene of unknown function	0	0	0	0	0	0	0	0	0	0	0	0
PGSC0003DMT400002988	PGSC0003DMP400002156	PGSC0003DMG400001176	Gene of unknown function	0	0	0	0	0	0	0	0	0	0	0	0
PGSC0003DMT400002989	PGSC0003DMP400002157	PGSC0003DMG400001177	Gene of unknown function	9.08985	6.52266	6.1005	2.90073	5.59437	5.33963	2.42938	4.54249	2.6604	3.62226	1.02336	1.61184
PGSC0003DMT400002991	PGSC0003DMP400002158	PGSC0003DMG400001178	Conserved gene of unknown function	261.623	204.27	212.728	251.806	245.345	192.661	245.934	244.53	270.554	341.39	280.261	398.601
PGSC0003DMT400002993	PGSC0003DMP400002159	PGSC0003DMG400001179	Carboxylesterase	1.0349	0.193519	1.37529	1.17472	0.919342	1.15488	0.889324	2.29339	0.830168	1.41025	0.511327	0.85552
PGSC0003DMT400002994	PGSC0003DMP400002160	PGSC0003DMG400001179	Carboxylesterase	7.03445	7.98254	6.61582	6.52805	7.51522	5.13735	4.89376	5.79889	4.27167	5.0654	6.45216	4.23643
PGSC0003DMT400002995	PGSC0003DMP400002161	PGSC0003DMG400001179	Carboxylesterase	0.326011	0.607757	2.14e-10	0.844611	0.367321	0.37037	0.405499	0.0935936	1.09806	3.34e-26	0.0528327	0.43029
PGSC0003DMT400002997	PGSC0003DMP400002162	PGSC0003DMG400001180	Cytochrome b561	18.1813	23.218	19.5377	20.1077	23.5596	22.0102	26.4472	19.8511	18.9441	18.5673	20.7349	21.983
PGSC0003DMT400002999	PGSC0003DMP400002163	PGSC0003DMG400001181	ACI19	2.89768	4.10868	3.57905	7.63903	4.45229	6.0379	2.98691	9.20447	10.133	22.2435	11.9399	16.5994
PGSC0003DMT400003000	PGSC0003DMP400002164	PGSC0003DMG400001181	ACI19	31.0637	29.4664	34.6197	80.7564	62.3893	64.2363	42.386	89.7785	90.8719	196.726	108.182	141.797
PGSC0003DMT400003001	PGSC0003DMP400002165	PGSC0003DMG400001182	RING zinc finger protein 1	2.87e-45	1.32e-42	1.75e-57	1.69e-93	2.23e-78	3.41e-40	1.36e-42	1.31e-31	9.55e-29	1.21e-121	4.91e-61	2.91e-61
PGSC0003DMT400003002	PGSC0003DMP400002166	PGSC0003DMG400001182	RING zinc finger protein 1	24.4194	17.3222	18.9906	33.5592	26.8001	29.8125	36.3807	47.0354	39.5233	44.7531	32.1298	39.7321
PGSC0003DMT400003003	PGSC0003DMP400002167	PGSC0003DMG400001182	RING zinc finger protein 1	0.972236	1.63039	1.257	3.00782	2.70717	2.6164	5.20352	5.41861	5.30357	2.91864	4.32656	4.2172
PGSC0003DMT400003004	PGSC0003DMP400002168	PGSC0003DMG400001183	Glycosyltransferase family GT8 protein	0.295492	0.293203	0.0637938	0.273506	0.187218	0.0661176	0.0617586	0.0764834	0.119918	0	0.0735222	1.6016
PGSC0003DMT400003005	PGSC0003DMP400002169	PGSC0003DMG400001184	Pentatricopeptide repeat-containing protein	1.18338	1.41161	1.3936	1.19577	1.73728	1.52061	1.17952	0.878131	0.727862	0.821266	0.681498	0.708842
PGSC0003DMT400003006	PGSC0003DMP400002170	PGSC0003DMG400001185	Serine-threonine protein kinase, plant-type	0.336661	0.435017	0.109029	0.436555	0.106604	0.188807	0.140623	0.174468	0.10348	0.214193	0.292745	0.130478
PGSC0003DMT400003007	PGSC0003DMP400002171	PGSC0003DMG400001186	Pentatricopeptide repeat-containing protein	0.714665	0.217502	0.77045	0.61962	1.10075	0.504727	0.919489	0.275379	0.412503	1.32611	1.09329	0.967286
PGSC0003DMT400003009	PGSC0003DMP400002172	PGSC0003DMG400001188	DVL protein	5.48141	3.6938	4.73282	2.14476	3.27261	4.15523	3.24122	9.98509	8.15578	5.78133	3.06106	3.31906
PGSC0003DMT400003010	PGSC0003DMP400002173	PGSC0003DMG400001189	Heat shock protein binding protein	0.143559	0	0.15854	0	0	0	0	0	0	0.0279257	0	0
PGSC0003DMT400003011	PGSC0003DMP400002174	PGSC0003DMG400001189	Heat shock protein binding protein	1.45e-15	1.62e-12	6.69e-23	2.08e-23	3.07e-23	5.89e-23	2.37e-22	6.41e-14	3.71e-22	1.61e-15	1.08e-10	4.26e-26
PGSC0003DMT400003012	PGSC0003DMP400002175	PGSC0003DMG400001190	Conserved gene of unknown function	0.00169853	0.00117297	0.0061413	0.00523918	0.00595538	0.00637339	0.00588958	0.00243643	0.00594272	0.0361242	0.00119909	0.00256518
PGSC0003DMT400003013	PGSC0003DMP400002176	PGSC0003DMG400001191	Nucleolin	147.805	217.873	182.111	178.295	209.718	217.069	129.699	116.393	129.828	102.314	131.61	124.236
PGSC0003DMT400003016	PGSC0003DMP400002179	PGSC0003DMG400001193	Pectinesterase	0.0319802	0	0	0.142162	0	0.0860478	0	0.0994184	0.0392473	0	0	0.346974
PGSC0003DMT400003017	PGSC0003DMP400002180	PGSC0003DMG400001194	RALFL33	0	0	0	0	0	0	0	0	0	0	0	0
PGSC0003DMT400003018	PGSC0003DMP400002181	PGSC0003DMG400001195	Outer envelope membrane protein	10.6666	14.2454	8.97805	11.6018	12.4234	13.631	16.5706	17.0055	9.19532	15.1139	11.7835	14.2235
PGSC0003DMT400003021	PGSC0003DMP400002184	PGSC0003DMG400001197	Conserved gene of unknown function	16.4134	14.2498	13.9101	9.62705	8.81665	9.62495	21.5519	22.0645	19.7406	11.9311	11.2632	9.66262
PGSC0003DMT400003023	PGSC0003DMP400002185	PGSC0003DMG400001198	Conserved gene of unknown function	0	0	0	0	0	0	0	0	0	0	0	0
PGSC0003DMT400003025	PGSC0003DMP400002186	PGSC0003DMG400001199	Basic 7S globulin 2 small subunit	5.80052	6.18982	7.33337	11.0309	8.46693	9.9089	5.87676	11.4601	9.84319	12.0636	10.043	15.165
PGSC0003DMT400003034	PGSC0003DMP400002195	PGSC0003DMG400001201	Gene of unknown function	0	0	0	0	0.15661	0	0	0	0	0	0	0
PGSC0003DMT400003036	PGSC0003DMP400002196	PGSC0003DMG400001203	Gene of unknown function	7.93068	8.00526	9.1053	8.20523	5.71121	7.57212	8.51686	7.64683	6.55055	5.51879	5.47544	9.48502
PGSC0003DMT400003037	PGSC0003DMP400002197	PGSC0003DMG400001204	Gene of unknown function	426.3	492.824	467.42	454.988	545.107	597.224	542.494	302.744	632.187	813.728	591.262	1359.47
PGSC0003DMT400003038	PGSC0003DMP400002198	PGSC0003DMG400001205	Conserved gene of unknown function	20.7365	23.9089	22.3193	20.299	21.6811	21.2587	22.6564	16.6699	18.4328	15.5563	20.8382	17.4382
PGSC0003DMT400003039	PGSC0003DMP400002199	PGSC0003DMG400001206	Peroxisomal enoyl-CoA hydratase/isomerase family protein	79.8976	81.2449	75.6379	92.2533	81.6174	79.6427	125.36	93.6435	82.0285	121.534	108.032	123.67
PGSC0003DMT400003040	PGSC0003DMP400002200	PGSC0003DMG400001207	Zinc finger protein	0	0.0614546	0	0	0	0	0	0	0.0627799	0	0	0
PGSC0003DMT400003049	PGSC0003DMP400002202	PGSC0003DMG400001209	Beta-glucosidase	3.90837	3.78501	1.96378	2.27664	6.34121	1.10523	12.034	4.82516	7.11645	3.96e-07	2.99922	5.78303
PGSC0003DMT400003050	PGSC0003DMP400002203	PGSC0003DMG400001210	Beta-glucosidase	0	0	0	0	0	0	0	0	0	0	0	0
PGSC0003DMT400003052	PGSC0003DMP400002204	PGSC0003DMG400001211	Hydrolase, hydrolyzing O-glycosyl compounds	2.26e-10	9.4e-05	9.23e-05	0.819706	0.782478	0.139937	1.82e-23	0	0.811681	0	0	1.89253
PGSC0003DMT400003054	PGSC0003DMP400002205	PGSC0003DMG400001211	Hydrolase, hydrolyzing O-glycosyl compounds	0.364486	0.268161	0.70106	0.239237	0.401856	0.143117	0.542242	0.328633	2.24e-12	0	0.15715	0.673835
PGSC0003DMT400003055	PGSC0003DMP400002206	PGSC0003DMG400001211	Hydrolase, hydrolyzing O-glycosyl compounds	1.85e-05	0.380664	0.927522	0.406328	0.554322	0.582101	0.156623	0.546866	1.73e-06	0	0.268166	0.089006
PGSC0003DMT400003061	PGSC0003DMP400002208	PGSC0003DMG400001213	ATP binding protein	0.421831	0.94068	0.560305	0.453377	2.23e-08	0.701463	0.260635	2.12e-05	0.705394	0.618605	0.000131154	0.508608
PGSC0003DMT400003063	PGSC0003DMP400002209	PGSC0003DMG400001214	NADH-ubiquinone oxidoreductase chain 2	0	0	0	0	0	0	0	0	0	0	0	0
PGSC0003DMT400003064	PGSC0003DMP400002210	PGSC0003DMG400001215	Unknow protein	0.173818	0	0	0	0	0	0	0	0	0	0	0
PGSC0003DMT400003066	PGSC0003DMP400002211	PGSC0003DMG400001216	Gene of unknown function	1.23759	0	0	0	0	0	0	0	0	0	0	0
PGSC0003DMT400003068	PGSC0003DMP400002212	PGSC0003DMG400001217	Gene of unknown function	0	0	0	0	0.363543	0	0	0	0	0	0	0
PGSC0003DMT400003071	PGSC0003DMP400002213	PGSC0003DMG400001218	Type I MADS box transcription factor	0.192158	0.452351	0.248819	1.27469	0.244225	0.253595	0	0	0	0	0	0
PGSC0003DMT400003073	PGSC0003DMP400002214	PGSC0003DMG400001219	Mads box protein	0	0	0	0	0	0	0	0	0	0	0	0
PGSC0003DMT400003075	PGSC0003DMP400002215	PGSC0003DMG400001220	Gene of unknown function	0	0.297146	0.328453	0	0	0	0	0	0	0	0	0
PGSC0003DMT400003078	PGSC0003DMP400002216	PGSC0003DMG400001221	EARLY flowering 4 protein	23.6343	27.467	37.2105	28.03	28.5123	22.9485	11.9903	17.3208	28.4342	19.6994	24.8319	8.11312
PGSC0003DMT400003082	PGSC0003DMP400002220	PGSC0003DMG400001223	NAC domain protein	0	0.149324	0.0813099	0.139385	0	0.420685	0.157511	0.292259	0	0	0.65661	0.0971443
PGSC0003DMT400003086	PGSC0003DMP400002222	PGSC0003DMG400001226	Gibberellin regulated protein	0.619249	0.812607	1.76695	1.86065	0.786101	1.43003	0.359297	7.41e-08	3.3e-14	0	0.374398	1.00044
PGSC0003DMT400003087	PGSC0003DMP400002223	PGSC0003DMG400001226	Gibberellin regulated protein	0.299061	0.446363	0.975796	0.58051	7.15e-06	1.53e-06	0.540714	0.517204	1.04e-05	0	0.453143	1.15249
PGSC0003DMT400003088	PGSC0003DMP400002224	PGSC0003DMG400001227	Gibberellin regulated protein	3.24e-06	0	0	0	11.366	1.78e-05	5.18e-06	9.64e-05	0	0	0.000216442	7.86e-06
PGSC0003DMT400003089	PGSC0003DMP400002225	PGSC0003DMG400001227	Gibberellin regulated protein	4.46144	3.90287	2.75154	2.9442	2.96481	3.3992	3.87062	1.15141	1.13416	0.816185	1.59215	2.95249
PGSC0003DMT400003091	PGSC0003DMP400002226	PGSC0003DMG400001228	Cytochrome b5	29.8293	39.6834	26.9591	38.4295	37.483	40.3132	41.0252	28.4415	25.6115	35.2957	45.0939	44.4323
PGSC0003DMT400003093	PGSC0003DMP400002227	PGSC0003DMG400001228	Cytochrome b5	0.491328	0.107151	0.201629	0.750494	0.654729	0.491465	0.331924	0.489122	0.335737	0.685583	0.387387	0.796701
PGSC0003DMT400003094	PGSC0003DMP400002228	PGSC0003DMG400001229	Gene of unknown function	0	0	0	0	0	0	0	0	0	0	0	0
PGSC0003DMT400003095	PGSC0003DMP400002229	PGSC0003DMG400001229	Gene of unknown function	0	0	0	0	0	0	0	0	0	0	0	0
PGSC0003DMT400003096	PGSC0003DMP400002230	PGSC0003DMG400001230	Gene of unknown function	0	0	0	0	0	0	0	0	0	0	0	0
PGSC0003DMT400003098	PGSC0003DMP400002231	PGSC0003DMG400001232	Phototropic-responsive NPH3 family protein	2.67e-07	0.122513	0	1.41e-14	2.25e-05	1.35e-07	5.98e-44	1.37e-07	0.102583	0.392246	9.02e-06	1.1e-10
PGSC0003DMT400003099	PGSC0003DMP400002232	PGSC0003DMG400001232	Phototropic-responsive NPH3 family protein	0.0287889	1.25e-11	0.0372916	0.000505183	0.255816	0.155236	0.144544	0.179327	0.0621663	2.54e-57	0.129038	0.000127792
PGSC0003DMT400003100	PGSC0003DMP400002233	PGSC0003DMG400001232	Phototropic-responsive NPH3 family protein	6.21e-05	4.16e-15	8.25e-05	0.361459	3.98e-09	9.62e-05	8.84e-05	0.000103154	1.95e-05	2.66e-63	1.71e-18	0.378499
PGSC0003DMT400003101	PGSC0003DMP400002234	PGSC0003DMG400001233	30S ribosomal protein S1, chloroplastic	142.379	178.654	159.474	163.911	145.069	126.381	177.683	105.095	105.64	111.143	133.277	98.5673
PGSC0003DMT400003102	PGSC0003DMP400002235	PGSC0003DMG400001234	Gene of unknown function	0.0553344	0	0	0.122897	0	0	0	0.0859076	0	0	0	0
PGSC0003DMT400003104	PGSC0003DMP400002236	PGSC0003DMG401001235	EMB1441	2.75e-25	1.07e-22	2.14e-28	4.6e-13	1.54e-16	4.14e-61	2.72e-62	2.25e-32	0.770048	2.93e-16	1.46e-13	0.660039
PGSC0003DMT400003105	PGSC0003DMP400002237	PGSC0003DMG402001235	BRI1-KD interacting protein 117	7.2102	8.69612	6.48892	4.73579	3.4029	5.51848	7.86883	5.72252	6.53485	8.83433	7.70071	8.32093
PGSC0003DMT400003108	PGSC0003DMP400002240	PGSC0003DMG400001237	Small GTP-binding protein	0	0	0	0	0	0	0	0	0	0	0	0
PGSC0003DMT400003129	PGSC0003DMP400002249	PGSC0003DMG400001240	Gene of unknown function	1.08687	0.646802	1.12628	0.905252	1.72174	1.1666	0.749755	0.674989	0.924099	0.831575	0.405786	1.00962
PGSC0003DMT400003131	PGSC0003DMP400002250	PGSC0003DMG400001242	Ubiquitin-protein ligase	0	0	0	0	0	0	0	0	0	0	0	0
PGSC0003DMT400003134	PGSC0003DMP400002251	PGSC0003DMG400001243	Proline-rich protein	0.113982	0	0	0	0	0.151834	0	0	0	0	0	0
PGSC0003DMT400003138	PGSC0003DMP400002252	PGSC0003DMG400001244	Nucleic acid binding protein	0	0	0	0	0	0	0	0	0	0	0	0
PGSC0003DMT400003139	PGSC0003DMP400002253	PGSC0003DMG400001244	Nucleic acid binding protein	0.13218	0.156334	0	0	0	0	0.332467	0.204408	0	0	0	0
PGSC0003DMT400003141	PGSC0003DMP400002254	PGSC0003DMG400001244	Nucleic acid binding protein	2.66e-07	3.2e-07	0	0	0	0.253567	3.15e-07	4.13e-07	0.152585	0	0.188473	0
PGSC0003DMT400003146	PGSC0003DMP400002256	PGSC0003DMG400001246	Urease	0.177234	2.58e-22	2.98e-16	8.19e-26	1.12e-36	0.00300959	1.38e-31	2.81e-07	0.00268878	1.06e-07	0.00278847	8.08e-10
PGSC0003DMT400003147	PGSC0003DMP400002257	PGSC0003DMG400001246	Urease	0.745076	1.0223	0.0514973	0.55706	0.00251929	0.83036	0.0103952	1.02347	5.81e-05	2.87251	0.550631	1.35119
PGSC0003DMT400003150	PGSC0003DMP400002260	PGSC0003DMG400001246	Urease	0.413662	0.635958	0.478628	0.319573	0.686811	0.567223	0.493654	0.737055	0.280441	0.245733	0.557629	0.345422
PGSC0003DMT400003151	PGSC0003DMP400002261	PGSC0003DMG400001246	Urease	5.4e-05	0.351954	0.226297	0.315584	0.289794	5.63e-05	0.599046	1.18456	5.13e-13	0.535879	0.000755626	4.95e-05
PGSC0003DMT400003152	PGSC0003DMP400002262	PGSC0003DMG400001247	Adenylate kinase B	30.313	26.3971	24.0886	34.7563	36.9288	33.321	76.6814	53.0103	55.9728	52.2043	64.4674	86.1501
PGSC0003DMT400003153	PGSC0003DMP400002263	PGSC0003DMG401001248	2-oxoglutarate-dependent dioxygenase	0	0	0	0	0	0	0	0	0	0	0	0
PGSC0003DMT400003154	PGSC0003DMP400002264	PGSC0003DMG401001248	2-oxoglutarate-dependent dioxygenase	0	0	0	0	0	0	0	0.261628	0	1.30916	0	0
PGSC0003DMT400003157	PGSC0003DMP400002266	PGSC0003DMG402001248	2-oxoglutarate-dependent dioxygenase	1.81e-06	0	0.0925846	0.158671	0.634073	0.478521	0.0897046	0.5544	0.154227	0	0.213751	0
PGSC0003DMT400003158	PGSC0003DMP400002267	PGSC0003DMG400001249	Gibberellin 20 oxidase	0	0	0	0	0.100494	0	0	0	0	0	0	0
PGSC0003DMT400003162	PGSC0003DMP400002268	PGSC0003DMG400001251	Cytochrome P450	0	0.0604311	0	0.0563756	0	0.136265	0.0636554	0	0	0	0.151569	0
PGSC0003DMT400003166	PGSC0003DMP400002269	PGSC0003DMG400001252	Leucine-rich repeat protein	5.37881	8.43505	10.0999	4.65029	7.6675	6.87196	17.8372	8.51279	13.5226	11.4705	8.95801	11.692
PGSC0003DMT400003167	PGSC0003DMP400002270	PGSC0003DMG400001253	Gene of unknown function	0	0	0	0	0	0	0	0	0	0	0	0
PGSC0003DMT400003173	PGSC0003DMP400002273	PGSC0003DMG400001256	Anion:sodium symporter	1.03824	2.26888	3.19748	1.43083	1.88232	4.15466	1.18664	1.22e-19	5.05836	0.0464467	0.383956	3.7731
PGSC0003DMT400003174	PGSC0003DMP400002274	PGSC0003DMG400001256	Anion:sodium symporter	7.45434	9.71248	9.43123	8.99153	7.00699	9.31176	7.69282	7.31774	4.76029	5.16162	10.9974	4.2595
PGSC0003DMT400003176	PGSC0003DMP400002275	PGSC0003DMG400001257	Gene of unknown function	0	0	0	0	0	0	0	0	0	0	0	0
PGSC0003DMT400003179	PGSC0003DMP400002276	PGSC0003DMG400001258	Conserved gene of unknown function	2.18e-18	0.0463913	0	2.94e-42	0.0245763	0.0523682	0	0.0907176	0	0.148072	0.0868921	0
PGSC0003DMT400003180	PGSC0003DMP400002277	PGSC0003DMG400001258	Conserved gene of unknown function	0	8.1e-45	0	6.72e-52	0	0	0	8.92e-69	0	0	5.77e-10	0
PGSC0003DMT400003181	PGSC0003DMP400002278	PGSC0003DMG400001258	Conserved gene of unknown function	1.78e-24	2.04e-06	0	1.13e-47	2.95e-06	2.32e-06	0	2.34e-06	0	1.72e-05	2.21e-06	0
PGSC0003DMT400003182	PGSC0003DMP400002279	PGSC0003DMG400001258	Conserved gene of unknown function	0.000106885	5.43e-07	0	0.000121805	8.97e-07	6.18e-07	0	5.81e-07	0	5.21e-06	5.48e-07	0
PGSC0003DMT400003183	PGSC0003DMP400002280	PGSC0003DMG400001258	Conserved gene of unknown function	0	0	0	0	0	0	0	0	0	0	0	0
PGSC0003DMT400003185	PGSC0003DMP400002281	PGSC0003DMG400001259	Gene of unknown function	4.13959	3.44609	3.33271	3.72048	4.11674	1.93796	2.53087	2.59793	2.51545	6.02029	1.00655	3.45424
PGSC0003DMT400003198	PGSC0003DMP400002288	PGSC0003DMG400001263	CONSTANS-like zinc finger protein	0	0	0	0	0	0	0	0	0	0	0	0
PGSC0003DMT400003202	PGSC0003DMP400002289	PGSC0003DMG400001265	Gene of unknown function	13.2277	6.60474	7.7288	8.60249	7.69574	8.89203	5.37225	8.47329	7.21925	8.40133	6.85397	6.29877
PGSC0003DMT400003203	PGSC0003DMP400002290	PGSC0003DMG400001266	Gene of unknown function	0	0	0	0	0	0	0	0	0	0	0	0
PGSC0003DMT400003207	PGSC0003DMP400002291	PGSC0003DMG400001267	Gene of unknown function	0	0.0692035	0	0	0.147429	0	0	0.0902845	0	0	0	0
PGSC0003DMT400003210	PGSC0003DMP400002292	PGSC0003DMG400001268	Gene of unknown function	1.6e-06	0	2.05e-06	1.47e-06	2.27e-06	0	0	2.18e-06	0	0	2.36e-06	2.31e-06
PGSC0003DMT400003214	PGSC0003DMP400002293	PGSC0003DMG400001268	Gene of unknown function	0.056947	0	0.0737642	0.126475	0.0721723	0	0	0.176812	0	0	0.0850606	0.176312
PGSC0003DMT400003215	PGSC0003DMP400002294	PGSC0003DMG400001269	Receptor kinase	0.0285885	8.73e-75	1.04e-66	2.51e-77	1.1e-94	1.07e-38	5.47e-35	0.0484378	0.0697487	0.236456	0.0462304	7.29e-66
PGSC0003DMT400003222	PGSC0003DMP400002295	PGSC0003DMG400001270	Wall-associated kinase	0	0	0	0	0	0	0	0	0	0	0	0
PGSC0003DMT400003225	PGSC0003DMP400002296	PGSC0003DMG400001271	Receptor kinase	0.0824713	0.196745	0.284891	0.122222	0.104457	0.407043	0.378923	0.170961	0.0676156	0.209873	0.491729	0.383566
PGSC0003DMT400003226	PGSC0003DMP400002297	PGSC0003DMG400001272	ADP-ribosylation factor 1	359.626	311.269	354.532	280.36	250.872	285.455	202.277	315.934	332.113	337.616	265.551	232.149
PGSC0003DMT400003228	PGSC0003DMP400002299	PGSC0003DMG400001274	SAUR family protein	0.251671	0.374166	0.407486	2.09558	0.797499	1.93957	0.236811	0.390573	1.14182	7.2259	4.32485	2.23945
PGSC0003DMT400003229	PGSC0003DMP400002300	PGSC0003DMG400001275	Gene of unknown function	1.59e-05	1.33e-07	1.87e-06	7.44e-07	0.233171	3.41e-06	2.16e-06	0	1.72e-05	1.41096	1.47e-06	0
PGSC0003DMT400003230	PGSC0003DMP400002301	PGSC0003DMG400001275	Gene of unknown function	0.349956	0.552597	1.51087	0.905046	8.52e-06	1.39815	0.439895	0.180548	0.413233	3.52e-05	0.349963	0.180045
PGSC0003DMT400003231	PGSC0003DMP400002302	PGSC0003DMG400001276	Invertase/pectin methylesterase inhibitor family protein	0	0	0	0	0	0	0	0	0	0	0	0
PGSC0003DMT400003232	PGSC0003DMP400002303	PGSC0003DMG400001276	Invertase/pectin methylesterase inhibitor family protein	0	0	0	0	0	0	0	0	0	0	0	0
PGSC0003DMT400003233	PGSC0003DMP400002304	PGSC0003DMG400001277	Conserved gene of unknown function	0	0	0	0	0	0.222946	0	0	0	0	0	0.259313
PGSC0003DMT400003234	PGSC0003DMP400002305	PGSC0003DMG400001278	Electron carrier	66.921	74.7278	69.9993	74.6886	68.3783	76.4152	80.3936	48.853	46.4933	47.3048	58.3937	58.9638
PGSC0003DMT400003235	PGSC0003DMP400002306	PGSC0003DMG400001279	Nectarin-1	0.504834	0.899111	1.52571	1.02684	1.49374	0.674904	1.26766	0.78261	1.91552	3.87193	1.63691	0.910479
PGSC0003DMT400003236	PGSC0003DMP400002307	PGSC0003DMG400001280	Nectarin-1	0	0	0	0	0	0	0	0	0	0	0	0
PGSC0003DMT400003239	PGSC0003DMP400002308	PGSC0003DMG400001282	Orcinol O-methyltransferase	0	0	0	0	0	0	0	0	0	0	0	0
PGSC0003DMT400003243	PGSC0003DMP400002309	PGSC0003DMG400001283	O-methyltransferase 3	0	0	0	0	0	0	0	0	0.795179	0	0	0
PGSC0003DMT400003247	PGSC0003DMP400002310	PGSC0003DMG400001285	Conserved gene of unknown function	0	0	0	0	0	0	0	0	0	0	0	0
PGSC0003DMT400003249	PGSC0003DMP400002311	PGSC0003DMG400001286	NBS-LRR root-knot nematode resistance protein	0.455997	0.621363	0.886044	0.470558	0.453845	0.350528	0.449034	0.455638	0.519502	0	0.437113	0.353376
PGSC0003DMT400003250	PGSC0003DMP400002312	PGSC0003DMG400001287	Glutamate decarboxylase isozyme 3	2.02663	4.83e-06	5.1e-06	1.72828	7.66e-05	3.91374	0.000165335	2.31e-05	1.77036	0.000105535	1.98986	4.4762
PGSC0003DMT400003251	PGSC0003DMP400002313	PGSC0003DMG400001287	Glutamate decarboxylase isozyme 3	0.000110607	0.000140183	0.000158116	1.48237	1.80212	0.000159374	2.06e-05	0.000275051	0.000152659	0.000612992	0.000151452	3.97012
PGSC0003DMT400003252	PGSC0003DMP400002314	PGSC0003DMG400001287	Glutamate decarboxylase isozyme 3	41.8416	84.9065	67.2175	306.942	250.29	275.029	187.286	77.84	172.34	518.924	612.347	469.365
PGSC0003DMT400003253	PGSC0003DMP400002315	PGSC0003DMG400001288	Conserved gene of unknown function	0.657075	0.636106	0.53197	1.00377	1.09263	0.165565	1.08117	0.829454	0.250937	0.941607	0.551458	1.08159
PGSC0003DMT400003254	PGSC0003DMP400002316	PGSC0003DMG400001289	E8 protein homolog	0	0	0	0	0	0	0	0	0	0	0	0
PGSC0003DMT400003257	PGSC0003DMP400002317	PGSC0003DMG400001290	Cytochrome P450 92B1	0	0	0	0	0	0	0	0	0	0	0	0
PGSC0003DMT400003261	PGSC0003DMP400002318	PGSC0003DMG400001291	Conserved gene of unknown function	0	0	0.0271645	0	0	0	0	0.0326128	0.0258668	0	0	0
PGSC0003DMT400003262	PGSC0003DMP400002319	PGSC0003DMG400001292	NADH dehydrogenase	69.1716	80.4138	81.7327	64.7133	69.8335	66.7481	84.3686	71.0954	61.4727	58.276	75.6151	67.9109
PGSC0003DMT400003263	PGSC0003DMP400002320	PGSC0003DMG400001293	MRNA, 1290 bp sequence	23.0257	22.4586	22.1937	30.2608	29.1175	30.8663	29.5526	29.9225	35.6578	41.9313	35.921	35.2434
PGSC0003DMT400003264	PGSC0003DMP400002321	PGSC0003DMG400001294	F-box domain-containing protein	1.19237	0.792841	0.948598	2.21972	0.61409	1.70241	1.20906	1.72576	0.643169	1.32586	1.49989	0.631728
PGSC0003DMT400003265	PGSC0003DMP400002322	PGSC0003DMG400001295	Protein transport SEC13	96.748	95.4889	92.4758	94.3063	96.6833	91.4082	116.84	93.8657	95.6526	82.302	101.815	98.5871
PGSC0003DMT400003267	PGSC0003DMP400002323	PGSC0003DMG400001295	Protein transport SEC13	2.81909	1.61484	0.589664	3.12207	1.24712	1.97134	3.82e-05	4.23289	2.20693	3.01225	1.34492	2.93158
PGSC0003DMT400003268	PGSC0003DMP400002324	PGSC0003DMG400001296	Repressor, antagonist of e2f-dp complex	0.297945	2.22e-100	7.09e-38	3.87e-83	4.15e-68	1.54e-86	0.253523	0.190133	0.351184	1.82484	1.02e-44	0.119349
PGSC0003DMT400003269	PGSC0003DMP400002325	PGSC0003DMG400001296	Repressor, antagonist of e2f-dp complex	2.99282	1.76933	3.19692	2.27977	2.7831	3.05397	1.68409	1.28994	3.73537	0.000470558	2.74908	2.39147
PGSC0003DMT400003270	PGSC0003DMP400002326	PGSC0003DMG400001296	Repressor, antagonist of e2f-dp complex	8.54e-16	2.41e-57	0.219151	0.294896	3.23e-39	7.05e-54	7.43e-06	0.0518731	1.24e-49	5.48e-29	0.215471	8.3e-27
PGSC0003DMT400003271	PGSC0003DMP400002327	PGSC0003DMG400001297	Gene of unknown function	0	0	0	0	0	0	0	0	0	0	0	0
PGSC0003DMT400003273	PGSC0003DMP400002328	PGSC0003DMG400001298	Seed maturation	30.5777	36.1596	36.8742	33.2124	32.298	28.3054	32.4715	31.8012	35.1894	38.3392	27.3548	31.2746
PGSC0003DMT400003274	PGSC0003DMP400002329	PGSC0003DMG400001299	Ankyrin repeat domain protein	27.4767	36.724	41.9386	28.4924	24.8951	31.8626	22.8293	24.6197	31.7155	30.4893	21.3684	9.37358
PGSC0003DMT400003275	PGSC0003DMP400002330	PGSC0003DMG400001300	Conserved gene of unknown function	1.63901	0.54934	0.303153	1.29259	0.297857	0.922433	1.18198	1.08065	0.262699	0	0	0.35924
PGSC0003DMT400003278	PGSC0003DMP400002331	PGSC0003DMG400001301	BRASSINOSTEROID INSENSITIVE 1-associated receptor kinase 1	39.6865	43.268	45.1729	56.3434	46.2645	46.0419	55.6311	48.5445	60.5679	77.86	77.7482	76.1814
PGSC0003DMT400003279	PGSC0003DMP400002332	PGSC0003DMG400001302	CW14 protein	28.1982	22.328	27.55	33.3357	36.9489	28.4658	31.6974	38.0951	37.0022	68.8981	32.9499	49.0141
PGSC0003DMT400003282	PGSC0003DMP400002333	PGSC0003DMG400001303	Atlastin	0.864012	0.717979	0.559541	0.383407	0.876554	0.34643	0.650924	1.20534	0.620527	0	0.387967	0.934851
PGSC0003DMT400003284	PGSC0003DMP400002334	PGSC0003DMG400001304	Protein P21	4.87256	3.8902	10.4459	4.10105	2.87634	2.47088	5.48474	5.07918	4.12737	6.44323	1.7601	6.62333
PGSC0003DMT400003285	PGSC0003DMP400002335	PGSC0003DMG400001305	ATP binding protein	0	0.052051	0	0	0.166086	0	0.0547834	0.135755	0.160002	0	0	0
PGSC0003DMT400003288	PGSC0003DMP400002336	PGSC0003DMG400001306	Pentatricopeptide repeat-containing protein	1.1322	2.29224	1.98416	1.23879	2.05587	1.89757	1.04699	1.48153	1.6782	0.663335	1.06344	1.2496
PGSC0003DMT400003289	PGSC0003DMP400002337	PGSC0003DMG400001307	Conserved gene of unknown function	9.56173	5.67309	12.9252	13.5357	14.3728	15.1802	14.192	8.57223	13.5813	9.3395	14.6268	13.4521
PGSC0003DMT400003290	PGSC0003DMP400002338	PGSC0003DMG400001307	Conserved gene of unknown function	19.902	32.4011	29.8075	76.7568	44.0281	55.1948	45.8614	43.9589	75.6569	137.877	99.9776	85.8285
PGSC0003DMT400003291	PGSC0003DMP400002339	PGSC0003DMG401001308	DTW domain-containing protein	2.45528	1.60396	2.30917	2.20522	2.30072	1.99055	1.72835	1.62054	1.81479	1.28452	1.65517	0.62552
PGSC0003DMT400003292	PGSC0003DMP400002340	PGSC0003DMG402001308	Pentatricopeptide repeat-containing protein	0.639046	1.04257	1.1328	0.859661	0.639088	1.17624	0.632322	0.365928	0.536188	0.256903	0.551722	0.521267
PGSC0003DMT400003295	PGSC0003DMP400002342	PGSC0003DMG401001309	Acid phosphatase	5.27e-115	0	2.74e-93	1.46e-247	0	0	7.41e-81	0	0	0	0	0
PGSC0003DMT400003298	PGSC0003DMP400002343	PGSC0003DMG402001309	Gene of unknown function	0	0	0	0	0	0	0	0	0.0714842	0	0	0
PGSC0003DMT400003300	PGSC0003DMP400002344	PGSC0003DMG403001309	Histidine acid phosphatase	1.11e-19	0.10494	2.12e-15	0.100323	1.8e-56	0.238867	5.11e-08	1.01e-41	8.44e-51	1.74e-47	0.131383	2.77e-17
PGSC0003DMT400003301	PGSC0003DMP400002345	PGSC0003DMG403001309	Histidine acid phosphatase	0.169391	0.180278	0.108513	2.15e-05	0.109549	0.0120619	0.406829	6.69e-06	0.119311	2.51e-05	0.183928	0.144215
PGSC0003DMT400003302	PGSC0003DMP400002346	PGSC0003DMG403001309	Histidine acid phosphatase	16.3052	20.4198	20.0454	19.8527	17.8851	20.2829	14.6236	16.7679	20.585	20.1867	15.2487	8.747
PGSC0003DMT400003306	PGSC0003DMP400002347	PGSC0003DMG403001309	Histidine acid phosphatase	0	0.0736438	0	5.72e-30	0.0784963	0.0834846	0	1.89e-14	0.0752872	0	0	0
PGSC0003DMT400003309	PGSC0003DMP400002348	PGSC0003DMG400001310	Conserved gene of unknown function	54.5997	48.9435	52.9337	54.0944	49.305	50.4144	41.5328	47.9168	49.3769	64.9129	46.3774	56.263
PGSC0003DMT400003310	PGSC0003DMP400002349	PGSC0003DMG400001311	Pectate lyase P59	0.557146	0.317921	0.376559	0.565474	0.306794	0.521913	0.242805	0.979361	0.835401	1.1093	0.577596	0.488284
PGSC0003DMT400003312	PGSC0003DMP400002350	PGSC0003DMG400001312	F-box family protein	3.87398	3.47282	3.9868	3.80104	4.27025	1.98863	1.7386	2.17668	4.06638	3.4383	2.49805	3.34117
PGSC0003DMT400003315	PGSC0003DMP400002351	PGSC0003DMG400001312	F-box family protein	0.388041	0.197571	8.1e-37	0.0942769	1.35e-23	0.125519	0.316288	0.785335	0.315501	8.67e-172	7.72e-21	9.3e-25
PGSC0003DMT400003316	PGSC0003DMP400002352	PGSC0003DMG400001312	F-box family protein	0.880711	0.000210203	0.0672823	1.46436	1.21388	1.46379	1.07999	2.54113	3.19725	3e-88	6.06e-06	0.966186
PGSC0003DMT400003317	PGSC0003DMP400002353	PGSC0003DMG400001313	UPA19	12.0947	11.2058	13.8058	10.7912	7.49326	7.37433	8.49339	11.2182	11.3032	6.31099	6.90515	6.55764
PGSC0003DMT400003318	PGSC0003DMP400002354	PGSC0003DMG400001313	UPA19	1.52465	1.32749	0.644901	0.458339	0.155438	1.03701	0.64245	0.866448	0.675374	0.764047	0.912676	0.885229
PGSC0003DMT400003319	PGSC0003DMP400002355	PGSC0003DMG400001313	UPA19	1.16e-61	0.505196	0.711445	9.87e-51	0.432469	2.83e-23	3.16e-41	3.5e-46	4.29e-22	1.83e-145	7.53e-68	4.53e-54
PGSC0003DMT400003320	PGSC0003DMP400002356	PGSC0003DMG400001314	Ubiquitin carrier protein	47.2571	49.33	50.2798	52.2865	43.746	47.7252	64.2611	49.5207	49.2747	53.8913	54.9082	58.7404
PGSC0003DMT400003322	PGSC0003DMP400002357	PGSC0003DMG400001315	Calmodulin binding protein	2.52016	2.44883	0.770353	3.09865	0.0563186	2.30214	0.000501943	0.288667	3.49443	5.03844	0.00238352	0.336848
PGSC0003DMT400003323	PGSC0003DMP400002358	PGSC0003DMG400001315	Calmodulin binding protein	1.80392	2.67363	4.61753	1.17681	3.82964	1.13382	4.40319	2.15301	2.21006	2.39158	7.01687	2.93391
PGSC0003DMT400003324	PGSC0003DMP400002359	PGSC0003DMG401001316	Non-cell-autonomous protein pathway1	2.34314	6.49805	5.06872	6.08693	3.96831	7.3653	2.97594	1.21666	1.93047	5.96426	3.47791	2.41515
PGSC0003DMT400003325	PGSC0003DMP400002360	PGSC0003DMG401001316	Non-cell-autonomous protein pathway1	0.402815	0.458391	0.50218	0.695013	9.3e-06	1.11835	0.338882	1.30529	0.482407	2.54595	1.03443	0.327768
PGSC0003DMT400003327	PGSC0003DMP400002362	PGSC0003DMG401001316	Non-cell-autonomous protein pathway1	3.71e-06	0.485847	2.29525	1.37642	1.48284	0.00121179	0.339769	3.33e-08	1.2741	1.26e-08	0.661883	0.66112
PGSC0003DMT400003328	PGSC0003DMP400002363	PGSC0003DMG402001316	Aldose-1-epimerase	8.05141	7.20419	6.24427	6.20828	7.08352	7.91562	14.0204	8.44121	8.67042	7.84544	15.6968	10.3231
PGSC0003DMT400003329	PGSC0003DMP400002364	PGSC0003DMG403001316	Non-cell-autonomous protein pathway2	0.144109	0.800834	0.311117	0.640278	0.304341	1.03199	0.602356	0.522235	0.93625	0	1.1473	0.22318
PGSC0003DMT400003330	PGSC0003DMP400002365	PGSC0003DMG400001317	Non-cell-autonomous protein pathway2	0.0551111	0	0	0.0612009	0	0	0	0	0	0	0	0
PGSC0003DMT400003331	PGSC0003DMP400002366	PGSC0003DMG400001318	Non-cell-autonomous protein pathway1	0	0	0	0	0	0	0	0	0	0	0	0
PGSC0003DMT400003334	PGSC0003DMP400002367	PGSC0003DMG400001319	Electron transporter	0.000302081	0.00133012	1.16313	1.61337	0.816505	0.919852	0.00890548	1.58595	0.00216269	0.00265464	0.744549	0.00171852
PGSC0003DMT400003335	PGSC0003DMP400002368	PGSC0003DMG400001319	Electron transporter	3.03432	3.30474	2.33182	3.81427	2.77039	4.42499	4.08685	1.89144	6.05763	8.90923	6.12033	6.46659
PGSC0003DMT400003336	PGSC0003DMP400002369	PGSC0003DMG400001320	Alpha-tubulin	0.273809	0.353953	0.413816	0.304383	0.317872	0.338042	0.200111	0.496769	0.224977	0.522392	0.272005	0.77841
PGSC0003DMT400003337	PGSC0003DMP400002370	PGSC0003DMG400001321	ATCUL3/ATCUL3A/CUL3/CUL3A	1.90959	0.818374	0.806343	1.22866	1.06874	0.451627	2.20997	0.71859	0.17796	1.3168	2.13107	2.20255
PGSC0003DMT400003338	PGSC0003DMP400002371	PGSC0003DMG400001321	ATCUL3/ATCUL3A/CUL3/CUL3A	0.52862	4.68985	7.04318	4.99812	5.73073	6.56161	3.77243	6.58271	5.95784	6.10524	4.56748	4.32026
PGSC0003DMT400003339	PGSC0003DMP400002372	PGSC0003DMG400001321	ATCUL3/ATCUL3A/CUL3/CUL3A	2.16623	0.814102	1.21191	1.38449	1.27935	1.31655	1.05444	2.20372	1.44167	2.56015	1.65468	1.65228
PGSC0003DMT400003340	PGSC0003DMP400002373	PGSC0003DMG400001322	Non-specific lipid-transfer protein	0	0	0	0	0.981402	0	0	0	0	0	0	0
PGSC0003DMT400003343	PGSC0003DMP400002374	PGSC0003DMG400001323	NAC domain protein	2.03e-06	8.8e-06	0.0403178	8.87e-06	9.79e-06	0.12562	0.195027	1.13e-05	0.420326	5.78e-05	1.24e-05	1.32e-05
PGSC0003DMT400003344	PGSC0003DMP400002375	PGSC0003DMG400001323	NAC domain protein	0.227267	0.0451326	0	0.168338	0.0959609	1.03e-05	8.89e-08	0.470859	1.83e-06	0.868193	0.338999	0.176059
PGSC0003DMT400003345	PGSC0003DMP400002376	PGSC0003DMG400001324	Conserved gene of unknown function	4.67e-06	2.95e-06	4.72e-06	5.01e-05	2.85e-06	1.46e-05	5.28e-06	4.46e-06	2.68e-06	0.496056	2.89e-05	1.2e-05
PGSC0003DMT400003346	PGSC0003DMP400002377	PGSC0003DMG400001324	Conserved gene of unknown function	2.02132	2.04937	1.89412	2.57996	2.17958	2.02233	1.88718	2.53882	1.99541	0.491357	0.96261	2.33174
PGSC0003DMT400003347	PGSC0003DMP400002378	PGSC0003DMG400001325	R2R3 Myb30 transcription factor	0.784987	0.520862	0.0022873	2.3967	0.897909	1.94e-05	5.06e-05	0.131128	0.773324	3.69232	0.605661	0.000475904
PGSC0003DMT400003349	PGSC0003DMP400002379	PGSC0003DMG400001325	R2R3 Myb30 transcription factor	4.37009	3.55504	5.92203	3.33286	2.11157	2.23174	2.15064	3.22226	3.53062	1.16211	1.3107	1.9308
PGSC0003DMT400003350	PGSC0003DMP400002380	PGSC0003DMG400001326	Condensin complex components subunit	0.0375166	0.00320653	1.06e-05	7.71e-06	2.75e-05	2.86e-05	0.000485858	0.000238734	0.000109069	0.0198712	8.23e-05	2.46e-06
PGSC0003DMT400003351	PGSC0003DMP400002381	PGSC0003DMG400001326	Condensin complex components subunit	0.774539	0.6548	1.20688	0.910376	0.87579	1.21799	1.30791	2.43749	1.72926	0.522323	1.47142	1.40149
PGSC0003DMT400003353	PGSC0003DMP400002382	PGSC0003DMG400001327	60S ribosomal protein L34	0	0.0589581	0	0.0549982	0	0	0.062095	0	0	0	0	0.383401
PGSC0003DMT400003355	PGSC0003DMP400002383	PGSC0003DMG400001328	Granule-bound starch synthase 2, chloroplastic/amyloplastic	4.07e-14	0.692876	5.38e-16	0.455942	0.483068	0.84025	0.307941	3.17e-10	0.602934	1.76752	8.9e-08	3.82e-23
PGSC0003DMT400003356	PGSC0003DMP400002384	PGSC0003DMG400001328	Granule-bound starch synthase 2, chloroplastic/amyloplastic	53.3557	51.5153	54.394	32.1497	55.349	41.1911	37.8596	49.2913	43.7076	44.4139	49.1654	36.2481
PGSC0003DMT400003357	PGSC0003DMP400002385	PGSC0003DMG400001329	Zinc finger protein	5.66971	13.2181	6.52388	16.9974	12.4439	11.8839	4.38459	11.1002	11.6213	12.3069	9.58044	17.8091
PGSC0003DMT400003359	PGSC0003DMP400002386	PGSC0003DMG400001330	Zinc finger protein	0.772434	0.162306	0.000106586	0.208873	8.77e-06	0.284363	7.37e-06	9.53e-05	0.210512	0.00636343	1.57e-05	4.03e-09
PGSC0003DMT400003360	PGSC0003DMP400002387	PGSC0003DMG400001330	Zinc finger protein	0.253968	1.31225	1.05291	1.0088	0.695749	0.897983	0.787738	1.02584	0.625755	2.15574	1.2652	1.75364
PGSC0003DMT400003361	PGSC0003DMP400002388	PGSC0003DMG400001331	Gene of unknown function	1.37014	0.961331	0.354756	2.41735	2.79118	2.86545	2.42405	0.420725	2.41889	0	0.83116	2.09797
PGSC0003DMT400003363	PGSC0003DMP400002389	PGSC0003DMG400001332	SDG14 (SET DOMAIN PROTEIN 14)	0	0	0.0277286	0.0237961	0	0	0	0	0	0	0	0
PGSC0003DMT400003364	PGSC0003DMP400002390	PGSC0003DMG400001333	Calcium ion binding protein	7.90579	9.96959	9.81759	32.4651	27.4903	29.6465	12.8923	8.0874	12.8085	46.2478	59.0234	68.2976
PGSC0003DMT400003369	PGSC0003DMP400002391	PGSC0003DMG400001335	KH domain-containing protein	0.00903004	0.157402	1.21e-08	0.00495875	0.0399089	0.25376	0.00665811	0.188117	0.0691566	0	1.26e-13	0.0365695
PGSC0003DMT400003370	PGSC0003DMP400002392	PGSC0003DMG400001335	KH domain-containing protein	0.102171	0.0613419	0.0979877	0.19975	0.0984095	0.139722	0.129895	0.0399159	0.0647517	0	0.11265	0.0787716
PGSC0003DMT400003371	PGSC0003DMP400002393	PGSC0003DMG400001335	KH domain-containing protein	9.32e-07	6.9e-05	3.28e-07	5.79e-05	7.18e-05	7.56e-05	1.68e-07	8.91e-05	8.31e-07	0	2.34e-06	1.26e-06
PGSC0003DMT400003372	PGSC0003DMP400002394	PGSC0003DMG400001336	Pentatricopeptide repeat-containing protein	0.141878	0.203066	0.0367581	0.0946155	0.035941	0.0381914	0.142232	0.176459	0.0697643	0.216647	0.126899	0.175956
PGSC0003DMT400003379	PGSC0003DMP400002395	PGSC0003DMG400001337	UPF0497 membrane protein 3	0.577649	0.853164	0.187018	0.479725	0	0.766686	0	0.44637	0.505303	0	0	0.445134
PGSC0003DMT400003380	PGSC0003DMP400002396	PGSC0003DMG400001338	Nam 14	6.67786	4.92741	3.39449	5.37645	7.18426	6.79185	6.16814	9.5916	7.844	14.4186	13.9979	49.2497
PGSC0003DMT400003381	PGSC0003DMP400002397	PGSC0003DMG400001338	Nam 14	1.19225	0.000999988	6.39e-05	1.0979	1.8454	0.000378651	1.95e-05	1.42619	0.00586992	5.64986	0.000430596	0.0383304
PGSC0003DMT400003382	PGSC0003DMP400002398	PGSC0003DMG400001339	Protein 1	0.602866	1.10149	1.14537	1.07169	1.22205	1.08033	1.15884	0.499566	0.884459	0	0.899433	0.622683
PGSC0003DMT400003383	PGSC0003DMP400002399	PGSC0003DMG400001340	SPX domain-containing protein 4	0.411816	0.364919	0.213359	1.26229	1.74999	0.975841	4.04586	1.34207	1.67906	8.07038	27.6065	20.0236
PGSC0003DMT400003384	PGSC0003DMP400002400	PGSC0003DMG400001340	SPX domain-containing protein 4	3.29e-06	0.614308	1.8e-05	0.126161	0.241464	0.586634	0.379717	0.259994	0.163684	0.469681	1.19e-06	0.44725
PGSC0003DMT400003385	PGSC0003DMP400002401	PGSC0003DMG400001340	SPX domain-containing protein 4	0.393963	1.49e-07	6e-07	4.63e-07	0.326647	0.218544	0.168778	0.305373	0.141148	1.76e-06	0.352884	2.52e-07
PGSC0003DMT400003387	PGSC0003DMP400002402	PGSC0003DMG401001341	Conserved gene of unknown function	27.8865	7.61647	9.5829	12.2382	8.35761	13.9892	31.9931	73.9973	57.0292	78.7968	35.1539	56.6626
PGSC0003DMT400003391	PGSC0003DMP400002406	PGSC0003DMG402001341	Conserved gene of unknown function	14.3026	3.57531	3.36827	1.7638	6.68517	2.41771	1.72245	7.38949	1.47938	0.000946081	4.75252	25.1401
PGSC0003DMT400003392	PGSC0003DMP400002407	PGSC0003DMG403001341	Conserved gene of unknown function	2.03e-23	1.98e-21	1.57e-19	3.26e-19	2.69e-22	9.75e-19	5.42e-18	0.113983	1.27e-38	1.05e-23	1.46e-18	6.98e-09
PGSC0003DMT400003393	PGSC0003DMP400002408	PGSC0003DMG403001341	Conserved gene of unknown function	1.35e-24	1.11e-23	6.37e-20	1.23e-23	8.22e-40	9.96e-18	4.38e-16	3.38e-30	5.96e-59	5.12e-19	7.93e-15	7.58e-11
PGSC0003DMT400003394	PGSC0003DMP400002409	PGSC0003DMG403001341	Conserved gene of unknown function	1.19e-25	1.83e-22	1.32e-12	8.04e-17	7.64e-30	1.67e-14	1.17e-10	2.32e-22	8.67e-48	9.56e-12	1.27e-11	5.58e-13
PGSC0003DMT400003395	PGSC0003DMP400002410	PGSC0003DMG403001341	Conserved gene of unknown function	8.23e-06	0.413997	0.307176	3.86e-06	1.12186	6.66e-08	1.67e-08	0.447003	6.76e-05	6.81e-05	0.56683	0.652335
PGSC0003DMT400003396	PGSC0003DMP400002411	PGSC0003DMG403001341	Conserved gene of unknown function	1.72e-13	5.01e-14	1.2e-07	1.08e-10	5.75e-17	8.91e-06	1.31e-06	1.76e-15	6.69e-25	7.85e-12	9.04e-07	1.93e-10
PGSC0003DMT400003397	PGSC0003DMP400002412	PGSC0003DMG403001341	Conserved gene of unknown function	3.17436	4.35856	4.13728	3.45211	2.3985	2.69109	3.17001	1.40009	2.11431	2.97638	2.04186	1.34638
PGSC0003DMT400003398	PGSC0003DMP400002413	PGSC0003DMG404001341	Gene of unknown function	0.214405	0.336575	0.701793	0.708326	0.51909	0.481416	0.115062	1.8e-05	0.125483	0	0.277797	0.565015
PGSC0003DMT400003399	PGSC0003DMP400002414	PGSC0003DMG403001341	Conserved gene of unknown function	5.17e-06	1.49e-05	4.06e-06	2.67e-06	2.54e-05	4.66e-08	1.24e-08	1e-07	2.8e-05	4.45e-05	2.81e-06	6.22e-06
PGSC0003DMT400003400	PGSC0003DMP400002415	PGSC0003DMG400001342	Conserved gene of unknown function	0.76672	0.728631	0.890557	0.645942	0.296099	0.422534	0.357792	0.961135	0.86233	0.829471	0.55109	0.852773
PGSC0003DMT400003401	PGSC0003DMP400002416	PGSC0003DMG400001342	Conserved gene of unknown function	9.8467	11.4253	10.3552	12.0282	11.2049	12.4964	11.6471	8.49553	10.2491	11.5211	12.3312	13.0519
PGSC0003DMT400003402	PGSC0003DMP400002417	PGSC0003DMG400001342	Conserved gene of unknown function	2.32488	0.0957606	2.07877	2.0137	1.816	1.32e-09	2.24253	1.25234	2.08701	9.67e-05	1.27725	3.85689
PGSC0003DMT400003403	PGSC0003DMP400002418	PGSC0003DMG400001343	WIN1	0.709329	0.633702	0.40199	0.492491	0.337029	0.535982	0.166755	0.482067	0.486872	1.6946	0.198483	0.206014
PGSC0003DMT400003404	PGSC0003DMP400002419	PGSC0003DMG400001344	Conserved gene of unknown function	1.40178	0.938827	1.03476	2.07317	1.34618	2.7847	3.01e-05	0.000526215	4.5e-05	2.54e-18	1.68023	8.91e-07
PGSC0003DMT400003405	PGSC0003DMP400002420	PGSC0003DMG400001344	Conserved gene of unknown function	1.82447	0.65883	0.95066	2.29538	1.66063	0.402019	7.74e-06	0.910904	1.08845	6.98775	0.00153857	3.88e-05
PGSC0003DMT400003406	PGSC0003DMP400002421	PGSC0003DMG400001344	Conserved gene of unknown function	0.119936	1.24e-10	1.74e-08	1.37e-06	1.57e-09	8.15e-07	2.71e-11	2.98e-26	0.150103	9e-69	6.81e-46	4.18e-13
PGSC0003DMT400003407	PGSC0003DMP400002422	PGSC0003DMG400001344	Conserved gene of unknown function	3.38e-13	4.24e-10	2.15e-08	0.0120217	5.62e-09	6.05e-07	2.18e-10	5.7e-23	1.24e-16	1.05e-71	2.59e-57	4.03e-16
PGSC0003DMT400003408	PGSC0003DMP400002423	PGSC0003DMG400001345	Pentatricopeptide repeat-containing protein	0.696619	1.1751	0.964652	1.89588	1.94707	1.42331	0.632035	1.27002	0.858089	1.46669	1.28872	1.30364
PGSC0003DMT400003409	PGSC0003DMP400002424	PGSC0003DMG401001346	Conserved gene of unknown function	3.26408	4.80792	3.37392	5.62302	4.19953	5.46774	5.16668	4.72865	5.13116	6.72371	6.05214	8.59987
PGSC0003DMT400003411	PGSC0003DMP400002426	PGSC0003DMG402001346	Conserved gene of unknown function	2.46018	4.49122	0.738214	2.63759	1.69484	3.56115	7.08434	6.50024	3.27459	0.00176289	5.57297	3.06763
PGSC0003DMT400003412	PGSC0003DMP400002427	PGSC0003DMG401001347	Mitochondrial saccharopine dehydrogenase	2.11556	3.22488	1.49486	1.66721	3.60495	1.61744	1.688	0.930484	1.30423	3.42077	1.11649	2.47629
PGSC0003DMT400003414	PGSC0003DMP400002429	PGSC0003DMG402001347	Mitochondrial saccharopine dehydrogenase	1.70958	2.18765	1.25608	1.47212	1.89201	1.55748	2.2617	1.87575	1.37919	2.99494	1.59722	1.22241
PGSC0003DMT400003415	PGSC0003DMP400002430	PGSC0003DMG400001348	Mitochondrial saccharopine dehydrogenase	0.14582	0.259943	0.188875	0.24276	0.369738	0.292813	0.36602	0	0.351236	0.558687	0.109026	0.90219
PGSC0003DMT400003418	PGSC0003DMP400002431	PGSC0003DMG400001349	Saccharopine dehydrogenase	0.579101	1.5848	0.313765	2.14316	1.83703	0.541645	0.760825	1.30515	0.381666	2.90017	0.636942	1.12216
PGSC0003DMT400003422	PGSC0003DMP400002432	PGSC0003DMG400001350	RRNA methylase	1.88478	1.71501	2.41134	0.938598	0.638073	2.15782	3.0059	0.498436	1.39844	0.000166104	2.18619	1.29947
PGSC0003DMT400003423	PGSC0003DMP400002433	PGSC0003DMG400001350	RRNA methylase	6.94861	10.4889	8.27346	7.41032	9.43201	8.58854	6.25069	4.81191	4.80879	2.61328	6.02792	3.45992
PGSC0003DMT400003424	PGSC0003DMP400002434	PGSC0003DMG400001350	RRNA methylase	0.142915	0.0896553	0.0830263	0.0794026	1.14e-11	0.000251335	0.0892895	3.7e-09	1.93e-08	2.01e-15	0.205842	0.0455843
[truncated: 53,906 more rows]
