# Supplementary material for: Phytophthora infestans RXLR effector Pi04089 perturbs diverse defense-related genes to suppress host immunity
Source: BMC Plant Biol. 2021 Dec 9;21:582. doi: 10.1186/s12870-021-03364-0 (PMC8656059; doi:10.1186/s12870-021-03364-0)
Supplement: Supplementary file 3 — Additional file 3: Table S2 DEGs in the Pi04089 transgenic line. [file 12870_2021_3364_MOESM3_ESM.xlsx]

## Sheet: up-known
Classify-level1	Classify-level2	Func	DMG	Line6 H2O	E3 H2O	log2(fc)
FLARE genes roles as effector proteins	Antimicrobials	Stigma expressed protein	PGSC0003DMG400010136	572.714	222.489	1.36408
		Cysteine protease inhibitor 1	PGSC0003DMG400010137	140.366	44.2062	1.66687
		Type I serine protease inhibitor	PGSC0003DMG400012089	102.155	18.5396	2.46208
		Mitochondrial glycoprotein family protein	PGSC0003DMG400014192	2.78733	1.06093	1.39356
		Hydroxyproline-rich glycoprotein	PGSC0003DMG400016678	24.6282	3.06814	3.00487
		Proteinase inhibitor 1	PGSC0003DMG400025896	13.3866	5.28857	1.33984
		Multicystatin	PGSC0003DMG400026899	77.2456	12.6155	2.61426
		Stem 28 kDa glycoprotein	PGSC0003DMG402016495	75.8834	35.371	1.10122
	Cell wall modification	Expansin	PGSC0003DMG400001426	7.99084	2.85627	1.48422
		Xyloglucan endo-transglycosylase	PGSC0003DMG400004670	39.3778	7.05967	2.47971
		Xylanase Xyn2	PGSC0003DMG400004955	1.01538	0.426654	1.25088
		Cellulose synthase catalytic subunit	PGSC0003DMG400006660	286.403	139.79	1.03479
		Xyloglucan endotransglucosylase-hydrolase XTH9	PGSC0003DMG400007794	25.6848	8.55525	1.58604
		Xyloglucan endotransglucosylase-hydrolase XTH9	PGSC0003DMG400007854	36.7004	16.5905	1.14544
		Glucosyltransferase	PGSC0003DMG400008140	2.32818	0.6762	1.78368
		UDP-glucosyltransferase	PGSC0003DMG400009411	8.88996	4.16165	1.09502
		UDP-glucose:glucosyltransferase	PGSC0003DMG400009525	12.8398	5.3306	1.26825
		Alpha-glucosidase	PGSC0003DMG400014540	1.36158	0.223547	2.60664
		Structural molecule	PGSC0003DMG400018374	7.74869	2.62011	1.56432
		Glycosyltransferase	PGSC0003DMG400020943	4.73368	1.30188	1.86237
		Xyloglucan endo-transglycosylase	PGSC0003DMG400021877	640.527	287.915	1.15361
		Xyloglucan endotransglucosylase/hydrolase protein A	PGSC0003DMG400024060	17.6677	4.74295	1.89726
		Xyloglucan endotransglucosylase/hydrolase 1	PGSC0003DMG400024755	306.844	86.2163	1.83147
		Glucose-1-phosphate adenylyltransferase small subunit, chloroplastic/amyloplastic	PGSC0003DMG400031084	52.5299	23.9379	1.13384
		Glycosyltransferase, CAZy family GT8	PGSC0003DMG400031840	17.9787	8.62519	1.05966
	Hormone biosynthesis	Acc synthase	PGSC0003DMG400003918	3.91021	1.79192	1.12574
		Gibberellin 20-oxidase-1	PGSC0003DMG400024249	4.52586	1.49048	1.60242
	Secondary products	Hsr201 protein	PGSC0003DMG400001075	31.2145	9.16385	1.76819
		Hsr201 protein	PGSC0003DMG400001076	1.22942	0.325225	1.91846
		Phosphoenolpyruvate carboxylase	PGSC0003DMG400007466	7.90608	2.46736	1.68
		Cytochrome P450 71D6	PGSC0003DMG400009620	28.6876	2.31099	3.63384
		Cytochrome P450 71D6	PGSC0003DMG400009620	14.366	1.37068	3.38969
		Cytochrome P450 71D6	PGSC0003DMG400009620	16.9766	4.22264	2.00733
		Catechol O-methyltransferase	PGSC0003DMG400011266	4.01209	1.84377	1.1217
		Cytochrome P450 92B1	PGSC0003DMG400013929	0.734121	0	#NAME?
		Fasciclin-like arabinogalactan protein 10	PGSC0003DMG400014408	46.3999	14.5709	1.67104
		Fasciclin-like arabinogalactan protein 10	PGSC0003DMG400014408	38.1432	14.7873	1.36707
		Cytochrome P450	PGSC0003DMG400014954	3.13626	0.774248	2.01818
		Malate synthase	PGSC0003DMG400015194	1.12848	0.112638	3.32462
		Malate synthase	PGSC0003DMG400015194	2.06723	0.360091	2.52127
		Acetolactate synthase	PGSC0003DMG400016242	8.99661	4.24136	1.08485
		Fasciclin-like arabinogalactan protein 19	PGSC0003DMG400017376	23.8245	4.16183	2.51716
		Cytochrome P450 92B1	PGSC0003DMG400018064	15.8563	6.92244	1.19571
		Fasciclin-like arabinogalactan protein 9	PGSC0003DMG400018093	2.86478	1.22477	1.22591
		Indole-3-acetic acid-amido synthetase GH3.6	PGSC0003DMG400024997	9.00855	3.98657	1.17614
		S-adenosyl-L-methionine-dependent uroporphyrinogen III methyltransferase	PGSC0003DMG400025254	4.24141	2.06576	1.03787
		Caffeoyl-CoA O-methyltransferase 6	PGSC0003DMG400025882	13.1774	5.96119	1.14439
		Salicylic acid/benzoic acid carboxyl methyltransferase	PGSC0003DMG400029623	31.1297	8.92755	1.80196
		Primary amine oxidase	PGSC0003DMG400030082	1.31665	0.480195	1.45518
		Glycine-rich protein	PGSC0003DMG400031529	11.7224	3.17676	1.88364
		RRNA-processing protein EBP2	PGSC0003DMG400032141	5.52706	2.72363	1.02098
		Flavonoid glucoyltransferase UGT73N1	PGSC0003DMG400035689	5.38807	1.66265	1.69628
		Cytochrome P450 hydroxylase	PGSC0003DMG400039685	1.38294	0.253418	2.44815
		Cytochrome P450	PGSC0003DMG402012803	2.34078	0.830031	1.49576
Other FLARE genes	sugar metabolism	Beta-galactosidase	PGSC0003DMG400003537	41.5645	8.74401	2.24898
		Beta-glucosidase 01	PGSC0003DMG400006319	6.1182	1.62884	1.90927
		Galactose mutarotase	PGSC0003DMG400008639	2.50541	0.57234	2.1301
		Polygalacturonase	PGSC0003DMG400012156	8.26102	3.0701	1.42803
		Isoamylase isoform 1	PGSC0003DMG400020699	7.39589	2.98997	1.30659
		Polygalacturonase	PGSC0003DMG400028541	1.23542	0	#NAME?
	Amino acid metabolism	Retinoid-inducible serine carboxypeptidase	PGSC0003DMG400000422	12.5539	5.07515	1.30661
		Mitochondrial glycine decarboxylase complex H-protein	PGSC0003DMG400002103	94.2526	44.716	1.07574
		Deacetylase	PGSC0003DMG400002221	69.009	34.3698	1.00564
		Lactoylglutathione lyase	PGSC0003DMG400003626	65.1205	17.9899	1.85592
		Aspartic proteinase nepenthesin-2	PGSC0003DMG400005901	5.15781	1.86495	1.46762
		Serine carboxypeptidase III	PGSC0003DMG400007137	4.19525	1.43749	1.54521
		Fkbp-type peptidyl-prolyl cis-trans isomerase 2, chloroplast	PGSC0003DMG400014371	6.33499	2.27543	1.4772
		Tyramine N-feruloyltransferase 4/11	PGSC0003DMG400014499	9.45656	0.393989	4.58509
		Aminomethyltransferase, mitochondrial	PGSC0003DMG400016444	76.7624	37.8834	1.01884
		Acyl:coa ligase acetate-coa synthetase	PGSC0003DMG400016723	4.77481	0.728735	2.71198
		Acyl:coa ligase acetate-coa synthetase	PGSC0003DMG400016733	2.69401	0.48272	2.4805
		FKBP-type peptidyl-prolyl cis-trans isomerase 4, chloroplastic	PGSC0003DMG400022039	9.50792	3.44809	1.46333
		Basic blue copper protein	PGSC0003DMG400023751	19.1843	6.03491	1.66852
		Deacetylase	PGSC0003DMG400026532	206.174	97.6877	1.07762
		Cysteine proteinase 3	PGSC0003DMG400027888	20.7462	1.16462	4.15492
		Subtilase family protein	PGSC0003DMG400028737	8.8456	3.59908	1.29733
		Acyltransferase	PGSC0003DMG400038882	2.81207	0.107651	4.7072
		Subtilase family protein	PGSC0003DMG401000586	7.43989	2.40471	1.62942
		D-aminoacyl-tRNA deacylase	PGSC0003DMG402004079	4.90034	2.27675	1.10591
	Lipid metabolism	Carbohydrate esterase	PGSC0003DMG400008544	4.72996	0.835229	2.50158
		Lipoxygenase	PGSC0003DMG400020999	2.55135	0.975771	1.38665
		Phospholipase A1	PGSC0003DMG400031758	2.87832	0.69776	2.04443
		Lipoxygenase	PGSC0003DMG400032155	101.613	40.1613	1.3392
		Lipoxygenase	PGSC0003DMG400032207	19.0962	6.21066	1.62047
		Lipoxygenase	PGSC0003DMG400032207	22.3792	8.54413	1.38915
		Phospholipase A1	PGSC0003DMG402031759	19.9519	3.47716	2.52054
	Miscellaneous	Carbonic anhydrase	PGSC0003DMG400000493	19.5216	0.832244	4.55192
		Cinnamoyl-CoA reductase	PGSC0003DMG400025373	10.0994	4.8265	1.06522
	protein biosynthesis	Glutamine synthetase	PGSC0003DMG400004355	127.322	54.3478	1.22819
		Pseudouridine synthase family protein	PGSC0003DMG400007434	8.96622	4.4029	1.02604
		Threonine dehydratase biosynthetic, chloroplastic	PGSC0003DMG400012987	88.4362	32.3392	1.45135
		Gamma aminobutyrate transaminase isoform2	PGSC0003DMG400024281	2.766	0.720649	1.94044
		Serine hydroxymethyltransferase, mitochondrial	PGSC0003DMG400030612	214.698	57.5887	1.89845
	Sugar trasport/signalling	Maltose transporter	PGSC0003DMG400024812	47.2222	23.396	1.0132
signal perception	Homologs of disease resistance genes	Sn-1 protein	PGSC0003DMG400042669	3.0602	0	#NAME?
		NB-ARC domain containing protein	PGSC0003DMG400013601	1.69868	0.350135	2.27843
		Bacterial spot disease resistance protein 4	PGSC0003DMG401009628	1.16457	0.400425	1.54019
	Homologs of genes required for resistance	SPX, N-terminal	PGSC0003DMG400001430	89.1294	35.0693	1.34569
		Protein P21	PGSC0003DMG400005748	1.53226	0.259349	2.56269
		Chlorophyll a-b binding protein 4, chloroplastic	PGSC0003DMG400006149	173.39	51.2132	1.75943
		Chloroplast pigment-binding protein CP29	PGSC0003DMG400008488	182.231	63.9765	1.51015
		Phantastica	PGSC0003DMG400008834	4.52221	1.88488	1.26256
		Miraculin	PGSC0003DMG400010170	8.85278	3.20983	1.46363
		Dehydration-responsive element-binding protein 1B	PGSC0003DMG400012497	12.9065	4.79501	1.42849
		Dehydration-responsive element-binding protein 1B	PGSC0003DMG400012497	28.9718	12.1961	1.24823
		Osmotin	PGSC0003DMG400013227	18.605	8.60609	1.11226
		Ribulose bisphosphate carboxylase/oxygenase activase, chloroplast	PGSC0003DMG400014221	10.2558	4.74607	1.11163
		Chlorophyll a-b binding protein 7, chloroplastic	PGSC0003DMG400014386	125.243	55.1743	1.18266
		Wound induced protein	PGSC0003DMG400018375	9.5379	4.32976	1.13938
		18.1 kDa class I heat shock protein	PGSC0003DMG400019137	33.4321	14.0904	1.24652
		Ribulose bisphosphate carboxylase/oxygenase activase, chloroplastic	PGSC0003DMG400019149	306.15	149.827	1.03094
		Chlorophyll a/b binding protein	PGSC0003DMG400019508	13.8582	6.07637	1.18946
		14 kDa proline-rich protein DC2.15	PGSC0003DMG400020481	4.68975	1.0032	2.22491
		Ribulose bisphosphate carboxylase small chain C, chloroplastic	PGSC0003DMG400024182	859.619	225.202	1.93248
		Dehydration-responsive protein RD22	PGSC0003DMG400025192	3.7063	1.16276	1.67243
		Senescence-associated protein	PGSC0003DMG400025385	18.8639	8.94781	1.07603
		Ribulose bisphosphate carboxylase small chain 2B, chloroplastic	PGSC0003DMG400026409	121.837	30.1455	2.01494
		Anthocyanin 5-aromatic acyltransferase	PGSC0003DMG400027180	88.8687	27.4886	1.69284
		Glyceraldehyde-3-phosphate dehydrogenase B subunit	PGSC0003DMG400029406	37.1838	12.3381	1.59155
		Glyceraldehyde-3-phosphate dehydrogenase	PGSC0003DMG400036713	5.76964	1.00846	2.51632
		Protein RSI-1	PGSC0003DMG402015689	10.6496	1.25169	3.08885
	Receptor-like kinases	Receptor serine-threonine protein kinase	PGSC0003DMG400006610	45.6625	20.955	1.12371
		Leucine-rich repeat receptor kinase	PGSC0003DMG400008146	1.05033	0.267218	1.97476
		Receptor protein kinase	PGSC0003DMG400018171	1.49157	0.578811	1.36567
		Receptor protein kinase	PGSC0003DMG400021609	2.16153	0.964269	1.16455
		Receptor kinase	PGSC0003DMG400023629	1.38021	0	#NAME?
		Lectin receptor kinase	PGSC0003DMG400010466	3.49886	1.47797	1.24326
signal transduction	Hormone signaling	LysM type receptor kinase	PGSC0003DMG400002526	37.825	18.8577	1.00419
		Fructose-bisphosphate aldolase	PGSC0003DMG400003123	582.919	150.485	1.95368
		Fructose-bisphosphate aldolase	PGSC0003DMG400003548	442.421	212.043	1.06106
		Fructose-bisphosphate aldolase	PGSC0003DMG400012012	28.051	7.97764	1.81402
		SAUR family protein	PGSC0003DMG400013549	53.4925	14.0158	1.93228
		Snakin-1	PGSC0003DMG400014441	62.9857	17.8954	1.81544
		Photosystem II 22 kDa protein, chloroplastic	PGSC0003DMG400017556	25.3673	12.0126	1.07843
		29 kDa ribonucleoprotein B, chloroplastic	PGSC0003DMG400017584	41.3975	18.6012	1.15415
		Snakin-1	PGSC0003DMG400021517	41.343	3.56251	3.53668
		SAUR family protein	PGSC0003DMG400021565	0.891364	0	#NAME?
		Photosystem II 10 kDa polypeptide, chloroplastic	PGSC0003DMG400022241	11693.8	5613.18	1.05886
		SAUR family protein	PGSC0003DMG400028186	8.33571	1.16116	2.84374
	Ion responsive	C2 domain-containing protein	PGSC0003DMG400000080	1.8746	0.549837	1.76951
		Ca2+ antiporter/cation exchanger	PGSC0003DMG400004158	8.17391	1.26124	2.69619
		Adrenodoxin	PGSC0003DMG400010698	20.5843	9.75241	1.07771
		Germin	PGSC0003DMG400014027	51.382	5.82517	3.14089
		Calmodulin binding protein	PGSC0003DMG400018975	260.692	105.569	1.30416
		Extracellular Ca2+ sensing receptor	PGSC0003DMG400024508	36.6318	18.2184	1.0077
		EF hand family protein	PGSC0003DMG400025477	9.01079	3.84705	1.2279
	Kinases/Phosphatases	Gtpase activating protein	PGSC0003DMG400000130	17.5188	4.83014	1.85876
		Serine/threonine-protein kinase PBS1	PGSC0003DMG400000724	3.31759	0.838213	1.98475
		ATP binding protein	PGSC0003DMG400002012	1.09567	0.335141	1.70897
		Adenosine kinase	PGSC0003DMG400003693	28.54	14.2272	1.00433
		ATP binding protein	PGSC0003DMG400006816	5.39044	2.61707	1.04245
		Protein phosphatase 2C 38	PGSC0003DMG400011050	0.895763	0.2141	2.06483
		Serine/threonine protein kinase	PGSC0003DMG400011160	3.42233	1.04095	1.71708
		ATP binding protein	PGSC0003DMG400012307	2.00791	0.886932	1.1788
		Hexokinase 6	PGSC0003DMG400013187	4.39136	1.67282	1.39238
		2-deoxyglucose-6-phosphate phosphatase	PGSC0003DMG400016162	10.4387	4.78837	1.12433
		ATP binding protein	PGSC0003DMG400019963	7.98264	2.81905	1.50166
		Ccd1	PGSC0003DMG400022340	4.96604	0.508498	3.28778
		HT1 protein kinase	PGSC0003DMG400024500	4.25827	0.876219	2.2809
		ATP binding protein	PGSC0003DMG400024559	5.10681	1.96998	1.37424
		ATP binding protein	PGSC0003DMG400025276	1.22826	0.150653	3.0273
		Protein phosphatase 1 regulatory subunit SDS22	PGSC0003DMG400026347	1.91675	0.576092	1.73429
		Protein kinase	PGSC0003DMG400026531	2.45609	0.63401	1.95379
		GDP-L-galactose phosphorylase	PGSC0003DMG400027012	291.036	144.569	1.00944
		Pyruvate kinase	PGSC0003DMG400027321	48.2692	21.7415	1.15065
		Alpha-1,4 glucan phosphorylase L-2 isozyme, chloroplastic/amyloplastic	PGSC0003DMG400028382	5.15541	2.49308	1.04816
		Protein kinase	PGSC0003DMG400028604	1.41388	0.349472	2.01641
		Inosine triphosphate pyrophosphatase	PGSC0003DMG400029615	10.7675	4.65995	1.20829
		With no lysine kinase	PGSC0003DMG400030087	20.3858	7.74271	1.39665
		Purple acid phosphatase 3	PGSC0003DMG403007838	4.25358	1.31318	1.69561
	ROS-related	Methylenetetrahydrofolate dehydrogenase	PGSC0003DMG400000152	13.4052	5.36615	1.32083
		Delta 9 desaturase	PGSC0003DMG400000639	8.56871	3.17574	1.43198
		Laccase	PGSC0003DMG400000684	1.02857	0.180698	2.50899
		Multicopper oxidase	PGSC0003DMG400004789	176.308	83.719	1.07447
		Sterol delta-7 reductase DWF5	PGSC0003DMG400005931	2.33389	0.984495	1.24528
		Geranylgeranyl hydrogenase	PGSC0003DMG400006822	2.45672	0.798315	1.6217
		Nitrite reductase	PGSC0003DMG400008262	19.9966	6.52902	1.61482
		Glutaredoxin	PGSC0003DMG400010768	148.918	71.7134	1.0542
		Glutaredoxin	PGSC0003DMG400011379	131.612	53.6905	1.29355
		Glutaredoxin	PGSC0003DMG400011406	27.8253	8.5814	1.69712
		2-oxoglutarate-dependent dioxygenase	PGSC0003DMG400011751	4.0525	0.974521	2.05605
		Chloroplast ferredoxin I	PGSC0003DMG400011950	35.494	15.4634	1.19872
		Membrane protein	PGSC0003DMG400014894	13.3758	4.11614	1.70026
		Glutaredoxin	PGSC0003DMG400016030	67.102	15.1131	2.15056
		Glutaredoxin	PGSC0003DMG400016034	10.1232	1.86577	2.43983
		CYP72A56	PGSC0003DMG400017325	3.4554	1.03231	1.74297
		Peroxidase 31	PGSC0003DMG400017744	10.4937	5.04308	1.05715
		Cinnamyl alcohol dehydrogenase	PGSC0003DMG400018446	5.4876	1.68377	1.70448
		Photosystem II oxygen-evolving complex protein 3	PGSC0003DMG400021727	498.228	220.149	1.17833
		FAD-linked oxidoreductase 1	PGSC0003DMG400022344	1.22293	0.140767	3.11897
		Glutathione s-transferase	PGSC0003DMG400022624	4.68457	1.99383	1.23237
		Cytochrome C oxidase assembly protein cox15	PGSC0003DMG400023975	3.40559	0.985121	1.78953
		Ferredoxin-3, chloroplast	PGSC0003DMG400023985	11.1284	5.45593	1.02835
		FAD binding domain containing protein	PGSC0003DMG400024003	13.4814	4.30906	1.64552
		NADPH:protochlorophyllide oxidoreductase	PGSC0003DMG400025007	32.3972	10.8422	1.57922
		NADH dehydrogenase	PGSC0003DMG400025319	14.9413	7.08275	1.07692
		Nitrite reductase	PGSC0003DMG400025823	4.28926	1.91199	1.16566
		Hydrogen peroxide-induced 1	PGSC0003DMG400026933	4.42941	0.894152	2.30852
		Superoxide dismutase	PGSC0003DMG400027577	125.567	32.4038	1.95422
		PS60 protein	PGSC0003DMG400029325	1.81415	0.461116	1.97609
		Sphingolipid delta-8 desaturase	PGSC0003DMG400029934	1.78677	0.227998	2.97026
		Nitrate reductase	PGSC0003DMG400030212	18.7963	6.2387	1.59114
		Oxidoreductase, 2OG-Fe(II) oxygenase family protein	PGSC0003DMG400032208	19.3269	9.42177	1.03654
		Ferredoxin-1	PGSC0003DMG400035711	12.7784	4.99414	1.35539
		Light-harvesting complex II protein Lhcb7	PGSC0003DMG401009929	15.014	5.69025	1.39975
		Multicopper oxidase	PGSC0003DMG401016475	1.75065	0.552503	1.66384
		Desacetoxyvindoline 4-hydroxylase	PGSC0003DMG401017241	5.19917	1.86632	1.47808
		Geraniol 10-hydroxylase	PGSC0003DMG402010026	5.17755	2.17791	1.24933
		Aldo/keto reductase	PGSC0003DMG402015926	4.32997	1.96685	1.13847
		Laccase	PGSC0003DMG402023951	1.51966	0.131515	3.53044
		Short-chain dehydrogenase/reductase	PGSC0003DMG402025066	6.27587	2.80355	1.16256
	transcription factors	Ethylene-responsive transcription factor	PGSC0003DMG400002350	5.68976	2.65214	1.10121
		DOF domain class transcription factor	PGSC0003DMG400004062	182.221	86.5696	1.07376
		Transcription regulator	PGSC0003DMG400002859	1.13405	0	#NAME?
		YABBY domain class transcription factor	PGSC0003DMG400002883	3.63598	1.16643	1.64025
		Basic helix-loop-helix protein BHLH5	PGSC0003DMG400005388	10.1734	4.98804	1.02825
		Nucleic acid binding protein	PGSC0003DMG400005486	41.6652	19.6638	1.0833
		Zinc finger (Ran-binding) family protein	PGSC0003DMG400005673	8.8051	4.0643	1.11533
		AP2/ERF domain-containing transcription factor	PGSC0003DMG400007025	5.33193	1.71837	1.63362
		Auxin response factor 4	PGSC0003DMG400008065	3.9512	1.56064	1.34016
		BHLH transcription factor PTF1	PGSC0003DMG400008183	2.43824	1.06433	1.19589
		NAC domain protein	PGSC0003DMG400008677	9.0882	3.92538	1.21116
		Zinc finger protein	PGSC0003DMG400010076	1.75149	0.405072	2.11233
		Transcription factor	PGSC0003DMG400011171	7.72235	2.39794	1.68724
		Auxin response factor 19	PGSC0003DMG400013686	2.91419	1.17401	1.31165
		Zinc finger protein	PGSC0003DMG400014124	0.888131	0.101616	3.12765
		Zinc finger protein	PGSC0003DMG400014574	13.0333	4.40136	1.56618
		MYB domain class transcription factor	PGSC0003DMG400018279	3.43302	1.26116	1.44472
		R2r3-myb transcription factor	PGSC0003DMG400018427	16.3307	6.62767	1.30102
		BHLH transcription factor Upa20	PGSC0003DMG400019861	1.512	0.372305	2.0219
		Auxin response factor ARF16	PGSC0003DMG400021560	4.18682	1.38461	1.59637
		MYBR domain class transcription factor	PGSC0003DMG400025303	1.17715	0.337732	1.80135
		C2H2L domain class transcription factor	PGSC0003DMG400026081	6.17621	2.89475	1.09328
		Zinc ion binding protein	PGSC0003DMG400027192	9.45534	4.5519	1.05466
		Zinc finger, RING-type	PGSC0003DMG400027228	0.906013	0.283587	1.67574
		Zinc finger protein	PGSC0003DMG400028701	1.86765	0.253081	2.88355
		ZFP4 (ZINC FINGER PROTEIN 4)	PGSC0003DMG400029510	6.77531	2.31407	1.54986
		ZFP4 (ZINC FINGER PROTEIN 4)	PGSC0003DMG400029512	4.64772	1.76318	1.39834
		WRKY transcription factor	PGSC0003DMG400029815	19.0179	6.58802	1.52944
		Zinc finger family protein	PGSC0003DMG400030177	18.2526	7.08751	1.36475
		Myb family transcription factor	PGSC0003DMG400030389	5.44579	2.36292	1.20457
		Transcription factor	PGSC0003DMG400033578	3.89064	1.57245	1.307
		MYB domain class transcription factor	PGSC0003DMG401026177	22.6118	9.19975	1.29741
		MYB domain class transcription factor	PGSC0003DMG402026177	26.0951	11.9383	1.12818
	Transport related	Water channel protein	PGSC0003DMG400000045	6.84596	2.47711	1.4666
		Mitochondrial carrier	PGSC0003DMG400000210	9.4322	4.15626	1.18231
		Amino acid transporter	PGSC0003DMG400001589	5.01871	2.39229	1.06892
		PT5	PGSC0003DMG400002356	3.52037	1.19254	1.56169
		Proline-rich protein	PGSC0003DMG400002880	329.88	41.4398	2.99285
		Transporter	PGSC0003DMG400003990	1.48944	0.530955	1.48811
		Nitrate transporter	PGSC0003DMG400004329	8.09379	3.8938	1.05564
		P-rich protein EIG-I30	PGSC0003DMG400004736	27.4953	3.39493	3.01773
		YUP8H12R.2 protein	PGSC0003DMG400009659	2.52826	1.06455	1.24789
		Purine transporter	PGSC0003DMG400009704	5.94181	2.25686	1.39659
		Enoyl-acyl-carrier-protein reductase	PGSC0003DMG400011436	6.70604	3.3193	1.01458
		ATP-binding cassette transporter	PGSC0003DMG400011999	6.50982	2.3026	1.49936
		Electron carrier	PGSC0003DMG400012224	5.06415	1.91488	1.40307
		Acyl carrier protein	PGSC0003DMG400014253	8.97019	2.90894	1.62465
		Proline-rich protein	PGSC0003DMG400014850	56.7534	1.88345	4.91326
		Non-specific lipid-transfer protein	PGSC0003DMG400016103	7.17228	0	#NAME?
		Aquaporin	PGSC0003DMG400020742	76.4295	27.1863	1.49125
		Lipid binding protein	PGSC0003DMG400022131	14.8208	3.56732	2.05471
		Ubiquitin carrier protein	PGSC0003DMG400022555	127.727	63.2929	1.01295
		Peptide transporter	PGSC0003DMG400024120	168.113	53.2815	1.65773
		Voltage-dependent anion channel	PGSC0003DMG400025346	5.11803	0.803152	2.67184
		Glucose-6-phosphate/phosphate translocator 2	PGSC0003DMG400025495	2.18388	0.757021	1.52849
		Vacuolar H+-ATPase A2 subunit isoform	PGSC0003DMG400026502	7.22798	3.10859	1.21733
		Auxin efflux carrier	PGSC0003DMG400028191	2.93554	1.03124	1.50924
		Transporter	PGSC0003DMG400028924	2.82785	1.39662	1.01776
		ABC transporter B family member 26, chloroplastic	PGSC0003DMG400029157	8.6674	4.06313	1.09301
		Proline-rich protein	PGSC0003DMG400029569	460.396	198.16	1.21621
		Nodulin	PGSC0003DMG400029744	163.537	64.1141	1.3509
		UDP-glucuronic acid/UDP-N-acetylgalactosamine transporter	PGSC0003DMG400030466	4.32997	1.92925	1.16632
		PDE320	PGSC0003DMG401001686	4.90987	2.40438	1.03002
		Cornichon family protein	PGSC0003DMG401012773	8.76105	2.2337	1.97167
	Ubiquitylation-related	Ubiquitin-conjugating enzyme E2 8	PGSC0003DMG400004986	386.852	177.546	1.12359
		Signal transducer	PGSC0003DMG400005613	8.53764	1.35714	2.65327
		Ubiquitin family protein	PGSC0003DMG400012641	12.3061	3.02834	2.02278
others	others	Ultraviolet-B-repressible protein	PGSC0003DMG400000326	130.288	56.6471	1.20163
		Meiotic coiled-coil protein	PGSC0003DMG400000348	46.427	5.75025	3.01327
		Conserved gene of unknown function	PGSC0003DMG400000353	77.1503	20.0611	1.94327
		Polyribonucleotide nucleotidyltransferase	PGSC0003DMG400000516	4.41054	1.57191	1.48844
		Pollen Ole e 1 allergen and extensin	PGSC0003DMG400001380	1.94642	0.428646	2.18296
		CFM2	PGSC0003DMG400001391	5.0508	2.23089	1.17889
		Dead box ATP-dependent RNA helicase	PGSC0003DMG400001771	7.36001	3.09724	1.24872
		RNA-binding protein containing a PIN domain	PGSC0003DMG400003436	12.1376	5.3921	1.17057
		Thiamine biosynthesis protein ThiC variant L1	PGSC0003DMG400004151	23.9892	8.17477	1.55314
		Thiamine biosynthesis protein ThiC variant L1	PGSC0003DMG400004151	11.7542	4.39932	1.41782
		WD-repeat protein	PGSC0003DMG400005691	4.65611	2.23331	1.05994
		Photosystem I reaction center subunit	PGSC0003DMG400005805	115.783	29.4292	1.9761
		Helix-loop-helix DNA-binding	PGSC0003DMG400005894	1.23043	0.414162	1.57089
		Apetala 2	PGSC0003DMG400006604	8.7118	4.07646	1.09565
		WD-repeat protein	PGSC0003DMG400006784	9.65491	4.53631	1.08974
		DRT100	PGSC0003DMG400006880	1.71937	0.662106	1.37674
		MRNA, 1346 bp sequence	PGSC0003DMG400007387	3.31387	0.718011	2.20644
		Photosystem II reaction center W protein, chloroplastic	PGSC0003DMG400007536	378.119	184.847	1.03251
		Kinesin heavy chain	PGSC0003DMG400008006	4.4183	2.05628	1.10346
		H/ACA ribonucleoprotein complex subunit	PGSC0003DMG400008366	58.645	28.5086	1.04061
		Pentatricopeptide repeat-containing protein, mitochondrial	PGSC0003DMG400008375	1.1102	0.427333	1.37738
		Peptidyl-prolyl cis-trans isomerase d, ppid	PGSC0003DMG400010060	7.9269	1.83828	2.1084
		Fibrillarin homolog	PGSC0003DMG400010119	89.0608	38.3405	1.21592
		Exonuclease	PGSC0003DMG400010461	9.04255	3.99226	1.17952
		Storekeeper protein	PGSC0003DMG400010582	3.46606	1.34969	1.36067
		Gag-pol polyprotein	PGSC0003DMG400010854	1.04183	0.247211	2.0753
		DNA-directed RNA polymerase 3A, chloroplastic	PGSC0003DMG400011152	1.65099	0.554147	1.57499
		Pentatricopeptide repeat-containing protein	PGSC0003DMG400011207	0.818642	0.327556	1.32149
		Thylakoid membrane phosphoprotein 14 kDa, chloroplastic	PGSC0003DMG400011295	43.3955	19.0106	1.19074
		Transposon MuDR mudrA	PGSC0003DMG400011366	0.857376	0	#NAME?
		DWARF1/DIMINUTO	PGSC0003DMG400011801	37.5597	15.9096	1.23929
		DNA binding protein	PGSC0003DMG400012215	7.03094	2.88778	1.28375
		DNA-directed RNA polymerase	PGSC0003DMG400012686	4.97682	2.16268	1.20241
		Amino acid binding protein	PGSC0003DMG400013030	30.9552	13.8793	1.15725
		Flotillin-1	PGSC0003DMG400014200	16.7606	2.13447	2.97313
		SlTCP3	PGSC0003DMG400015377	1.52822	0.465093	1.71626
		Amino acid binding protein	PGSC0003DMG400016010	1.34507	0.447655	1.58723
		Homeobox protein knotted-1-like LET6	PGSC0003DMG400016711	1.58164	0.580775	1.44537
		Proton gradient regulation 5	PGSC0003DMG400017198	109.815	53.3066	1.04269
		DNA binding protein	PGSC0003DMG400017445	1.68094	0.250462	2.7466
		Pentatricopeptide repeat-containing protein	PGSC0003DMG400017793	1.84865	0.884104	1.06418
		GDP-mannose 3',5'-epimerase	PGSC0003DMG400019454	73.1286	32.0374	1.19068
		Photosystem II reaction center W protein, chloroplastic	PGSC0003DMG400020141	22.2971	7.80794	1.51384
		Ankyrin repeat-containing protein	PGSC0003DMG400020219	2.70508	0.786483	1.78218
		PTAC13	PGSC0003DMG400020362	4.57619	1.86962	1.2914
		Photosystem I reaction center subunit X psaK	PGSC0003DMG400020505	39.5756	18.9704	1.06086
		RNA binding protein	PGSC0003DMG400020576	5.58458	1.81263	1.62337
		Wiscott-Aldrich syndrome, C-terminal	PGSC0003DMG400021621	20.4126	4.20158	2.28046
		Microtubule-associated protein MAP65-1a	PGSC0003DMG400022299	3.76245	1.28261	1.55259
		Pentatricopeptide repeat-containing protein	PGSC0003DMG400022317	2.22128	0.928106	1.25903
		Squamosa promoter binding	PGSC0003DMG400022824	2.95725	0.605101	2.28901
		Ptm1	PGSC0003DMG400022887	3.63123	1.69603	1.0983
		Leucine-rich repeat-containing protein	PGSC0003DMG400023198	10.6584	3.46465	1.62121
		Actin-58	PGSC0003DMG400023708	7.32563	2.56848	1.51204
		Globulin	PGSC0003DMG400023764	6.28233	2.06284	1.60667
		Gonadotropin beta chain	PGSC0003DMG400024474	4.83466	0.821628	2.55686
		Permease I	PGSC0003DMG400024588	4.63429	1.41375	1.71283
		Interferon-induced GTP-binding protein mx	PGSC0003DMG400025080	7.68509	2.21211	1.79664
		Glutamate receptor 3 plant	PGSC0003DMG400025499	5.18761	1.57725	1.71766
		Methionine rich arabinogalactan	PGSC0003DMG400026224	171.424	75.7382	1.17848
		Type I (26 kD) CP29 polypeptide	PGSC0003DMG400026500	152.51	75.5184	1.01401
		UPA15	PGSC0003DMG400026523	4.01787	1.11019	1.85563
		UPF0497 membrane protein	PGSC0003DMG400027047	166.39	8.87716	4.22832
		Tubulin beta-1 chain	PGSC0003DMG400028193	41.5096	13.7697	1.59195
		RNase H family protein	PGSC0003DMG400028596	3.77651	1.24573	1.60007
		Cyclin	PGSC0003DMG400029513	1.28979	0.551962	1.2245
		Type-a response regulator	PGSC0003DMG400029839	6.42576	2.58922	1.31135
		Type-a response regulator	PGSC0003DMG400029852	2.28321	0.353124	2.69282
		Feruloyl transferase	PGSC0003DMG400031731	3.30921	0.576644	2.52074
		ROX1	PGSC0003DMG400031775	20.3618	6.01179	1.76
		TGACG-sequence-specific DNA-binding protein TGA-1B	PGSC0003DMG400037980	1.10105	0.409291	1.42769
		Plastocyanin, chloroplastic	PGSC0003DMG400041620	249.023	86.5405	1.52483
		Gag-pol polyprotein	PGSC0003DMG400045810	2.77405	0.964741	1.52378
		GRF1-interacting factor 1	PGSC0003DMG401025427	3.05104	0.74621	2.03165
		B3 domain-containing protein	PGSC0003DMG401025831	22.6896	9.52434	1.25234
		Homeobox-leucine zipper protein	PGSC0003DMG402012500	4.68172	1.94198	1.26951
unknown	unknown	Conserved gene of unknown function	PGSC0003DMG400000415	8.0261	3.58167	1.16407
		Conserved gene of unknown function	PGSC0003DMG400000602	12.5159	5.89062	1.08728
		Gene of unknown function	PGSC0003DMG400001049	38.6177	18.2471	1.08159
		Gene of unknown function	PGSC0003DMG400001177	9.42163	3.79919	1.31028
		Conserved gene of unknown function	PGSC0003DMG400001876	7.50653	2.16916	1.79101
		Gene of unknown function	PGSC0003DMG400002282	4.18018	0	#NAME?
		Conserved gene of unknown function	PGSC0003DMG400002386	5.31343	1.91831	1.46981
		Gene of unknown function	PGSC0003DMG400003243	58.6374	20.9724	1.48333
		Conserved gene of unknown function	PGSC0003DMG400003967	0.862383	0.30072	1.51991
		Conserved gene of unknown function	PGSC0003DMG400004161	9.03077	2.55204	1.8232
		Conserved gene of unknown function	PGSC0003DMG400004892	17.6814	7.57276	1.22334
		Gene of unknown function	PGSC0003DMG400004904	6.93105	1.38222	2.32608
		Conserved gene of unknown function	PGSC0003DMG400004935	4.19391	1.54087	1.44455
		Conserved gene of unknown function	PGSC0003DMG400004957	22.162	11.0427	1.00499
		Gene of unknown function	PGSC0003DMG400004979	1.36969	0.542696	1.33563
		Conserved gene of unknown function	PGSC0003DMG400004995	3.85437	1.26254	1.61017
		Gene of unknown function	PGSC0003DMG400005219	21.995	9.96916	1.14163
		Gene of unknown function	PGSC0003DMG400005321	23.8708	8.07142	1.56435
		Conserved gene of unknown function	PGSC0003DMG400005627	78.149	28.7436	1.44299
		Conserved gene of unknown function	PGSC0003DMG400005633	7.10875	1.77747	1.99977
		Conserved gene of unknown function	PGSC0003DMG400006085	14.0172	6.98625	1.00461
		Conserved gene of unknown function	PGSC0003DMG400006241	7.70807	3.26114	1.24099
		Conserved gene of unknown function	PGSC0003DMG400006856	10.6259	1.52214	2.8034
		Gene of unknown function	PGSC0003DMG400006996	3.5092	0.942344	1.89682
		Conserved gene of unknown function	PGSC0003DMG400007170	9.61326	4.02426	1.2563
		Conserved gene of unknown function	PGSC0003DMG400007992	4.61037	0.791903	2.54149
		Gene of unknown function	PGSC0003DMG400009198	2.33187	0.929812	1.32648
		Conserved gene of unknown function	PGSC0003DMG400009285	19.2801	7.77457	1.31028
		Gene of unknown function	PGSC0003DMG400009464	5.90942	0.53795	3.45747
		Conserved gene of unknown function	PGSC0003DMG400010017	30.7441	14.9059	1.04443
		Conserved gene of unknown function	PGSC0003DMG400010464	3.03332	0.565818	2.42249
		Gene of unknown function	PGSC0003DMG400010807	2.33817	0.80138	1.54482
		Gene of unknown function	PGSC0003DMG400011191	18.8409	9.2762	1.02226
		Gene of unknown function	PGSC0003DMG400011739	2.5496	1.14225	1.15839
		Conserved gene of unknown function	PGSC0003DMG400012162	4.41674	1.92862	1.19542
		Conserved gene of unknown function	PGSC0003DMG400012204	4.51589	2.183	1.0487
		Conserved gene of unknown function	PGSC0003DMG400012423	5.18775	2.02784	1.35516
		Gene of unknown function	PGSC0003DMG400012894	9.64794	4.53356	1.08958
		Gene of unknown function	PGSC0003DMG400013045	16.9452	8.2381	1.0405
		Conserved gene of unknown function	PGSC0003DMG400013391	1.99878	0.788856	1.34129
		Conserved gene of unknown function	PGSC0003DMG400013426	10.5696	4.90136	1.10867
		Conserved gene of unknown function	PGSC0003DMG400015156	1.90238	0.62236	1.61198
		Conserved gene of unknown function	PGSC0003DMG400015365	15.191	5.57963	1.44497
		Conserved gene of unknown function	PGSC0003DMG400015873	2.93257	0.64734	2.17957
		Conserved gene of unknown function	PGSC0003DMG400016491	6.91028	2.32208	1.57333
		Gene of unknown function	PGSC0003DMG400016699	14.2166	6.57532	1.11244
		Conserved gene of unknown function	PGSC0003DMG400016941	4.01304	1.50474	1.41518
		Gene of unknown function	PGSC0003DMG400017064	0.936522	0	#NAME?
		Conserved gene of unknown function	PGSC0003DMG400017778	7.57	1.37885	2.45682
		Gene of unknown function	PGSC0003DMG400018932	2.41271	0.998045	1.27348
		Conserved gene of unknown function	PGSC0003DMG400019243	9.28186	2.46655	1.91192
		Conserved gene of unknown function	PGSC0003DMG400020164	1.39791	0.589922	1.24468
		Gene of unknown function	PGSC0003DMG400020777	3.60375	1.17632	1.61522
		Gene of unknown function	PGSC0003DMG400020904	1.87492	0.805995	1.21799
		Conserved gene of unknown function	PGSC0003DMG400021122	15.539	6.44814	1.26894
		Conserved gene of unknown function	PGSC0003DMG400021161	16.6368	4.96356	1.74493
		Conserved gene of unknown function	PGSC0003DMG400021408	45.5498	21.3588	1.09261
		Conserved gene of unknown function	PGSC0003DMG400021814	8.42314	1.27063	2.72881
		Conserved gene of unknown function	PGSC0003DMG400021933	15.0746	4.49625	1.74533
		Conserved gene of unknown function	PGSC0003DMG400023011	46.5034	10.0239	2.21389
		Conserved gene of unknown function	PGSC0003DMG400023187	4.6774	2.21092	1.08106
		Gene of unknown function	PGSC0003DMG400023606	0.732147	0.262699	1.47872
		Gene of unknown function	PGSC0003DMG400023962	4.3573	1.98285	1.13586
		Conserved gene of unknown function	PGSC0003DMG400024535	8.52244	4.12068	1.04839
		Gene of unknown function	PGSC0003DMG400024786	2.64447	1.27476	1.05276
		Conserved gene of unknown function	PGSC0003DMG400025112	1.59339	0.41013	1.95794
		Gene of unknown function	PGSC0003DMG400025381	16.2131	6.92108	1.22809
		Gene of unknown function	PGSC0003DMG400025445	7.94615	1.16315	2.77222
		Conserved gene of unknown function	PGSC0003DMG400025947	17.931	1.18194	3.92323
		Conserved gene of unknown function	PGSC0003DMG400025948	28.3341	11.9377	1.24702
		Gene of unknown function	PGSC0003DMG400025950	2.12688	0.539179	1.9799
		Conserved gene of unknown function	PGSC0003DMG400026592	8.62953	4.16127	1.05226
		Gene of unknown function	PGSC0003DMG400027366	1.89314	0.813792	1.21805
		Gene of unknown function	PGSC0003DMG400027530	86.6478	42.1827	1.03851
		Conserved gene of unknown function	PGSC0003DMG400027878	6.62238	3.07442	1.10704
		Conserved gene of unknown function	PGSC0003DMG400027951	2.89984	1.11816	1.37485
		Conserved gene of unknown function	PGSC0003DMG400028163	16.6704	8.09196	1.04273
		Conserved gene of unknown function	PGSC0003DMG400028260	1.95496	0.734684	1.41194
		Conserved gene of unknown function	PGSC0003DMG400028327	6.48084	2.51768	1.36409
		Conserved gene of unknown function	PGSC0003DMG400028535	16.7368	2.31645	2.85304
		Conserved gene of unknown function	PGSC0003DMG400029086	98.0599	28.7882	1.76818
		Gene of unknown function	PGSC0003DMG400029610	27.7799	9.66591	1.52307
		Gene of unknown function	PGSC0003DMG400029817	8.71203	1.99761	2.12473
		Conserved gene of unknown function	PGSC0003DMG400030363	10.6512	4.9441	1.10724
		Conserved gene of unknown function	PGSC0003DMG400031067	67.5036	31.6272	1.0938
		Gene of unknown function	PGSC0003DMG400031180	1.95528	0.288749	2.75949
		Gene of unknown function	PGSC0003DMG400031728	8.37183	4.10958	1.02655
		Gene of unknown function	PGSC0003DMG400034354	2.10452	0	#NAME?
		Conserved gene of unknown function	PGSC0003DMG400037923	18.5817	6.02771	1.6242
		Gene of unknown function	PGSC0003DMG400039686	0.765356	0	#NAME?
		Gene of unknown function	PGSC0003DMG400041692	2.1304	0	#NAME?
		Gene of unknown function	PGSC0003DMG400043837	5.5005	1.44502	1.92848
		Gene of unknown function	PGSC0003DMG400044345	16.9442	8.15327	1.05534
		Gene of unknown function	PGSC0003DMG401003479	0.770001	0	#NAME?
		Conserved gene of unknown function	PGSC0003DMG401028796	2.53573	0.597392	2.08565
		Conserved gene of unknown function	PGSC0003DMG402000097	2.56721	1.09952	1.22332
		Conserved gene of unknown function	PGSC0003DMG402005859	69.4256	34.5881	1.00519
		Gene of unknown function	PGSC0003DMG402006646	2.29255	0	#NAME?
		Conserved gene of unknown function	PGSC0003DMG402019696	13.9812	4.6253	1.59587
		Conserved gene of unknown function	PGSC0003DMG402020367	4.15233	1.42671	1.54123
		Gene of unknown function	PGSC0003DMG403009510	2.7098	1.10202	1.29804

## Sheet: up-novel
DMT	DMG	Location	Line6 H2O	E3 H2O	log2(fc)
TCONS_00000509	XLOC_000342	ST4.03ch00:20943486-20945993	2.76825	1.21457	1.18853
TCONS_00000925	XLOC_000589	ST4.03ch00:33568384-33570182	0.860219	0.194458	2.14525
TCONS_00001350	XLOC_000882	ST4.03ch00:4558202-4558961	2.00389	0	#NAME?
TCONS_00002494	XLOC_001660	ST4.03ch00:9510226-9510528	8.19992	0	#NAME?
TCONS_00002510	XLOC_001676	ST4.03ch00:18437657-18439408	7.53743	3.23728	1.21929
TCONS_00002511	XLOC_001677	ST4.03ch00:18440141-18441515	2.28337	0.973222	1.23032
TCONS_00002571	XLOC_001737	ST4.03ch00:31493814-31494093	12.6933	0	#NAME?
TCONS_00002574	XLOC_001740	ST4.03ch00:31798971-31800153	1.76865	0.512918	1.78585
TCONS_00002593	XLOC_001759	ST4.03ch00:34936033-34937738	9.28933	3.16689	1.55251
TCONS_00002596	XLOC_001762	ST4.03ch00:35345683-35345874	1227.72	421.999	1.54067
TCONS_00002621	XLOC_001787	ST4.03ch00:38582686-38584097	11.6161	0.336628	5.10882
TCONS_00002625	XLOC_001791	ST4.03ch00:38707601-38708353	1.38163	0	#NAME?
TCONS_00002638	XLOC_001804	ST4.03ch00:40077161-40078087	5.19825	2.28935	1.18309
TCONS_00002642	XLOC_001808	ST4.03ch00:40582697-40583131	17.1052	5.69385	1.58696
TCONS_00002643	XLOC_001809	ST4.03ch00:40603954-40604779	5.29712	0.571627	3.21206
TCONS_00002664	XLOC_001830	ST4.03ch00:42139255-42139485	43.2548	0	#NAME?
TCONS_00002681	XLOC_001847	ST4.03ch00:43245649-43245889	45.966	0	#NAME?
TCONS_00002692	XLOC_001858	ST4.03ch00:43984016-43984531	86.7343	0.943916	6.5218
TCONS_00002708	XLOC_001874	ST4.03ch00:44781556-44781849	16.9656	1.77905	3.25343
TCONS_00002717	XLOC_001883	ST4.03ch00:45145974-45146421	5.38946	0.367742	3.87338
TCONS_00002728	XLOC_001894	ST4.03ch00:45507107-45507338	51.8178	0	#NAME?
TCONS_00002739	XLOC_001905	ST4.03ch00:46108287-46108585	46.7373	12.7697	1.87185
TCONS_00002744	XLOC_001910	ST4.03ch00:46294840-46295156	85.869	12.804	2.74554
TCONS_00004742	XLOC_003051	ST4.03ch01:58952804-58964678	5.66861	2.61092	1.11844
TCONS_00008935	XLOC_004482	ST4.03ch01:88401817-88405365	81.7525	37.389	1.12865
TCONS_00009944	XLOC_004909	ST4.03ch01:17309731-17310515	13.0879	3.45453	1.92167
TCONS_00010192	XLOC_005117	ST4.03ch01:30846109-30846849	8.61493	1.75992	2.29133
TCONS_00011450	XLOC_005768	ST4.03ch01:65122359-65145005	97.6859	37.3581	1.38673
TCONS_00012828	XLOC_006286	ST4.03ch01:76873001-76873834	585.93	117.319	2.32029
TCONS_00013933	XLOC_006629	ST4.03ch01:83711957-83724763	0.841247	0.263855	1.67278
TCONS_00014690	XLOC_006910	ST4.03ch01:4471252-4472773	4.27173	1.74815	1.289
TCONS_00014703	XLOC_006923	ST4.03ch01:13676147-13676979	2.24655	0	#NAME?
TCONS_00014727	XLOC_006947	ST4.03ch01:17874521-17874974	2.23927	0	#NAME?
TCONS_00014728	XLOC_006948	ST4.03ch01:19591350-19594438	39.5965	14.7504	1.42462
TCONS_00014746	XLOC_006966	ST4.03ch01:33218929-33220064	2.44121	0.972238	1.32821
TCONS_00014768	XLOC_006988	ST4.03ch01:44626994-44628142	8.07523	0.502883	4.00521
TCONS_00014791	XLOC_007011	ST4.03ch01:56932389-56934697	1.24935	0.371194	1.75093
TCONS_00014851	XLOC_007071	ST4.03ch01:69985445-69985747	33.344	6.7394	2.30673
TCONS_00014852	XLOC_007072	ST4.03ch01:69986205-69987193	2.29773	0.698138	1.71863
TCONS_00014857	XLOC_007077	ST4.03ch01:72122384-72122860	9.625	0.739327	3.7025
TCONS_00014858	XLOC_007078	ST4.03ch01:72123017-72123980	5.40584	0.280427	4.26882
TCONS_00014859	XLOC_007079	ST4.03ch01:72124098-72124422	4.70411	0	#NAME?
TCONS_00014862	XLOC_007082	ST4.03ch01:72890974-72892953	1.95274	0.487628	2.00165
TCONS_00014868	XLOC_007088	ST4.03ch01:75543329-75544517	1.08774	0	#NAME?
TCONS_00014882	XLOC_007102	ST4.03ch01:80774777-80774993	495.572	135.685	1.86884
TCONS_00014893	XLOC_007113	ST4.03ch01:83546676-83547467	6.22521	2.88704	1.10853
TCONS_00015839	XLOC_007575	ST4.03ch02:23468725-23471571	1.58424	0	#NAME?
TCONS_00016045	XLOC_007675	ST4.03ch02:26386065-26389100	15.8205	6.05108	1.38653
TCONS_00019817	XLOC_009076	ST4.03ch02:18403524-18405870	4.11544	0.407425	3.33644
TCONS_00020936	XLOC_009530	ST4.03ch02:29855998-29859666	10.3358	4.63335	1.15752
TCONS_00022331	XLOC_009986	ST4.03ch02:39705230-39705912	2.52291	0.228556	3.46447
TCONS_00022461	XLOC_010033	ST4.03ch02:40475830-40488033	5.58455	2.29449	1.28327
TCONS_00023563	XLOC_010384	ST4.03ch02:46842436-46843989	2.03128	0.766422	1.40618
TCONS_00023935	XLOC_010497	ST4.03ch02:6958506-6959349	0.874145	0	#NAME?
TCONS_00023986	XLOC_010548	ST4.03ch02:27691932-27693740	1.60635	0.571875	1.49002
TCONS_00023990	XLOC_010552	ST4.03ch02:28385145-28387168	13.292	5.60365	1.24612
TCONS_00023992	XLOC_010554	ST4.03ch02:28871677-28873005	1.44194	0.417111	1.7895
TCONS_00023993	XLOC_010555	ST4.03ch02:29326823-29329238	1.74434	0.597685	1.54522
TCONS_00024006	XLOC_010568	ST4.03ch02:32292851-32293441	5.98178	2.30638	1.37495
TCONS_00024010	XLOC_010572	ST4.03ch02:32901015-32902893	5.14448	1.53279	1.74687
TCONS_00024011	XLOC_010573	ST4.03ch02:33015008-33015603	10.5772	1.51272	2.80574
TCONS_00029644	XLOC_012980	ST4.03ch03:22377217-22391878	26.6502	9.59865	1.47324
TCONS_00030136	XLOC_013261	ST4.03ch03:37864554-37882300	44.0396	21.8754	1.00949
TCONS_00033089	XLOC_014389	ST4.03ch03:6551118-6553138	3.06302	1.26249	1.27868
TCONS_00033102	XLOC_014402	ST4.03ch03:12676579-12676807	186.97	0	#NAME?
TCONS_00033128	XLOC_014428	ST4.03ch03:34914379-34915689	2.62862	0.77884	1.75491
TCONS_00033155	XLOC_014455	ST4.03ch03:40453388-40453641	42.8237	3.74694	3.51462
TCONS_00033227	XLOC_014527	ST4.03ch03:56310118-56312650	3.0915	1.1439	1.43434
TCONS_00034494	XLOC_015039	ST4.03ch04:12480293-12481871	2.56652	0.679259	1.91778
TCONS_00034704	XLOC_015182	ST4.03ch04:23659281-23662098	7.76519	0	#NAME?
TCONS_00035741	XLOC_015750	ST4.03ch04:56568102-56569660	220.361	80.5511	1.45189
TCONS_00037025	XLOC_016249	ST4.03ch04:69909001-69911177	2.79445	1.09308	1.35417
TCONS_00037518	XLOC_016430	ST4.03ch04:1144274-1146494	5.32242	2.30069	1.21001
TCONS_00038283	XLOC_016756	ST4.03ch04:9171464-9172777	2.34137	0.695288	1.75167
TCONS_00039562	XLOC_017460	ST4.03ch04:53090693-53095504	3.06769	0.627833	2.2887
TCONS_00041511	XLOC_018215	ST4.03ch04:6895135-6897596	0.961905	0.348235	1.46583
TCONS_00041516	XLOC_018220	ST4.03ch04:7813017-7814958	19.0618	8.49207	1.1665
TCONS_00041533	XLOC_018237	ST4.03ch04:13270078-13273456	0.984715	0	#NAME?
TCONS_00041544	XLOC_018248	ST4.03ch04:21511582-21511801	87.0476	0	#NAME?
TCONS_00041545	XLOC_018249	ST4.03ch04:21512735-21513642	0.793655	0	#NAME?
TCONS_00041555	XLOC_018259	ST4.03ch04:26368926-26369637	1.14191	0	#NAME?
TCONS_00041560	XLOC_018264	ST4.03ch04:28651398-28652300	9.52255	3.86876	1.29948
TCONS_00041561	XLOC_018265	ST4.03ch04:28652563-28652801	196.152	71.0731	1.4646
TCONS_00041582	XLOC_018286	ST4.03ch04:36754263-36754477	23.7273	0	#NAME?
TCONS_00041585	XLOC_018289	ST4.03ch04:39332110-39332356	114.862	22.5197	2.35064
TCONS_00041596	XLOC_018300	ST4.03ch04:43199995-43200220	36.2307	0	#NAME?
TCONS_00041602	XLOC_018306	ST4.03ch04:46965860-46966250	44.9968	21.1087	1.09198
TCONS_00041615	XLOC_018319	ST4.03ch04:53196510-53196988	2.43617	0	#NAME?
TCONS_00041616	XLOC_018320	ST4.03ch04:53198060-53198440	10.259	0	#NAME?
TCONS_00041627	XLOC_018331	ST4.03ch04:57039739-57042092	1.44817	0.456997	1.66397
TCONS_00041669	XLOC_018373	ST4.03ch04:65953863-65954664	3.69998	1.19236	1.6337
TCONS_00042849	XLOC_018845	ST4.03ch05:10215805-10226514	1.75422	0.0944995	4.21438
TCONS_00042902	XLOC_018871	ST4.03ch05:10980505-10981296	24.4691	12.232	1.0003
TCONS_00043017	XLOC_018915	ST4.03ch05:12364688-12365098	3.78239	0	#NAME?
TCONS_00044004	XLOC_019454	ST4.03ch05:45623075-45625103	2.09302	0.758526	1.46432
TCONS_00045799	XLOC_020176	ST4.03ch05:8757380-8758726	5.26945	1.77709	1.56813
TCONS_00046531	XLOC_020572	ST4.03ch05:29358833-29359985	6.81317	2.25092	1.59781
TCONS_00047847	XLOC_021185	ST4.03ch05:3476078-3476466	2.10602	0	#NAME?
TCONS_00047890	XLOC_021228	ST4.03ch05:14201356-14202326	1.87969	0.48514	1.95402
TCONS_00047938	XLOC_021276	ST4.03ch05:41145018-41145370	2.96797	0	#NAME?
TCONS_00049590	XLOC_022050	ST4.03ch06:38379419-38383639	1.92388	0.293275	2.7137
TCONS_00050108	XLOC_022274	ST4.03ch06:45247973-45263247	6.62546	3.26307	1.02179
TCONS_00050338	XLOC_022380	ST4.03ch06:47922389-47924809	63.3071	31.104	1.02527
TCONS_00050551	XLOC_022471	ST4.03ch06:49748913-49750271	1.8193	0	#NAME?
TCONS_00050681	XLOC_022510	ST4.03ch06:50370568-50377029	4.80709	2.32438	1.04832
TCONS_00051078	XLOC_022646	ST4.03ch06:52949835-52954725	7.6571	3.54845	1.10961
TCONS_00051460	XLOC_022794	ST4.03ch06:55772124-55773685	1.70323	0.310253	2.45676
TCONS_00053395	XLOC_023718	ST4.03ch06:36846144-36847744	0.905857	0	#NAME?
TCONS_00053816	XLOC_023884	ST4.03ch06:43104375-43106324	1.50376	0	#NAME?
TCONS_00055664	XLOC_024589	ST4.03ch06:57303338-57307634	3.70178	1.36707	1.43714
TCONS_00056069	XLOC_024737	ST4.03ch06:577452-578780	3.12537	0.939702	1.73375
TCONS_00056075	XLOC_024743	ST4.03ch06:4471785-4472068	4.95812	0	#NAME?
TCONS_00056094	XLOC_024762	ST4.03ch06:19285355-19285657	7.57785	0	#NAME?
TCONS_00056103	XLOC_024771	ST4.03ch06:28584517-28585364	5.22566	0.343907	3.92552
TCONS_00056150	XLOC_024818	ST4.03ch06:42499824-42501315	3.00003	1.30697	1.19875
TCONS_00056156	XLOC_024824	ST4.03ch06:44631084-44632940	5.61785	1.06028	2.40557
TCONS_00056172	XLOC_024840	ST4.03ch06:48139706-48139941	325.241	128.952	1.33467
TCONS_00056177	XLOC_024845	ST4.03ch06:49069721-49071611	2.84214	0.455298	2.64209
TCONS_00056182	XLOC_024850	ST4.03ch06:50770509-50771568	2.50759	0.700206	1.84045
TCONS_00056200	XLOC_024868	ST4.03ch06:56510988-56513374	3.49453	1.15959	1.59148
TCONS_00058261	XLOC_025824	ST4.03ch07:46560524-46562703	4.95362	1.88891	1.39093
TCONS_00058432	XLOC_025891	ST4.03ch07:48194498-48199762	2.15166	0.824345	1.38413
TCONS_00058504	XLOC_025925	ST4.03ch07:48824726-48827229	29.7983	12.0648	1.30443
TCONS_00060940	XLOC_027019	ST4.03ch07:35786312-35787804	4.00172	0.199144	4.32873
TCONS_00061094	XLOC_027080	ST4.03ch07:39901913-39904035	3.3744	0	#NAME?
TCONS_00062310	XLOC_027565	ST4.03ch07:53450699-53455765	1.56835	0.630208	1.31535
TCONS_00062795	XLOC_027752	ST4.03ch07:56447700-56458615	15.5782	6.74202	1.20827
TCONS_00062857	XLOC_027770	ST4.03ch07:2042569-2043177	4.64072	1.16384	1.99545
TCONS_00062866	XLOC_027779	ST4.03ch07:3867340-3868013	0.912262	0	#NAME?
TCONS_00062895	XLOC_027808	ST4.03ch07:13855792-13856422	31.6419	12.3153	1.36138
TCONS_00062896	XLOC_027809	ST4.03ch07:13856565-13856767	777.609	238.045	1.70781
TCONS_00062897	XLOC_027810	ST4.03ch07:13857034-13857222	522.401	46.8212	3.47992
TCONS_00062904	XLOC_027817	ST4.03ch07:18023402-18023648	841.056	365.912	1.20071
TCONS_00062916	XLOC_027829	ST4.03ch07:22611969-22612737	3.51113	0.807667	2.1201
TCONS_00062950	XLOC_027863	ST4.03ch07:42126087-42126597	14.0291	6.22118	1.17316
TCONS_00062955	XLOC_027868	ST4.03ch07:43105442-43106056	1.33268	0	#NAME?
TCONS_00062961	XLOC_027874	ST4.03ch07:43326161-43326793	1.20229	0	#NAME?
TCONS_00062971	XLOC_027884	ST4.03ch07:46652733-46654649	4.90965	2.09143	1.23113
TCONS_00062982	XLOC_027895	ST4.03ch07:51338451-51339287	12.3503	2.2913	2.43031
TCONS_00064715	XLOC_028741	ST4.03ch08:42851681-42855350	10.8242	5.38864	1.00626
TCONS_00065005	XLOC_028851	ST4.03ch08:46172815-46173998	2.35754	0.733143	1.68511
TCONS_00067784	XLOC_030045	ST4.03ch08:34793625-34796192	6.52842	2.62421	1.31485
TCONS_00069674	XLOC_030783	ST4.03ch08:4685345-4685708	21.0506	6.24725	1.75257
TCONS_00069777	XLOC_030886	ST4.03ch08:50821087-50821925	3.53343	0.418259	3.0786
TCONS_00069786	XLOC_030895	ST4.03ch08:53030076-53030470	14.6817	4.5824	1.67984
TCONS_00069790	XLOC_030899	ST4.03ch08:54242385-54243797	1.45259	0.426185	1.76908
TCONS_00072394	XLOC_032160	ST4.03ch09:55628638-55630142	190.6	39.6209	2.26622
TCONS_00072395	XLOC_032161	ST4.03ch09:55654093-55672636	94.4018	18.7696	2.33042
TCONS_00072400	XLOC_032163	ST4.03ch09:55734102-55735227	236.885	74.2904	1.67294
TCONS_00072401	XLOC_032164	ST4.03ch09:55737486-55759081	244.473	45.6937	2.41961
TCONS_00072402	XLOC_032164	ST4.03ch09:55737486-55759081	483.783	94.6904	2.35307
TCONS_00072465	XLOC_032187	ST4.03ch09:56114813-56117244	13.5517	6.00878	1.17333
TCONS_00074334	XLOC_032920	ST4.03ch09:11608387-11610368	2.09364	0.746211	1.48836
TCONS_00074391	XLOC_032945	ST4.03ch09:12943554-12947317	1.56934	0.312788	2.32691
TCONS_00075910	XLOC_033753	ST4.03ch09:53943413-53945539	5.98284	1.91716	1.64186
TCONS_00076649	XLOC_034061	ST4.03ch09:5059607-5060619	7.15479	3.27528	1.12729
TCONS_00076691	XLOC_034103	ST4.03ch09:21170461-21171916	1.62853	0.0643007	4.66259
TCONS_00076720	XLOC_034132	ST4.03ch09:46412274-46413090	0.835132	0	#NAME?
TCONS_00076724	XLOC_034136	ST4.03ch09:48210080-48210689	6.20468	1.6741	1.88997
TCONS_00076735	XLOC_034147	ST4.03ch09:49853342-49853544	700.964	197.709	1.82597
TCONS_00076748	XLOC_034160	ST4.03ch09:53552815-53554926	12.7361	5.7955	1.13592
TCONS_00076757	XLOC_034169	ST4.03ch09:56114307-56114645	18.837	4.21974	2.15834
TCONS_00076762	XLOC_034174	ST4.03ch09:56821906-56824444	3.52192	1.13231	1.6371
TCONS_00078881	XLOC_035207	ST4.03ch10:49778861-49780311	28.0172	12.8719	1.12209
TCONS_00079017	XLOC_035277	ST4.03ch10:51790542-51792301	6.67067	3.06074	1.12395
TCONS_00079352	XLOC_035418	ST4.03ch10:54830061-54831941	39.1074	11.4035	1.77797
TCONS_00080686	XLOC_035897	ST4.03ch10:3659795-3661592	10.7018	3.87951	1.46391
TCONS_00080858	XLOC_035976	ST4.03ch10:6081747-6102669	11.6956	5.64605	1.05065
TCONS_00082005	XLOC_036649	ST4.03ch10:47882482-47883491	29.6956	13.4787	1.13957
TCONS_00082111	XLOC_036700	ST4.03ch10:49606608-49609813	1.64264	0.465646	1.81871
TCONS_00082732	XLOC_036967	ST4.03ch10:56121238-56122538	33.2781	13.4762	1.30415
TCONS_00082941	XLOC_037056	ST4.03ch10:57619280-57621140	0.987398	0.294363	1.74603
TCONS_00083230	XLOC_037203	ST4.03ch10:5473961-5476765	1.53432	0.656689	1.22431
TCONS_00083236	XLOC_037209	ST4.03ch10:10756176-10756442	83.7096	20.406	2.0364
TCONS_00083277	XLOC_037250	ST4.03ch10:36881797-36882132	24.5173	2.25297	3.4439
TCONS_00083280	XLOC_037253	ST4.03ch10:39482189-39484505	1.06712	0.237343	2.16868
TCONS_00083291	XLOC_037264	ST4.03ch10:42506844-42507000	11241.5	0	#NAME?
TCONS_00083332	XLOC_037305	ST4.03ch10:51540200-51541569	4.68914	2.33594	1.00532
TCONS_00083337	XLOC_037310	ST4.03ch10:52034089-52034490	13.9117	5.41046	1.36247
TCONS_00085188	XLOC_038172	ST4.03ch11:31076105-31091264	8.87807	3.5293	1.33087
TCONS_00086862	XLOC_038823	ST4.03ch11:3353295-3393726	1.95305	0.379105	2.36505
TCONS_00086871	XLOC_038823	ST4.03ch11:3353295-3393726	3.42983	1.14611	1.5814
TCONS_00089351	XLOC_039903	ST4.03ch11:7200125-7200379	26.9512	4.41771	2.60898
TCONS_00089353	XLOC_039905	ST4.03ch11:7799142-7800028	3.81285	1.00048	1.93018
TCONS_00089354	XLOC_039906	ST4.03ch11:7800120-7801195	6.53169	2.18412	1.5804
TCONS_00089364	XLOC_039916	ST4.03ch11:12825805-12826646	3.3685	0	#NAME?
TCONS_00089371	XLOC_039923	ST4.03ch11:14608345-14609911	4.43337	1.69383	1.38812
TCONS_00089408	XLOC_039960	ST4.03ch11:40266753-40267398	1.09833	0	#NAME?
TCONS_00089417	XLOC_039969	ST4.03ch11:43496697-43498433	2.38444	1.04516	1.18992
TCONS_00090254	XLOC_040286	ST4.03ch12:6638643-6640161	47.9672	22.3092	1.10441
TCONS_00090349	XLOC_040339	ST4.03ch12:8297365-8301020	2.95053	0.386846	2.93114
TCONS_00093422	XLOC_041809	ST4.03ch12:5537479-5538485	0.88678	0	#NAME?
TCONS_00094634	XLOC_042460	ST4.03ch12:45154023-45156808	11.8536	5.62416	1.07561
TCONS_00095224	XLOC_042701	ST4.03ch12:54490525-54491759	3.5801	1.03454	1.79101
TCONS_00095271	XLOC_042721	ST4.03ch12:55025670-55027496	2.23201	0.766663	1.54168
TCONS_00096115	XLOC_043081	ST4.03ch12:7911424-7914023	2.00498	0.884342	1.18091
TCONS_00096121	XLOC_043087	ST4.03ch12:9147460-9148503	7.37817	2.24608	1.71586
TCONS_00096123	XLOC_043089	ST4.03ch12:9655940-9656832	4.79333	0.846171	2.50201
TCONS_00096126	XLOC_043092	ST4.03ch12:10749400-10749853	14.7292	0	#NAME?
TCONS_00096131	XLOC_043097	ST4.03ch12:11545768-11546100	4.77461	0	#NAME?
TCONS_00096157	XLOC_043123	ST4.03ch12:32118654-32118980	11.1997	0.947453	3.56326
TCONS_00096171	XLOC_043137	ST4.03ch12:41101729-41102084	3.48561	0	#NAME?
TCONS_00096177	XLOC_043143	ST4.03ch12:47268242-47269263	3.43404	0.818205	2.06937

## Sheet: down-known
Classify-level1	Classify-level2	Func	DMT	DMG	Line6 H2O	E3 H2O	log2(fc)
ACRE genes	ACRE genes	Avr9/Cf-9 induced kinase 1	PGSC0003DMT400005987	PGSC0003DMG400002327	26.2423	62.7134	-1.25688
		Avr9/Cf-9 rapidly elicited protein 137	PGSC0003DMT400028768	PGSC0003DMG400011073	83.9392	172.82	-1.04185
		Avr9/Cf-9 rapidly elicited protein 75	PGSC0003DMT400043253	PGSC0003DMG400016792	21.1642	50.3306	-1.24981
		Avr9/Cf-9 rapidly elicited protein 189	PGSC0003DMT400064250	PGSC0003DMG400024958	57.1629	114.79	-1.00584
		Avr9/Cf-9 rapidly elicited protein 74	PGSC0003DMT400075778	PGSC0003DMG400029464	8.65302	18.8669	-1.12458
		Avr9/Cf-9 rapidly elicited protein 180	PGSC0003DMT400077567	PGSC0003DMG400030164	51.9597	123.884	-1.25353
		ACRE 132	CUFF.5973.1	PGSC0003DMG400047336	2.05175	6.12907	-1.57881
		Avr9/Cf-9 rapidly elicited protein 141	CUFF.9634.6	PGSC0003DMG401026519	1.03714	3.41831	-1.72067
FLARE genes roles as effector proteins	Antimicrobials	Class II chitinase	PGSC0003DMT400003877	PGSC0003DMG400001528	107.629	224.362	-1.05977
		Nb cell deth marker	PGSC0003DMT400026261	PGSC0003DMG400010131	17.4321	44.0773	-1.33829
		Serpin	PGSC0003DMT400030515	PGSC0003DMG400011686	72.0594	169.377	-1.23298
		Proteinase inhibitor type-2 CEVI57	PGSC0003DMT400039536	PGSC0003DMG400015287	0.499378	5.05063	-3.33826
		Proteinase inhibitor type-2 CEVI57	PGSC0003DMT400039544	PGSC0003DMG400015290	3.85187	87.7786	-4.51024
		S-locus-specific glycoprotein	PGSC0003DMT400044674	PGSC0003DMG400017331	5.64349	14.0869	-1.3197
		Hydroxyproline-rich glycoprotein (HRGP)	PGSC0003DMT400055632	PGSC0003DMG400021603	15.5116	58.8459	-1.92359
		Hydroxyproline-rich glycoprotein (HRGP)	CUFF.13813.3	PGSC0003DMG400021603	24.5603	95.7472	-1.9629
		S-locus-specific glycoprotein S6	CUFF.3617.1	PGSC0003DMG402013876	7.15338	22.5543	-1.65671
	Cell wall modification	Plant cell wall protein SlTFR88	PGSC0003DMT400000226	PGSC0003DMG400000069	0.933846	5.28653	-2.50106
		Alpha-expansin 8	PGSC0003DMT400004792	PGSC0003DMG400001905	3.53633	10.3149	-1.5444
		Glycosyltransferase, CAZy family GT2	PGSC0003DMT400006161	PGSC0003DMG400002396	65.0717	173.845	-1.4177
		Beta-fructofuranosidase	PGSC0003DMT400007125	PGSC0003DMG400002756	9.13726	19.5911	-1.10037
		UDP-D-glucuronic acid 4-epimerase	PGSC0003DMT400011867	PGSC0003DMG400004659	228.404	468.995	-1.03798
		Structural constituent of cell wall	PGSC0003DMT400014354	PGSC0003DMG400005629	2.09543	9.87014	-2.23583
		Glucosyltransferase	PGSC0003DMT400031240	PGSC0003DMG400011971	10.3069	20.6583	-1.00311
		Pectin methylesterase inhibitor isoform	PGSC0003DMT400031359	PGSC0003DMG400012017	8.88519	22.998	-1.37204
		UDP-glucose 4-epimerase	PGSC0003DMT400031994	PGSC0003DMG400012274	69.855	150.005	-1.10258
		PAE	PGSC0003DMT400040634	PGSC0003DMG400015711	6.53115	14.1112	-1.11143
		PAE	CUFF.12194.1	PGSC0003DMG400015711	2.65324	7.20171	-1.44058
		UDP-glucoronosyl/UDP-glucosyl transferase family protein	PGSC0003DMT400054403	PGSC0003DMG400021116	17.0073	40.6303	-1.2564
		UDP-glucosyltransferase	PGSC0003DMT400055543	PGSC0003DMG400021569	0.352563	2.57217	-2.86703
		Glucan endo-1,3-beta-glucosidase, basic vacuolar isoform GLB	CUFF.1171.1	PGSC0003DMG400021848	0.945931	5.33941	-2.49687
		Auxin-induced beta-glucosidase	PGSC0003DMT400059046	PGSC0003DMG400022933	4.77615	16.9252	-1.82526
		Zeatin O-glucosyltransferase	PGSC0003DMT400061003	PGSC0003DMG400023732	2.01644	5.06118	-1.32766
		Anthranilate N-benzoyltransferase protein	PGSC0003DMT400062607	PGSC0003DMG400024362	11.5653	34.219	-1.565
		UDP-glucose:glucosyltransferase	PGSC0003DMT400066568	PGSC0003DMG400025872	0.289689	1.05359	-1.86273
		UDP-glucose:glucosyltransferase	PGSC0003DMT400066570	PGSC0003DMG400025874	3.92666	8.91873	-1.18354
		Conserved gene of unknown function	PGSC0003DMT400071010	PGSC0003DMG400027617	23.7717	56.7136	-1.25445
		Pectin methylesterase inhibitor isoform	PGSC0003DMT400072092	PGSC0003DMG400028048	17.0732	43.3296	-1.34362
		Glycine-rich cell wall structural protein 1	PGSC0003DMT400074501	PGSC0003DMG400028956	5.28774	10.7746	-1.02692
		UDP-glucoronosyl/UDP-glucosyl transferase family protein	PGSC0003DMT400080529	PGSC0003DMG400031360	1.36894	2.89362	-1.07981
		Glycine-rich cell wall structural protein 1.8	CUFF.13725.4	PGSC0003DMG400031523	64.1388	140.598	-1.13231
		Pectinesterase	PGSC0003DMT400081388	PGSC0003DMG400031816	39.005	157.687	-2.01533
		Pectinesterase	CUFF.13442.2	PGSC0003DMG400031816	5.40607	31.6844	-2.55112
		Glycosyltransferase	PGSC0003DMT400033797	PGSC0003DMG401012985	0.928378	5.29087	-2.51072
	Hormone biosynthesis	Gibberellin 2-oxidase 1	CUFF.13833.2	PGSC0003DMG400011254	7.01627	14.4886	-1.04614
		Jasmonic acid 2	PGSC0003DMT400039670	PGSC0003DMG400015342	41.4977	101.427	-1.28933
	Secondary products	Wax synthase	PGSC0003DMT400000326	PGSC0003DMG400000110	23.9962	82.4904	-1.78142
		Heme oxygenase 1	PGSC0003DMT400007497	PGSC0003DMG400002891	39.5551	79.758	-1.01176
		Cytochrome P450-dependent fatty acid hydroxylase	PGSC0003DMT400018938	PGSC0003DMG400007343	1.0004	2.69394	-1.42914
		Cytochrome P450	PGSC0003DMT400028683	PGSC0003DMG400011042	0.522421	1.3118	-1.32827
		Chalcone isomerase	PGSC0003DMT400030430	PGSC0003DMG400011655	4.03129	11.3686	-1.49574
		Cytochrome P450 fatty acid omega-hydroxylase	PGSC0003DMT400031804	PGSC0003DMG400012202	1.27305	3.37446	-1.40637
		Cytochrome P450 monooxygenase CYP736B	PGSC0003DMT400033701	PGSC0003DMG400012947	6.70447	15.6661	-1.22445
		Cytochrome P450	PGSC0003DMT400033717	PGSC0003DMG400012953	7.64489	16.6825	-1.12577
		Lipase	PGSC0003DMT400033749	PGSC0003DMG400012964	4.0817	10.8407	-1.40921
		Sucrose synthase 2	PGSC0003DMT400035260	PGSC0003DMG400013546	45.3772	97.7464	-1.10707
		Cytochrome P450	PGSC0003DMT400035609	PGSC0003DMG400013696	1.02172	2.86084	-1.48544
		Flavonoid 3-hydroxylase	PGSC0003DMT400036399	PGSC0003DMG400014013	2.0621	5.20749	-1.33647
		Cytochrome P450	PGSC0003DMT400039412	PGSC0003DMG400015242	52.2568	130.86	-1.32433
		Enoyl-CoA hydratase/isomerase family protein	PGSC0003DMT400041985	PGSC0003DMG400016285	17.2323	35.0961	-1.0262
		Chalcone synthase 2	PGSC0003DMT400049165	PGSC0003DMG400019110	0.342225	1.38717	-2.01913
		Sphingosine phosphate lyase	PGSC0003DMT400051023	PGSC0003DMG400019810	11.9525	25.3837	-1.08659
		Cytochrome P450	PGSC0003DMT400052065	PGSC0003DMG400020213	5.48279	19.4077	-1.82364
		Cytochrome P450	PGSC0003DMT400056767	PGSC0003DMG400022075	8.33942	29.6844	-1.83169
		Cytochrome P450 77A2	PGSC0003DMT400060106	PGSC0003DMG400023382	10.2404	22.8612	-1.15863
		Indole-3-acetic acid-amido synthetase GH3.3	PGSC0003DMT400064290	PGSC0003DMG400024978	0.37799	2.0448	-2.43554
		Hydrolase	PGSC0003DMT400072925	PGSC0003DMG400028371	8.39442	17.8986	-1.09234
		Cytochrome P450	PGSC0003DMT400078178	PGSC0003DMG400030413	1.13047	5.03767	-2.15584
		Ripening protein	PGSC0003DMT400078187	PGSC0003DMG400030418	88.8127	193.557	-1.12392
		Cytochrome P450-dependent fatty acid hydroxylase	PGSC0003DMT400080690	PGSC0003DMG400031423	17.0509	43.2369	-1.34241
		Glycine-rich protein	PGSC0003DMT400080942	PGSC0003DMG400031527	0.824378	4.68696	-2.50727
		Phosphoglycerate mutase	PGSC0003DMT400082321	PGSC0003DMG400032467	2.69908	7.34222	-1.44375
		Flavonol synthase/flavanone 3-hydroxylase	CUFF.2407.1	PGSC0003DMG400033566	28.6602	128.795	-2.16796
		Aminoadipic semialdehyde synthase	CUFF.10469.7	PGSC0003DMG401015935	26.1338	67.2559	-1.36374
		Strictosidine synthase	PGSC0003DMT400044531	PGSC0003DMG402017288	1.31665	3.80991	-1.53289
		Neoxanthin synthase	PGSC0003DMT400050399	PGSC0003DMG402019589	2.27771	14.17	-2.63719
		Glycerophosphodiester phosphodiesterase	PGSC0003DMT400052184	PGSC0003DMG403020240	20.2565	89.289	-2.1401
Other FLARE genes	sugar metabolism	Beta-galactosidase	PGSC0003DMT400000899	PGSC0003DMG400000339	15.6799	97.0175	-2.62933
		Beta-glucosidase	CUFF.1165.3	PGSC0003DMG400001209	2.29164	5.49512	-1.26177
		Beta-amylase	PGSC0003DMT400003933	PGSC0003DMG400001549	116.633	290.325	-1.31569
		Beta-galactosidase	PGSC0003DMT400006654	PGSC0003DMG400002590	2.95598	5.99902	-1.02109
		UDP-Glc-4-epimerase	PGSC0003DMT400007898	PGSC0003DMG400003054	13.3401	36.2147	-1.4408
		1,4-alpha-glucan-maltohydrolase	PGSC0003DMT400027659	PGSC0003DMG400010664	18.775	42.7577	-1.18737
		UDP-glucuronosyltransferase	PGSC0003DMT400032758	PGSC0003DMG400012578	3.2941	8.8253	-1.42176
		Lichenase	PGSC0003DMT400051530	PGSC0003DMG400020017	9.80946	52.6483	-2.42414
		UDP-glucuronosyltransferase	PGSC0003DMT400056074	PGSC0003DMG400021784	2.52516	6.07598	-1.26674
		UDP-glucuronosyltransferase	PGSC0003DMT400056076	PGSC0003DMG400021785	1.93359	5.20539	-1.42872
		Polyphenoloxidase	PGSC0003DMT400057781	PGSC0003DMG400022430	2.97347	11.5836	-1.96186
		Galactosyltransferase	PGSC0003DMT400058280	PGSC0003DMG400022627	20.8104	44.9296	-1.11036
		Beta-galactosidase	PGSC0003DMT400079498	PGSC0003DMG400030954	7.00547	18.3083	-1.38594
		Polygalacturonase-1 non-catalytic subunit beta	CUFF.7992.1	PGSC0003DMG400030994	1.7562	3.92667	-1.16084
		Alpha-amylase	CUFF.7902.2	PGSC0003DMG401017626	26.1446	68.4071	-1.38763
	Amino acid metabolism	GPAT	PGSC0003DMT400000152	PGSC0003DMG400000046	5.77615	11.9722	-1.05151
		1-aminocyclopropane-1-carboxylate synthase 2	PGSC0003DMT400000553	PGSC0003DMG400000193	2.16985	4.95893	-1.19243
		Glutamate decarboxylase isozyme 3	PGSC0003DMT400003252	PGSC0003DMG400001287	54.7115	124.601	-1.1874
		Aspartic proteinase nepenthesin-1	PGSC0003DMT400005181	PGSC0003DMG400002046	1.71305	4.22218	-1.30142
		Glutamate decarboxylase 4a	CUFF.432.1	PGSC0003DMG400002473	156.137	322.208	-1.04518
		S-adenosylmethionine decarboxylase beta chain	CUFF.7672.1	PGSC0003DMG400007518	688.094	1528.51	-1.15144
		Aspartate aminotransferase	PGSC0003DMT400028106	PGSC0003DMG400010840	24.932	58.3764	-1.22739
		ATP-dependent Clp protease ATP-binding subunit clpA homolog CD4A, chloroplastic	PGSC0003DMT400036961	PGSC0003DMG400014248	22.934	101.174	-2.14128
		ATP-dependent Clp protease ATP-binding subunit clpA homolog CD4A, chloroplastic	PGSC0003DMT400054236	PGSC0003DMG400021039	3.77931	15.9664	-2.07884
		Basic 7S globulin 2 small subunit	PGSC0003DMT400063080	PGSC0003DMG400024537	38.1889	82.1049	-1.10432
		Sterol regulatory element-binding protein site 2 protease	PGSC0003DMT400066123	PGSC0003DMG400025737	32.4399	65.7198	-1.01856
		Methylcrotonoyl-CoA carboxylase beta chain, mitochondrial	PGSC0003DMT400066600	PGSC0003DMG400025888	16.8924	39.1681	-1.21331
		3-ketoacyl CoA thiolase 2	PGSC0003DMT400076175	PGSC0003DMG400029618	126.245	285.625	-1.17789
		Glutamate decarboxylase isoform1	PGSC0003DMT400079706	PGSC0003DMG400031042	2.78594	8.48445	-1.60666
		N-acetyltransferase	PGSC0003DMT400082121	PGSC0003DMG400032272	16.848	52.8834	-1.65024
		Basic 7S globulin 2 small subunit	PGSC0003DMT400083215	PGSC0003DMG400033123	18.3499	89.5912	-2.28759
	Lipid biosynthesis	Beta-ketoacyl-coa synthase family protein	CUFF.12004.3	PGSC0003DMG400007373	35.0475	93.7443	-1.41942
		Beta-ketoacyl-CoA synthase	PGSC0003DMT400019063	PGSC0003DMG400007390	22.2896	45.1531	-1.01845
		Beta-ketoacyl-coa synthase family protein	PGSC0003DMT400040199	PGSC0003DMG400015553	3.97086	10.5126	-1.4046
		Geranylgeranyl pyrophosphate synthase 2	PGSC0003DMT400071599	PGSC0003DMG400027856	4.52653	9.79586	-1.11377
	Lipid metabolism	3-oxo-5-alpha-steroid 4-dehydrogenase family protein	PGSC0003DMT400002570	PGSC0003DMG400000986	1.58017	5.14882	-1.70416
		Phospholipase C	PGSC0003DMT400004107	PGSC0003DMG400001622	2.93944	7.22728	-1.29791
		Phosphoinositide-specific phospholipase C	CUFF.9064.2	PGSC0003DMG400006622	29.2849	68.5508	-1.22702
		Phosphoinositide-specific phospholipase C	CUFF.9064.1	PGSC0003DMG400006622	29.0025	72.7796	-1.32736
		CXE carboxylesterase	PGSC0003DMT400018674	PGSC0003DMG400007233	24.4003	152.622	-2.64499
		Citrate synthase	PGSC0003DMT400020128	PGSC0003DMG400007797	68.4169	137.686	-1.00896
		Triacylglycerol lipase SDP1	PGSC0003DMT400021082	PGSC0003DMG400008164	0.510573	2.21051	-2.11419
		Triacylglycerol lipase	PGSC0003DMT400026499	PGSC0003DMG400010228	6.55128	13.7707	-1.07175
		Triacylglycerol lipase	PGSC0003DMT400026501	PGSC0003DMG400010229	77.1418	192.326	-1.31797
		Lipoxygenase	PGSC0003DMT400028158	PGSC0003DMG400010859	1.358	7.84635	-2.53054
		Esterase	PGSC0003DMT400039230	PGSC0003DMG400015169	1.01238	7.40965	-2.87166
		Phospholipase A1	PGSC0003DMT400041886	PGSC0003DMG400016253	6.37009	17.8447	-1.48611
		Citrate synthase	PGSC0003DMT400044692	PGSC0003DMG400017338	1.8219	4.43099	-1.28218
		Phospholipase A1	PGSC0003DMT400062084	PGSC0003DMG400024160	18.4971	56.5988	-1.61347
		Methylglutaconyl-CoA hydratase, mitochondrial	PGSC0003DMT400067466	PGSC0003DMG400026228	9.14971	25.017	-1.45111
		Phospholipase A1	PGSC0003DMT400067526	PGSC0003DMG400026257	18.3608	49.0337	-1.41714
		Sugar-dependent1	PGSC0003DMT400076708	PGSC0003DMG400029832	10.923	39.1015	-1.83985
		Esterase/lipase/thioesterase family protein	PGSC0003DMT400081375	PGSC0003DMG400031811	25.968	73.7663	-1.50623
		CXE carboxylesterase	PGSC0003DMT400081446	PGSC0003DMG400031845	1.26212	3.61987	-1.52008
	Miscellaneous	Cinnamoyl-CoA reductase	PGSC0003DMT400019823	PGSC0003DMG400007665	45.1168	95.5037	-1.08189
		Cinnamoyl-CoA reductase	CUFF.11545.1	PGSC0003DMG400017842	30.4472	90.5073	-1.57172
		Carbonic anhydrase	CUFF.7991.1	PGSC0003DMG400030984	20.9963	97.7953	-2.21963
	protein biosynthesis	Cystathionine gamma-synthase	PGSC0003DMT400031901	PGSC0003DMG400012239	53.7035	120.448	-1.16532
		RSH	PGSC0003DMT400036434	PGSC0003DMG400014030	164.38	341.72	-1.05578
		Gamma aminobutyrate transaminase isoform3	PGSC0003DMT400062372	PGSC0003DMG400024275	12.2066	24.689	-1.01621
	Sugar trasport/signalling	Sugar transporter	PGSC0003DMT400000990	PGSC0003DMG400000367	1.08822	4.01415	-1.88312
		Sugar transporter	PGSC0003DMT400013216	PGSC0003DMG400005160	27.7713	56.4522	-1.02343
		MtN3 protein	PGSC0003DMT400021966	PGSC0003DMG400008517	1.13054	9.00893	-2.99434
		Sugar transporter	PGSC0003DMT400039972	PGSC0003DMG400015460	34.7838	78.7003	-1.17795
		Sugar transporter	PGSC0003DMT400039994	PGSC0003DMG400015468	11.2478	22.8736	-1.02405
		Hexose transporter	PGSC0003DMT400081426	PGSC0003DMG400031832	130.158	325.336	-1.32167
		MTN3 homolog	PGSC0003DMT400082699	PGSC0003DMG400032771	2.13173	15.5431	-2.86618
		Sugar transporter	CUFF.2053.1	PGSC0003DMG401028565	4.13036	16.1031	-1.963
signal perception	Homologs of disease resistance genes	Alpha-DOX1	PGSC0003DMT400001350	PGSC0003DMG400000505	3.29253	13.8498	-2.0726
		Late blight resistance protein	PGSC0003DMT400047451	PGSC0003DMG400018441	1.09082	2.51581	-1.20561
		Late blight resistance protein	PGSC0003DMT400047452	PGSC0003DMG400018442	0.422818	1.14153	-1.43286
		Disease resistance protein BS2	PGSC0003DMT400094032	PGSC0003DMG400043603	3.62395	8.23945	-1.18499
		TMV induced protein 1-2	PGSC0003DMT400036349	PGSC0003DMG400013984	3.40304	24.6405	-2.85614
	Homologs of genes required for resistance	NtEIG-A1 protein	PGSC0003DMT400001664	PGSC0003DMG400000621	59.7159	141.108	-1.24062
		Flavonol 4'-sulfotransferase	PGSC0003DMT400072874	PGSC0003DMG400028349	17.2926	45.5434	-1.39708
		Late embryogenesis abundant protein	PGSC0003DMT400001680	PGSC0003DMG400000628	5.32001	52.3434	-3.29851
		Response to dessication RD2	PGSC0003DMT400001927	PGSC0003DMG400000731	58.508	143.307	-1.2924
		Conserved gene of unknown function	PGSC0003DMT400003995	PGSC0003DMG400001574	11.4611	38.8872	-1.76255
		Stress-associated protein 8	PGSC0003DMT400006957	PGSC0003DMG400002697	7.19138	28.4859	-1.98591
		Osmotin	PGSC0003DMT400007870	PGSC0003DMG400003044	49.0279	413.52	-3.07628
		Osmotin	PGSC0003DMT400007905	PGSC0003DMG400003057	0.702996	5.37446	-2.93453
		Osmotin OSML15	PGSC0003DMT400007906	PGSC0003DMG400003058	0.44274	5.78247	-3.70715
		ZPT2-11	PGSC0003DMT400009871	PGSC0003DMG400003872	2.77988	7.16767	-1.36648
		Thaumatin	PGSC0003DMT400010891	PGSC0003DMG400004263	1.94926	4.62572	-1.24675
		Mitochondrial small heat shock protein	PGSC0003DMT400012249	PGSC0003DMG400004808	61.9723	135.26	-1.12604
		PR1 protein	PGSC0003DMT400013094	PGSC0003DMG400005111	7.22791	62.6082	-3.1147
		Basic PR-1 protein	PGSC0003DMT400013095	PGSC0003DMG400005112	8.61202	42.4908	-2.30273
		PR1 protein	PGSC0003DMT400013096	PGSC0003DMG400005113	46.0963	245.957	-2.41568
		Heat shock protein 83	PGSC0003DMT400014217	PGSC0003DMG400005573	6.60177	20.5748	-1.63995
		Heat shock protein binding protein	PGSC0003DMT400016040	PGSC0003DMG400006271	2.44718	7.13984	-1.54477
		NtPRp27	PGSC0003DMT400016056	PGSC0003DMG400006276	24.3069	52.6046	-1.11382
		Nbs-lrr resistance protein	PGSC0003DMT400020644	PGSC0003DMG400007999	49.7255	99.9231	-1.00683
		MLO1	CUFF.15819.1	PGSC0003DMG400008112	4.71534	13.9758	-1.5675
		Endochitinase	PGSC0003DMT400022685	PGSC0003DMG400008797	0.606041	6.28116	-3.37354
		Armadillo/beta-catenin repeat family protein	PGSC0003DMT400022748	PGSC0003DMG400008824	25.1506	52.1042	-1.05081
		Xyloglucanase inhibitor	PGSC0003DMT400023183	PGSC0003DMG400008978	4.10687	16.3191	-1.99045
		Heat shock protein 83	PGSC0003DMT400024594	PGSC0003DMG400009509	6.61786	18.9381	-1.51686
		Phytophthora-inhibited protease 1	PGSC0003DMT400026491	PGSC0003DMG400010223	1.37111	3.73655	-1.44637
		Light-inducible protein atls1	PGSC0003DMT400028669	PGSC0003DMG400011036	37.2253	91.7127	-1.30084
		Chloroplast small heat shock protein class I	PGSC0003DMT400030381	PGSC0003DMG400011627	15.3434	47.4858	-1.62988
		Chloroplast small heat shock protein class I	PGSC0003DMT400030382	PGSC0003DMG400011628	13.3147	29.7287	-1.15884
		Protein disulfide isomerase	PGSC0003DMT400036388	PGSC0003DMG400014007	7.13705	20.7041	-1.53652
		DnaJ protein	PGSC0003DMT400036852	PGSC0003DMG400014210	57.097	178.825	-1.64706
		Low-temperature-induced 65 kDa protein	PGSC0003DMT400037083	PGSC0003DMG400014293	18.6632	64.5204	-1.78956
		41 kD chloroplast nucleoid DNA binding protein (CND41)	PGSC0003DMT400038273	PGSC0003DMG400014766	5.91077	21.3576	-1.85333
		Miraculin	PGSC0003DMT400039353	PGSC0003DMG400015219	3.50011	8.5896	-1.29519
		ZPT2-13	PGSC0003DMT400040207	PGSC0003DMG400015558	20.525	65.8149	-1.68104
		IDS4	PGSC0003DMT400040971	PGSC0003DMG400015850	10.3108	31.6602	-1.61851
		Hsp20.1 protein	PGSC0003DMT400044066	PGSC0003DMG400017098	3.28237	7.8379	-1.25573
		Wound-induced protein WIN1	PGSC0003DMT400050018	PGSC0003DMG400019435	156.946	408.583	-1.38036
		MLO1	CUFF.4847.1	PGSC0003DMG400020605	0.375595	4.83208	-3.68539
		Heat-shock protein	PGSC0003DMT400053402	PGSC0003DMG400020718	3.51364	8.84803	-1.33239
		Class II small heat shock protein Le-HSP17.6	PGSC0003DMT400055958	PGSC0003DMG400021737	22.9118	53.8812	-1.23369
		Pleiotropic drug resistance protein 2	CUFF.8647.1	PGSC0003DMG400023388	2.10567	6.84114	-1.69996
		Pleiotropic drug resistance protein 2	PGSC0003DMT400060396	PGSC0003DMG400023490	2.43717	8.68485	-1.83329
		Conserved gene of unknown function	PGSC0003DMT400062617	PGSC0003DMG400024368	34.8196	80.3147	-1.20576
		101 kDa heat shock protein	PGSC0003DMT400063352	PGSC0003DMG400024644	38.2409	93.6211	-1.29172
		Endochitinase 2	PGSC0003DMT400069033	PGSC0003DMG400026854	116.302	362.461	-1.63994
		Anthocyanin 5-aromatic acyltransferase	PGSC0003DMT400069755	PGSC0003DMG400027127	2.87444	5.8083	-1.01484
		Hsc70	PGSC0003DMT400071337	PGSC0003DMG400027750	67.0225	197.172	-1.55674
		RIN4c protein	PGSC0003DMT400071828	PGSC0003DMG400027945	100.82	211.825	-1.0711
		Hin1	PGSC0003DMT400072566	PGSC0003DMG400028235	11.0675	35.4358	-1.67888
		Late embryogenesis abundant domain-containing protein	PGSC0003DMT400076394	PGSC0003DMG400029706	0.45401	2.95636	-2.70303
		Conserved gene of unknown function	PGSC0003DMT400078145	PGSC0003DMG400030394	17.5507	38.4496	-1.13144
		Conserved gene of unknown function	PGSC0003DMT400078349	PGSC0003DMG400030503	24.9138	92.1582	-1.88717
		Armadillo/beta-catenin repeat family protein	PGSC0003DMT400078775	PGSC0003DMG400030649	1.43627	3.72333	-1.37427
		Chlorophyll a/b-binding protein (cab-12)	CUFF.9737.1	PGSC0003DMG400033084	4.33409	8.88064	-1.03493
		Sterol desaturase	PGSC0003DMT400083908	PGSC0003DMG400033650	7.70775	23.3519	-1.59916
		Circadian clock coupling factor ZGT	PGSC0003DMT400092910	PGSC0003DMG400042481	27.3104	64.3269	-1.23597
		Dehydration responsive element binding protein	PGSC0003DMT400061541	PGSC0003DMG401023951	0.979772	3.45576	-1.81848
		Universal stress protein family protein	PGSC0003DMT400084231	PGSC0003DMG401033888	5.88086	14.7147	-1.32316
		Alpha-DOX2	PGSC0003DMT400001358	PGSC0003DMG402000506	25.2397	51.7252	-1.03518
		C2 domain-containing protein	PGSC0003DMT400066559	PGSC0003DMG402025869	66.4209	146.937	-1.14549
		Heat shock protein 90	CUFF.9238.2	PGSC0003DMG402028907	10.0318	27.0759	-1.43243
	Receptor-like kinases	Receptor protein kinase	CUFF.5849.5	PGSC0003DMG400005689	2.21609	6.18401	-1.48053
		LRR receptor-like serine/threonine-protein kinase	PGSC0003DMT400045658	PGSC0003DMG400017713	21.6448	44.1713	-1.02909
		Receptor protein kinase zmpk1	PGSC0003DMT400062337	PGSC0003DMG400024260	1.34207	3.66416	-1.44902
		Brassinosteroid LRR receptor kinase	PGSC0003DMT400063400	PGSC0003DMG400024661	7.72789	26.2149	-1.76224
signal transduction	Hormone signaling	Photosystem II 10 kDa polypeptide, chloroplast	PGSC0003DMT400005957	PGSC0003DMG400002312	23.9853	71.1231	-1.56817
		Abscisic acid and environmental stress-inducible protein TAS14	PGSC0003DMT400009069	PGSC0003DMG400003530	1.76265	10.0357	-2.50933
		H1 histone	PGSC0003DMT400009344	PGSC0003DMG400003632	25.7349	51.5315	-1.00173
		Male specific sperm protein	PGSC0003DMT400009694	PGSC0003DMG400003788	47.8467	219.184	-2.19565
		MYC2	PGSC0003DMT400031899	PGSC0003DMG400012237	14.2316	30.7773	-1.11277
		Auxin repressed/dormancy associated protein	PGSC0003DMT400033385	PGSC0003DMG400012826	3.91531	8.10943	-1.05047
		DUF26 domain-containing protein 2	PGSC0003DMT400034271	PGSC0003DMG400013176	18.9923	42.748	-1.17045
		BURP domain-containing protein	PGSC0003DMT400037627	PGSC0003DMG400014509	163.9	378.735	-1.20837
		N-hydroxycinnamoyl-CoA:tyramine N-hydroxycinnamoyl transferase THT7-8	PGSC0003DMT400038282	PGSC0003DMG400014770	66.9112	145.336	-1.11907
		Tyramine hydroxycinnamoyl transferase	PGSC0003DMT400038293	PGSC0003DMG400014778	148.503	320.501	-1.10984
		Copine	PGSC0003DMT400039187	PGSC0003DMG400015152	19.027	40.677	-1.09617
		GID1-like gibberellin receptor	PGSC0003DMT400056562	PGSC0003DMG400021991	93.3589	220.863	-1.24229
		Salicylic acid-induced protein 19	PGSC0003DMT400056916	PGSC0003DMG400022134	2.04191	6.23199	-1.60977
		Auxin and ethylene responsive GH3	PGSC0003DMT400066533	PGSC0003DMG400025856	4.06841	10.1422	-1.31783
		Auxin and ethylene responsive GH3	PGSC0003DMT400066535	PGSC0003DMG400025857	10.4634	21.5543	-1.04262
		Auxin-induced protein X10A	PGSC0003DMT400066911	PGSC0003DMG400026010	57.6484	127.291	-1.14278
		GNS1/SUR4 membrane family protein	PGSC0003DMT400075013	PGSC0003DMG400029174	234.719	608.958	-1.37541
		Esterase PIR7B	PGSC0003DMT400072912	PGSC0003DMG401028367	17.5969	43.6793	-1.31163
	Ion responsive	ACI19	PGSC0003DMT400003000	PGSC0003DMG400001181	26.2483	60.8895	-1.21397
		OJ1116_C07.8 protein	PGSC0003DMT400015954	PGSC0003DMG400006243	4.41018	9.1932	-1.05973
		Cytokinin oxidase/dehydrogenase	PGSC0003DMT400017390	PGSC0003DMG400006764	6.60637	14.1518	-1.09905
		Copper chaperone	PGSC0003DMT400060399	PGSC0003DMG400023492	27.0366	62.4779	-1.20843
		Copper ion binding protein	PGSC0003DMT400064456	PGSC0003DMG400025042	36.3992	88.6798	-1.2847
		Cation:cation antiporter	PGSC0003DMT400071681	PGSC0003DMG400027885	13.7715	28.8991	-1.06934
		Calcium ion binding protein	PGSC0003DMT400074566	PGSC0003DMG400028985	17.6827	35.9465	-1.02352
		Caleosin	PGSC0003DMT400075435	PGSC0003DMG400029343	0.691823	2.74349	-1.98754
		Dicyanin	PGSC0003DMT400079384	PGSC0003DMG400030902	0.89977	3.04883	-1.76063
		Dicyanin	PGSC0003DMT400079424	PGSC0003DMG400030918	28.8389	81.3902	-1.49684
	Kinases/Phosphatases	Adenylate kinase B	PGSC0003DMT400003152	PGSC0003DMG400001247	28.5318	65.7955	-1.20542
		ATP binding protein	PGSC0003DMT400003558	PGSC0003DMG400001406	1.39378	3.10762	-1.15681
		ATP binding protein	CUFF.1674.3	PGSC0003DMG400001721	1.36897	5.01612	-1.87348
		1-phosphatidylinositol-4-phosphate 5-kinase	PGSC0003DMT400004624	PGSC0003DMG400001833	1.06018	3.15351	-1.57265
		ATP binding protein	PGSC0003DMT400005177	PGSC0003DMG400002045	8.07611	23.892	-1.5648
		ATP binding protein	CUFF.16906.1	PGSC0003DMG400002045	11.5331	40.4053	-1.80877
		Kinase	PGSC0003DMT400008628	PGSC0003DMG400003343	1.87804	4.16561	-1.1493
		Auxin-regulated dual specificity cytosolic kinase	PGSC0003DMT400012413	PGSC0003DMG400004860	113.961	282.238	-1.30838
		MTD1	PGSC0003DMT400014271	PGSC0003DMG400005597	21.0196	67.6496	-1.68635
		Kinase	PGSC0003DMT400015429	PGSC0003DMG400006022	0.904766	3.37617	-1.89977
		CBL-interacting protein kinase 7	PGSC0003DMT400020443	PGSC0003DMG400007899	9.32606	19.4867	-1.06315
		Protein phosphatase 2C 8	PGSC0003DMT400023517	PGSC0003DMG400009112	17.1563	37.6057	-1.13221
		Serine-threonine protein kinase, plant-type	PGSC0003DMT400027085	PGSC0003DMG400010447	12.8527	27.6757	-1.10655
		Kinase	CUFF.2799.2	PGSC0003DMG400010577	3.41173	8.41772	-1.30292
		PEPC kinase 1b	PGSC0003DMT400029875	PGSC0003DMG400011480	3.81838	10.09	-1.4019
		CBL-interacting protein kinase 13	PGSC0003DMT400030403	PGSC0003DMG400011641	3.69682	8.39196	-1.18272
		Protein kinase APK1B, chloroplast	PGSC0003DMT400030796	PGSC0003DMG400011798	2.57676	5.84025	-1.18047
		Protein kinase atn1	PGSC0003DMT400032824	PGSC0003DMG400012606	14.1507	28.8905	-1.02972
		Pantothenate kinase family protein	PGSC0003DMT400035152	PGSC0003DMG400013511	9.77299	19.809	-1.01928
		Kinase	PGSC0003DMT400035192	PGSC0003DMG400013525	6.57821	18.4041	-1.48426
		Serine/threonine-protein kinase cx32	PGSC0003DMT400038068	PGSC0003DMG400014678	17.8392	54.4192	-1.60907
		ATP binding protein	PGSC0003DMT400038864	PGSC0003DMG400015021	0.279098	1.07432	-1.94458
		ATP binding protein	PGSC0003DMT400041332	PGSC0003DMG400016007	4.51558	9.69113	-1.10175
		Inositol polyphosphate 5-phosphatase	CUFF.7431.2	PGSC0003DMG400016891	4.42081	15.707	-1.82903
		Phosphofructokinase	PGSC0003DMT400044886	PGSC0003DMG400017413	14.1513	28.7145	-1.02085
		Protein phosphatase 2a, regulatory subunit	PGSC0003DMT400045008	PGSC0003DMG400017455	16.402	37.6975	-1.2006
		Serine-threonine protein kinase, plant-type	PGSC0003DMT400046778	PGSC0003DMG400018163	1.0798	2.44806	-1.18088
		ATP binding protein	CUFF.11220.7	PGSC0003DMG400019278	1.14485	3.21414	-1.48928
		ATP binding protein	CUFF.11220.6	PGSC0003DMG400019278	2.01905	8.27958	-2.03588
		Inositol or phosphatidylinositol kinase	PGSC0003DMT400050546	PGSC0003DMG400019641	14.5348	30.8583	-1.08615
		ATP binding protein	PGSC0003DMT400058082	PGSC0003DMG400022547	2.67458	8.68495	-1.6992
		Serine-threonine protein kinase, plant-type	PGSC0003DMT400058200	PGSC0003DMG400022599	1.2507	3.26935	-1.38627
		ATP binding protein	PGSC0003DMT400065943	PGSC0003DMG400025668	60.7639	190.332	-1.64723
		PK11-C1	CUFF.12342.4	PGSC0003DMG400026211	17.8827	38.8191	-1.1182
		Protein phosphatase 2c	PGSC0003DMT400069839	PGSC0003DMG400027155	43.1085	88.562	-1.03871
		ATP binding protein	PGSC0003DMT400077830	PGSC0003DMG400030274	2.21611	5.08238	-1.19748
		Wall-associated kinase	PGSC0003DMT400078451	PGSC0003DMG400030536	7.49545	26.43	-1.81809
		ATP binding protein	PGSC0003DMT400079820	PGSC0003DMG400031081	7.8857	27.7992	-1.81773
		Tartrate-resistant acid phosphatase type 5	PGSC0003DMT400083978	PGSC0003DMG400033688	0.408732	2.55169	-2.64223
		Serine-threonine protein kinase, plant-type	PGSC0003DMT400040125	PGSC0003DMG401015527	12.0867	39.3452	-1.70277
		ATP binding protein	CUFF.12624.4	PGSC0003DMG402008483	15.8814	45.0981	-1.50573
	ROS-related	6-phosphogluconate dehydrogenase, decarboxylating	PGSC0003DMT400004861	PGSC0003DMG400001932	331.3	675.292	-1.02737
		Glutathione S-transferase T2	PGSC0003DMT400005552	PGSC0003DMG400002172	3.4447	8.7772	-1.34938
		Bifunctional lysine-ketoglutarate reductase/saccharopine dehydrogenase	PGSC0003DMT400005928	PGSC0003DMG400002301	21.6203	49.688	-1.20051
		Dopamine beta-monooxygenase	PGSC0003DMT400013851	PGSC0003DMG400005418	14.007	32.7908	-1.22715
		Tropinone reductase II	PGSC0003DMT400015320	PGSC0003DMG400005974	0.429621	1.97846	-2.20324
		Short chain alcohol dehydrogenase	PGSC0003DMT400021622	PGSC0003DMG400008389	4.16493	8.52112	-1.03275
		Oxidoreductase	PGSC0003DMT400022514	PGSC0003DMG400008724	0.190283	0.892379	-2.22951
		Glutaredoxin, grx	PGSC0003DMT400029596	PGSC0003DMG400011380	2.2673	7.24468	-1.67595
		Cationic peroxidase	PGSC0003DMT400032789	PGSC0003DMG400012589	31.1885	71.5255	-1.19744
		Quinone reductase family protein	PGSC0003DMT400036034	PGSC0003DMG400013879	12.2481	27.3085	-1.15679
		Flavin monooxygenase	PGSC0003DMT400038139	PGSC0003DMG400014707	1.21388	4.92574	-2.02071
		Membrane protein	CUFF.17067.5	PGSC0003DMG400016858	44.5012	93.5361	-1.07168
		Aldehyde dehydrogenase (NAD+)	CUFF.7981.1	PGSC0003DMG400017005	0	2.25305	#VALUE!
		CYP72A57	PGSC0003DMT400044514	PGSC0003DMG400017281	38.7251	85.1152	-1.13615
		4-hydroxyphenylpyruvate dioxygenase	PGSC0003DMT400045647	PGSC0003DMG400017707	16.2096	37.2002	-1.19847
		CYP71AU1	PGSC0003DMT400046700	PGSC0003DMG400018131	22.1742	93.2768	-2.07263
		CYP71AU1	PGSC0003DMT400046854	PGSC0003DMG400018196	3.57854	16.9887	-2.24714
		Multicopper oxidase	PGSC0003DMT400048000	PGSC0003DMG400018650	47.3168	97.8646	-1.04843
		Thioredoxin	PGSC0003DMT400048452	PGSC0003DMG400018819	21.6171	44.0592	-1.02727
		Oxidoreductase	PGSC0003DMT400049192	PGSC0003DMG400019119	3.88921	8.92257	-1.19798
		Oxidoreductase	CUFF.14506.1	PGSC0003DMG400019120	16.8825	34.5493	-1.03313
		Membrane protein	PGSC0003DMT400053511	PGSC0003DMG400020757	733.817	1687.61	-1.20149
		Reticuline oxidase	PGSC0003DMT400054391	PGSC0003DMG400021111	1.44384	7.25407	-2.32888
		CYP81B36	PGSC0003DMT400055478	PGSC0003DMG400021542	67.5027	147.881	-1.13142
		Glutaredoxin, grx	PGSC0003DMT400058325	PGSC0003DMG400022653	10.7508	26.1494	-1.28234
		Branched chain alpha-keto acid dehydrogenase E1-alpha subunit	PGSC0003DMT400063962	PGSC0003DMG400024860	14.1758	74.6947	-2.39758
		Pyruvate dehydrogenase	CUFF.8159.1	PGSC0003DMG400025407	8.79006	23.8848	-1.44215
		Respiratory burst oxidase	PGSC0003DMT400066027	PGSC0003DMG400025701	0.788601	2.11035	-1.42012
		Leucoanthocyanidin dioxygenase	PGSC0003DMT400067586	PGSC0003DMG400026277	28.4018	76.9606	-1.43814
		Isovaleryl-CoA dehydrogenase 1, mitochondrial	PGSC0003DMT400069152	PGSC0003DMG400026901	1.55405	4.39751	-1.50066
		Short-chain dehydrogenase/reductase 2	CUFF.14739.4	PGSC0003DMG400028245	4.29653	12.8552	-1.58111
		Desacetoxyvindoline 4-hydroxylase	PGSC0003DMT400075915	PGSC0003DMG400029517	54.5709	122.612	-1.1679
		Conserved gene of unknown function	PGSC0003DMT400080467	PGSC0003DMG400031326	1.43176	4.88712	-1.77119
		P5CDH1	PGSC0003DMT400083137	PGSC0003DMG400033072	63.3915	133.906	-1.07886
		Epoxide hydrolase	PGSC0003DMT400060250	PGSC0003DMG401023438	0.834566	6.34976	-2.9276
		Desacetoxyvindoline 4-hydroxylase	PGSC0003DMT400023099	PGSC0003DMG402008946	6.68249	18.1225	-1.43932
		Peroxidase	PGSC0003DMT400064553	PGSC0003DMG402025083	80.8578	192.486	-1.2513
	transcription factors	Transcription factor	PGSC0003DMT400001613	PGSC0003DMG400000597	3.126	6.84512	-1.13076
		AP2/ERF domain-containing transcription factor	PGSC0003DMT400002375	PGSC0003DMG400000910	9.9961	20.4687	-1.03398
		Myb-like DNA-binding domain, SHAQKYF class family protein	PGSC0003DMT400002410	PGSC0003DMG400000922	4.02794	10.845	-1.42891
		Zinc finger protein	PGSC0003DMT400006459	PGSC0003DMG400002519	9.46186	41.2151	-2.12298
		Transcription factor	PGSC0003DMT400019836	PGSC0003DMG400007670	21.6898	44.9506	-1.05132
		WRKY transcription factor IIe-1	PGSC0003DMT400023272	PGSC0003DMG400009014	2.60997	6.05957	-1.21518
		WRKY transcription factor	PGSC0003DMT400025113	PGSC0003DMG400009703	31.5123	63.1135	-1.00203
		MYB transcription factor	PGSC0003DMT400029257	PGSC0003DMG400011250	1.886	8.62673	-2.19348
		BZIP domain class transcription factor	PGSC0003DMT400031245	PGSC0003DMG400011974	9.10886	21.241	-1.22151
		WRKY transcription factor	PGSC0003DMT400032091	PGSC0003DMG400012318	159.977	358.419	-1.16378
		MYB domain class transcription factor	PGSC0003DMT400035748	PGSC0003DMG400013752	100.904	262.564	-1.37968
		Zinc finger family protein	PGSC0003DMT400037559	PGSC0003DMG400014487	110.744	251.756	-1.18479
		Ethylene response factor	PGSC0003DMT400037826	PGSC0003DMG400014594	3.09201	27.4115	-3.14816
		WRKY transcription factor	PGSC0003DMT400039061	PGSC0003DMG400015104	0.454536	1.21546	-1.41904
		Ethylene responsive element binding protein C2	PGSC0003DMT400041327	PGSC0003DMG400016003	26.1907	53.8872	-1.04089
		WRKY transcription factor	PGSC0003DMT400044721	PGSC0003DMG400017349	19.8021	40.2431	-1.02309
		Transcription regulator	PGSC0003DMT400045026	PGSC0003DMG400017458	2.79898	9.19991	-1.71672
		WRKY transcription factor	PGSC0003DMT400046351	PGSC0003DMG400017990	6.51314	19.1157	-1.55333
		WRKY72	PGSC0003DMT400046570	PGSC0003DMG400018081	4.88971	19.6028	-2.00324
		R2r3-myb transcription factor	PGSC0003DMT400047219	PGSC0003DMG400018331	3.33766	12.8194	-1.94142
		Zinc finger protein	PGSC0003DMT400047369	PGSC0003DMG400018407	41.8703	155.424	-1.89221
		Zinc finger protein	PGSC0003DMT400047370	PGSC0003DMG400018408	3.23011	7.29942	-1.1762
		NAC domain protein NAC2	PGSC0003DMT400047440	PGSC0003DMG400018435	43.6829	120.67	-1.46593
		NAC domain-containing protein	PGSC0003DMT400049664	PGSC0003DMG400019293	2.66041	7.40824	-1.47748
		Dof zinc finger protein	PGSC0003DMT400001174	PGSC0003DMG400000441	5.93123	12.5471	-1.08095
		C3HL domain class transcription factor	PGSC0003DMT400065463	PGSC0003DMG400025459	2.30899	5.43176	-1.23416
		F-box and wd40 domain protein	PGSC0003DMT400066737	PGSC0003DMG400025932	30.9352	67.4225	-1.12398
		AT-HSFB3 (Arabidopsis thaliana heat shock transcription factor B3)	PGSC0003DMT400070196	PGSC0003DMG400027283	3.33628	9.89679	-1.56872
		AT-HSFB3 (Arabidopsis thaliana heat shock transcription factor B3)	PGSC0003DMT400021089	PGSC0003DMG401008167	1.58646	5.73813	-1.85477
		Zinc finger protein	PGSC0003DMT400050270	PGSC0003DMG400019526	30.6321	78.0092	-1.3486
		Zinc finger protein	PGSC0003DMT400056052	PGSC0003DMG400021778	3.93951	9.7194	-1.30285
		WRKY-type DNA binding protein	PGSC0003DMT400056352	PGSC0003DMG400021895	26.8592	70.6512	-1.3953
		Zinc finger, RING-type	PGSC0003DMT400057645	PGSC0003DMG400022384	0.977142	2.65328	-1.44114
		MYB transcription factor	PGSC0003DMT400057690	PGSC0003DMG400022399	26.8494	76.1253	-1.50349
		WRKY domain class transcription factor	PGSC0003DMT400058222	PGSC0003DMG400022606	4.57601	9.26611	-1.01787
		Basic helix-loop-helix family protein	PGSC0003DMT400065029	PGSC0003DMG400025263	222.938	482.516	-1.11393
		MybSt1	PGSC0003DMT400067489	PGSC0003DMG400026241	49.4086	100.318	-1.02175
		ATERF-2/ATERF2/ERF2	PGSC0003DMT400067535	PGSC0003DMG400026261	19.9864	46.411	-1.21545
		AP2-domain DNA-binding protein	CUFF.8495.2	PGSC0003DMG400027117	1.28378	5.59497	-2.12373
		AP2-domain DNA-binding protein	PGSC0003DMT400069733	PGSC0003DMG400027117	3.86697	18.66	-2.27068
		WRKY transcription factor	PGSC0003DMT400069966	PGSC0003DMG400027208	7.67319	17.6917	-1.20518
		Transcription factor	PGSC0003DMT400072354	PGSC0003DMG400028159	19.2591	48.0059	-1.31767
		Transcription factor WRKY2	PGSC0003DMT400072836	PGSC0003DMG400028335	17.3612	41.679	-1.26346
		Zinc finger family protein	PGSC0003DMT400073586	PGSC0003DMG400028585	1.16762	3.56157	-1.60895
		CHP-rich zinc finger protein	PGSC0003DMT400074526	PGSC0003DMG400028967	124.775	289.208	-1.21278
		CHP-rich zinc finger protein	PGSC0003DMT400074528	PGSC0003DMG400028969	3.7132	7.63129	-1.03926
		Zinc finger family protein	PGSC0003DMT400074839	PGSC0003DMG400029105	32.3367	89.726	-1.47236
		WRKY transcription factor 27	PGSC0003DMT400084214	PGSC0003DMG401033880	24.2048	90.1994	-1.89782
		MYB transcription factor	PGSC0003DMT400011748	PGSC0003DMG402004611	16.6221	43.0765	-1.3738
		Zinc finger protein	PGSC0003DMT400025569	PGSC0003DMG402009879	13.6722	28.0184	-1.03513
	Transport related	Nodulin family protein	PGSC0003DMT400001087	PGSC0003DMG400000412	3.75984	7.53482	-1.0029
		Nodulin family protein	PGSC0003DMT400002407	PGSC0003DMG400000919	63.2816	131.036	-1.0501
		Amino acid transporter	CUFF.4102.5	PGSC0003DMG400001474	55.3695	175.291	-1.66259
		PDR8/PEN3 (PLEIOTROPIC DRUG RESISTANCE8)	PGSC0003DMT400006729	PGSC0003DMG400002613	59.2921	128.07	-1.11102
		Protein ELC	PGSC0003DMT400006892	PGSC0003DMG400002673	4.82706	11.8559	-1.29639
		ABC transporter family protein	PGSC0003DMT400007215	PGSC0003DMG400002789	28.4982	65.1098	-1.19201
		ATP binding protein	PGSC0003DMT400023418	PGSC0003DMG400009068	9.23018	38.8856	-2.07481
		Non-specific lipid-transfer protein	PGSC0003DMT400031199	PGSC0003DMG400011951	26.6629	63.1735	-1.24449
		Non-specific lipid-transfer protein	PGSC0003DMT400031200	PGSC0003DMG400011952	7.07727	20.6374	-1.54399
		Nitrate transporter	PGSC0003DMT400032493	PGSC0003DMG400012479	0.296219	1.21393	-2.03495
		Lipid binding protein	PGSC0003DMT400032497	PGSC0003DMG400012481	110.591	324.528	-1.55311
		Non-specific lipid-transfer protein	PGSC0003DMT400033417	PGSC0003DMG400012839	54.3697	127.629	-1.23108
		Tonoplast dicarboxylate transporter	PGSC0003DMT400034555	PGSC0003DMG400013282	62.8359	173.356	-1.46408
		R-SNARE, SEC22-family	PGSC0003DMT400037190	PGSC0003DMG400014338	3.06021	7.56414	-1.30555
		Nodulin	PGSC0003DMT400039486	PGSC0003DMG400015263	13.2776	27.4142	-1.04593
		ATP-binding cassette transporter	PGSC0003DMT400039496	PGSC0003DMG400015270	6.87452	14.0784	-1.03415
		Non-specific lipid-transfer protein	PGSC0003DMT400041542	PGSC0003DMG400016102	5.07655	18.8737	-1.89445
		Mitochondrial carnitine/acylcarnitine carrier protein	PGSC0003DMT400042642	PGSC0003DMG400016535	4.66337	11.4814	-1.29986
		Nitrate transporter	PGSC0003DMT400043794	PGSC0003DMG400016996	0.274264	1.30051	-2.24544
		CLC-Nt2 protein	PGSC0003DMT400052072	PGSC0003DMG400020215	1.62871	3.55259	-1.12514
		Peptide/nitrate transporter	PGSC0003DMT400053373	PGSC0003DMG400020708	23.2575	58.4439	-1.32935
		Conserved gene of unknown function	PGSC0003DMT400060935	PGSC0003DMG400023700	25.4199	85.9791	-1.75803
		CER6	PGSC0003DMT400062136	PGSC0003DMG400024181	2.01818	7.5586	-1.90506
		Phospholipid-transporting ATPase 9	PGSC0003DMT400064690	PGSC0003DMG400025126	19.0128	42.6963	-1.16714
		ZIP transporter	PGSC0003DMT400069844	PGSC0003DMG400027159	1.61943	4.25948	-1.39519
		Nodulin	PGSC0003DMT400072217	PGSC0003DMG400028102	1.86318	7.28811	-1.96778
		Aquaporin TIP1	CUFF.14696.2	PGSC0003DMG400028182	16.8001	90.311	-2.42644
		Aquaporin TIP1	PGSC0003DMT400072432	PGSC0003DMG400028182	22.951	123.564	-2.42863
		Charged multivesicular body protein 4b	PGSC0003DMT400074478	PGSC0003DMG400028944	23.9679	52.8926	-1.14197
		Purine permease	PGSC0003DMT400074766	PGSC0003DMG400029074	55.8699	154.834	-1.47058
		Amino acid transporter	PGSC0003DMT400074952	PGSC0003DMG400029153	6.9021	32.2992	-2.22639
		ATP-binding cassette transporter	PGSC0003DMT400077106	PGSC0003DMG400029989	13.5073	28.1362	-1.05869
		Lung seven transmembrane receptor	PGSC0003DMT400077703	PGSC0003DMG400030229	4.75319	11.1666	-1.23222
		Peptide transporter	PGSC0003DMT400078221	PGSC0003DMG400030438	35.7055	72.3873	-1.01959
		GABA-specific permease	PGSC0003DMT400078527	PGSC0003DMG400030568	21.4814	65.3419	-1.60492
		Amino acid transporter family protein	PGSC0003DMT400080507	PGSC0003DMG400031347	10.7981	25.5674	-1.24353
		Amino acid transporter	PGSC0003DMT400082048	PGSC0003DMG400032227	13.073	28.3395	-1.11623
		Non-specific lipid-transfer protein	PGSC0003DMT400084732	PGSC0003DMG400034309	10.9108	31.2763	-1.51931
		Purine transporter	PGSC0003DMT400035010	PGSC0003DMG401013464	0.59855	3.02558	-2.33767
		Nodulin-26 like intrinsic protein	PGSC0003DMT400073246	PGSC0003DMG401028457	9.11858	25.4521	-1.4809
		TRANSPARENT TESTA 12 protein	PGSC0003DMT400078374	PGSC0003DMG402030515	22.4148	45.0758	-1.0079
	Ubiquitylation-related	Ubiquitin-protein ligase	PGSC0003DMT400001635	PGSC0003DMG400000606	0.308929	1.06522	-1.7858
		RING zinc finger protein 1	PGSC0003DMT400003002	PGSC0003DMG400001182	25.4013	53.8099	-1.08297
		RING-H2 finger protein ATL3J	PGSC0003DMT400014172	PGSC0003DMG400005558	1.50304	5.25445	-1.80566
		Ubiquitin-protein ligase	PGSC0003DMT400019032	PGSC0003DMG400007376	24.6068	51.0794	-1.05369
		F-box family protein	CUFF.16107.1	PGSC0003DMG400007856	2.91516	6.71925	-1.20473
		Ring finger protein	PGSC0003DMT400024326	PGSC0003DMG400009405	4.90051	12.4058	-1.34001
		Ring finger protein	PGSC0003DMT400054968	PGSC0003DMG400021333	0.690989	3.06197	-2.14772
		E3 ubiquitin-protein ligase RMA1H1	PGSC0003DMT400055830	PGSC0003DMG400021684	5.41724	19.9701	-1.88221
		F-box protein SKP2A	PGSC0003DMT400063955	PGSC0003DMG400024857	6.95683	16.9838	-1.28765
		U-box domain-containing protein 16	PGSC0003DMT400071349	PGSC0003DMG400027759	2.87692	7.01398	-1.28571
		Ring finger protein	PGSC0003DMT400075404	PGSC0003DMG400029328	1.63745	4.27646	-1.38497
		Ring zinc finger protein	PGSC0003DMT400077953	PGSC0003DMG400030318	50.7707	103.145	-1.02261
		E3 ubiquitin-protein ligase RHA2A	PGSC0003DMT400078399	PGSC0003DMG400030521	52.026	163.619	-1.65303
		Membrane associated ring finger 1,8	PGSC0003DMT400078499	PGSC0003DMG400030557	3.2477	9.72866	-1.58282
		Spotted leaf protein	PGSC0003DMT400095861	PGSC0003DMG400045432	3.12207	6.63244	-1.08703
others	others	PMADS4 protein	PGSC0003DMT400000383	PGSC0003DMG400000136	5.19723	11.4553	-1.1402
		HB1	PGSC0003DMT400000694	PGSC0003DMG400000248	5.53266	16.3555	-1.56373
		UP-9A	PGSC0003DMT400001474	PGSC0003DMG400000545	1.85746	6.35341	-1.7742
		Stellacyanin CASLP1	PGSC0003DMT400001663	PGSC0003DMG400000620	3.24782	6.65545	-1.03506
		DNA binding protein	PGSC0003DMT400002162	PGSC0003DMG400000828	10.1053	20.6747	-1.03275
		Histone H3.2	PGSC0003DMT400002870	PGSC0003DMG400001119	3.42086	14.3462	-2.06824
		Histone H1F	PGSC0003DMT400002887	PGSC0003DMG400001127	8.32123	23.8262	-1.51768
		Condensin complex components subunit	PGSC0003DMT400003351	PGSC0003DMG400001326	0.845476	1.75482	-1.05348
		Amino acid permease	PGSC0003DMT400003532	PGSC0003DMG400001393	1.48832	5.72803	-1.94436
		Conserved gene of unknown function	PGSC0003DMT400004010	PGSC0003DMG400001579	21.4903	105.927	-2.30132
		AT-hook1 protein	PGSC0003DMT400005182	PGSC0003DMG400002047	184.341	431.409	-1.22668
		Adipocyte plasma membrane-associated protein	PGSC0003DMT400005990	PGSC0003DMG400002328	8.30354	18.2935	-1.13954
		Coatomer subunit beta'-2	CUFF.5845.1	PGSC0003DMG400002566	18.6399	41.5915	-1.15789
		DNAJ protein	PGSC0003DMT400007728	PGSC0003DMG400002987	103.993	220.364	-1.08341
		DnaJ	PGSC0003DMT400009189	PGSC0003DMG400003565	14.5841	66.6839	-2.19294
		Bel1 homeotic protein	PGSC0003DMT400009610	PGSC0003DMG400003751	4.17241	9.13306	-1.13022
		Citrate binding protein	PGSC0003DMT400010195	PGSC0003DMG400003993	23.4076	47.209	-1.01208
		Trehalose 6-phosphate synthase	PGSC0003DMT400010527	PGSC0003DMG400004114	59.5154	137.784	-1.21107
		Staygreen protein	PGSC0003DMT400010863	PGSC0003DMG400004252	4.13897	22.3615	-2.43367
		Embryonic protein DC-8	PGSC0003DMT400011708	PGSC0003DMG400004598	1.15835	4.66788	-2.01069
		Conserved gene of unknown function	PGSC0003DMT400013664	PGSC0003DMG400005339	21.6438	44.1775	-1.02936
		Sigma factor binding protein 1	PGSC0003DMT400013810	PGSC0003DMG400005401	14.07	44.9683	-1.67628
		Telomere binding protein TBP1	PGSC0003DMT400016260	PGSC0003DMG400006353	4.62402	11.0658	-1.25888
		Embryonic abundant protein 1	PGSC0003DMT400017025	PGSC0003DMG400006648	0.709571	3.17676	-2.16254
		DnaJ homolog protein	PGSC0003DMT400018082	PGSC0003DMG400007026	5.27453	11.7395	-1.15426
		GTP-binding protein	PGSC0003DMT400018619	PGSC0003DMG400007223	7.31821	14.7918	-1.01523
		Conserved gene of unknown function	PGSC0003DMT400019461	PGSC0003DMG400007521	4.70982	12.3915	-1.39561
		Conserved gene of unknown function	PGSC0003DMT400019462	PGSC0003DMG400007521	4.43536	11.8954	-1.42328
		I-box binding factor	CUFF.15200.1	PGSC0003DMG400007603	11.7988	36.4352	-1.62669
		KiTH-2	PGSC0003DMT400020915	PGSC0003DMG400008097	13.1036	55.2846	-2.07692
		DNA replication licensing factor MCM3	PGSC0003DMT400021421	PGSC0003DMG400008308	0.53409	1.18381	-1.14828
		ATELC	PGSC0003DMT400021616	PGSC0003DMG400008386	75.4367	158.109	-1.06758
		DnaJ	PGSC0003DMT400024267	PGSC0003DMG400009379	37.5181	85.0698	-1.18106
		DNA binding protein	PGSC0003DMT400026096	PGSC0003DMG400010067	29.9311	69.9264	-1.22419
		Bcl-2-associated athanogene	PGSC0003DMT400027123	PGSC0003DMG400010462	22.1461	68.6375	-1.63195
		RCC1 and BTB domain-containing protein	PGSC0003DMT400027898	PGSC0003DMG400010739	10.0524	21.4269	-1.09189
		RCC1 and BTB domain-containing protein	CUFF.8070.4	PGSC0003DMG400010739	4.75374	15.5866	-1.71317
		RNA binding protein	PGSC0003DMT400027972	PGSC0003DMG400010778	4.59102	10.7131	-1.22249
		Staygreen protein	PGSC0003DMT400028005	PGSC0003DMG400010798	1.40695	5.63789	-2.00259
		Conserved gene of unknown function	PGSC0003DMT400028676	PGSC0003DMG400011039	371.827	791.146	-1.08931
		NtEIG-E80 protein	PGSC0003DMT400028799	PGSC0003DMG400011087	188.627	417.613	-1.14663
		Ankyrin repeat-rich protein	PGSC0003DMT400029191	PGSC0003DMG400011225	3.07011	6.90177	-1.16868
		UPF0497 membrane protein 6	PGSC0003DMT400029522	PGSC0003DMG400011355	1.24705	3.66803	-1.55649
		Protein LE25	PGSC0003DMT400029761	PGSC0003DMG400011438	1.08065	10.3555	-3.26042
		Protein Z	PGSC0003DMT400030516	PGSC0003DMG400011687	5.0307	14.6188	-1.539
		Pirin	PGSC0003DMT400031088	PGSC0003DMG400011910	2.93301	9.34973	-1.67254
		Homeobox-leucine zipper protein ATHB-40	PGSC0003DMT400033036	PGSC0003DMG400012682	1.54173	7.73153	-2.3262
		Stem-specific protein TSJT1	PGSC0003DMT400033379	PGSC0003DMG400012822	20.1794	72.4865	-1.84483
		Tfm5 protein	PGSC0003DMT400034382	PGSC0003DMG400013221	0.230035	1.30624	-2.50549
		CEN 1	PGSC0003DMT400037143	PGSC0003DMG400014322	21.4796	44.6324	-1.05512
		CT099	PGSC0003DMT400039755	PGSC0003DMG400015364	47.4517	108.41	-1.19197
		Conserved gene of unknown function	PGSC0003DMT400042531	PGSC0003DMG400016497	23.9788	75.3362	-1.65159
		ATFP4	PGSC0003DMT400044590	PGSC0003DMG400017307	113.982	282.574	-1.30982
		Homeobox protein	PGSC0003DMT400045471	PGSC0003DMG400017640	7.38675	22.8813	-1.63116
		HD-ZIP	PGSC0003DMT400047622	PGSC0003DMG400018509	1.82275	5.18253	-1.50754
		Tetratricopeptide-like helical	PGSC0003DMT400047873	PGSC0003DMG400018607	0.401511	4.24648	-3.40276
		Elicitor resposible protein	PGSC0003DMT400047880	PGSC0003DMG400018610	117.599	275.829	-1.2299
		ATOFP6/OFP6	PGSC0003DMT400050511	PGSC0003DMG400019628	14.6705	37.0781	-1.33765
		Seed biotinylated protein 68 kDa isoform	PGSC0003DMT400051428	PGSC0003DMG400019976	0.0840551	1.60702	-4.25691
		Specific tissue protein 2	PGSC0003DMT400051561	PGSC0003DMG400020028	5.09457	17.2336	-1.75819
		Nectarin 5	PGSC0003DMT400054673	PGSC0003DMG400021216	5.44835	12.5269	-1.20114
		Homeodomain leucine-zipper 1	PGSC0003DMT400055199	PGSC0003DMG400021423	5.82042	12.2043	-1.06819
		Conserved gene of unknown function	PGSC0003DMT400055482	PGSC0003DMG400021545	19.5434	46.5403	-1.2518
		CW14 protein	PGSC0003DMT400058282	PGSC0003DMG400022628	24.0168	61.091	-1.34692
		Increased size exclusion limit 2	PGSC0003DMT400058295	PGSC0003DMG400022635	2.80343	9.83878	-1.81129
		Histone H3.2	PGSC0003DMT400058778	PGSC0003DMG400022836	4.01559	15.8357	-1.9795
		Glutamate receptor 2 plant	PGSC0003DMT400059098	PGSC0003DMG400022954	1.84639	3.7676	-1.02894
		Telomere binding protein	CUFF.8598.1	PGSC0003DMG400023432	6.95936	17.4349	-1.32495
		DsRNA-binding protein 2	CUFF.8669.1	PGSC0003DMG400023459	5.60428	16.4899	-1.55698
		RNA binding protein	PGSC0003DMT400060394	PGSC0003DMG400023489	2.37416	7.52241	-1.66378
		UPF0497 membrane protein 3	PGSC0003DMT400060477	PGSC0003DMG400023526	29.0982	63.7308	-1.13106
		Diphosphoinositol polyphosphate phosphohydrolase	PGSC0003DMT400060592	PGSC0003DMG400023569	2.65741	10.3818	-1.96596
		F-box family protein	PGSC0003DMT400060940	PGSC0003DMG400023703	119.324	382.017	-1.67876
		Embryo-specific 3	PGSC0003DMT400061155	PGSC0003DMG400023797	23.6525	69.9886	-1.56513
		Ci21B protein	PGSC0003DMT400061912	PGSC0003DMG400024093	7.84814	26.8796	-1.77609
		DnaJ isoform	PGSC0003DMT400062598	PGSC0003DMG400024357	13.6785	56.4915	-2.04613
		MADS box protein	PGSC0003DMT400063313	PGSC0003DMG400024625	2.45518	6.18208	-1.33226
		Conserved gene of unknown function	PGSC0003DMT400063744	PGSC0003DMG400024771	95.2752	197.613	-1.0525
		LOB domain-containing protein	PGSC0003DMT400064185	PGSC0003DMG400024936	41.0641	82.7252	-1.01045
		Histone H3.2	PGSC0003DMT400064996	PGSC0003DMG400025246	3.06206	8.64423	-1.49723
		Histone H3.2	PGSC0003DMT400065027	PGSC0003DMG400025261	0.402511	2.27158	-2.4966
		Flotillin-1	PGSC0003DMT400067222	PGSC0003DMG400026139	32.6796	99.246	-1.60262
		Major pollen allergen Ory s 1	PGSC0003DMT400067456	PGSC0003DMG400026220	0.792207	4.97551	-2.65089
		Hcr2-2A	PGSC0003DMT400067471	PGSC0003DMG400026231	5.85625	15.4246	-1.39718
		GRAS5	PGSC0003DMT400068507	PGSC0003DMG400026643	0.61832	1.68766	-1.4486
		GI11736	PGSC0003DMT400069120	PGSC0003DMG400026885	8.61116	45.9594	-2.41608
		GI11736	CUFF.408.2	PGSC0003DMG400026885	38.7871	288.089	-2.89287
		DC1 domain containing protein	PGSC0003DMT400069576	PGSC0003DMG400027046	224.324	556.619	-1.31111
		ESC	PGSC0003DMT400069792	PGSC0003DMG400027139	2.38907	5.05601	-1.08155
		Sigma factor sigb regulation protein rsbq	PGSC0003DMT400070567	PGSC0003DMG400027428	20.7836	84.4054	-2.02189
		Histone H4	PGSC0003DMT400071314	PGSC0003DMG400027736	17.033	36.0406	-1.08129
		UPF0497 membrane protein PIMP1	PGSC0003DMT400071334	PGSC0003DMG400027748	95.387	232.071	-1.2827
		F-box protein	PGSC0003DMT400072359	PGSC0003DMG400028160	2.69632	6.96816	-1.36979
		DnaJ protein	PGSC0003DMT400073306	PGSC0003DMG400028488	2.22991	9.62536	-2.10986
		Small rubber particle protein	PGSC0003DMT400074842	PGSC0003DMG400029107	43.753	90.9762	-1.05611
		Conserved gene of unknown function	PGSC0003DMT400076442	PGSC0003DMG400029727	5.01539	19.7307	-1.97601
		Basic-leucine zipper	CUFF.2345.3	PGSC0003DMG400029774	5.459	12.9562	-1.24694
		ATP synthase subunit beta	PGSC0003DMT400078610	PGSC0003DMG400030594	0.532806	1.34579	-1.33677
		60S ribosomal protein L34	PGSC0003DMT400080290	PGSC0003DMG400031257	0.697794	1.69334	-1.279
		Seed maturation protein PM27	PGSC0003DMT400080660	PGSC0003DMG400031411	4.80911	9.80884	-1.02831
		Histone H3.2	PGSC0003DMT400081769	PGSC0003DMG400032112	1.48224	4.30646	-1.53872
		Vicilin	PGSC0003DMT400082074	PGSC0003DMG400032247	0.369822	2.02539	-2.4533
		TAF-3	PGSC0003DMT400084205	PGSC0003DMG400033876	2.57148	5.17688	-1.00948
		Bcl-2-associated athanogene	PGSC0003DMT400091458	PGSC0003DMG400041029	25.2019	114.905	-2.18884
		Bcl-2-associated athanogene	CUFF.9820.1	PGSC0003DMG400041029	8.33063	40.9923	-2.29885
		Ankyrin repeat-containing protein	PGSC0003DMT400009749	PGSC0003DMG401003815	6.11389	12.863	-1.07307
		Histone H3.2	PGSC0003DMT400016201	PGSC0003DMG401006333	3.34881	8.48335	-1.34099
		Protein WAX2	PGSC0003DMT400036716	PGSC0003DMG401014160	9.67846	33.9096	-1.80884
		Protein WAX2	CUFF.5717.3	PGSC0003DMG401014160	8.1579	29.7206	-1.8652
		DNA binding protein	PGSC0003DMT400049797	PGSC0003DMG401019343	1.2603	3.55979	-1.49802
		Nam 9	PGSC0003DMT400060090	PGSC0003DMG402023373	24.6064	52.2177	-1.0855
unknown	unknown	Conserved gene of unknown function	PGSC0003DMT400001872	PGSC0003DMG400000706	2.73234	7.43444	-1.44408
		Conserved gene of unknown function	PGSC0003DMT400001899	PGSC0003DMG400000716	0.727234	2.50254	-1.7829
		Conserved gene of unknown function	CUFF.3725.2	PGSC0003DMG400001518	10.6213	29.1973	-1.45888
		Conserved gene of unknown function	PGSC0003DMT400003894	PGSC0003DMG400001536	2.16966	6.61478	-1.60823
		Conserved gene of unknown function	PGSC0003DMT400003898	PGSC0003DMG400001538	0.167689	2.76751	-4.04473
		Conserved gene of unknown function	PGSC0003DMT400004782	PGSC0003DMG400001897	1.69099	3.41426	-1.01371
		Conserved gene of unknown function	PGSC0003DMT400005066	PGSC0003DMG400002000	1.27109	4.09384	-1.68739
		Conserved gene of unknown function	CUFF.12696.5	PGSC0003DMG400002161	61.7187	154.245	-1.32145
		Conserved gene of unknown function	PGSC0003DMT400005782	PGSC0003DMG400002261	25.4787	104.495	-2.03607
		Conserved gene of unknown function	PGSC0003DMT400005896	PGSC0003DMG400002292	5.82812	15.1873	-1.38176
		Conserved gene of unknown function	PGSC0003DMT400006708	PGSC0003DMG400002607	28.3969	56.8577	-1.00162
		Conserved gene of unknown function	CUFF.10137.1	PGSC0003DMG400003205	0.603406	1.7421	-1.52963
		Conserved gene of unknown function	PGSC0003DMT400009051	PGSC0003DMG400003518	16.3921	37.1114	-1.17886
		Conserved gene of unknown function	PGSC0003DMT400009483	PGSC0003DMG400003697	3.50191	8.28931	-1.24311
		Conserved gene of unknown function	PGSC0003DMT400009495	PGSC0003DMG400003702	5.283	12.6575	-1.26056
		Conserved gene of unknown function	PGSC0003DMT400009693	PGSC0003DMG400003787	23.9778	100.306	-2.06463
		Conserved gene of unknown function	PGSC0003DMT400010101	PGSC0003DMG400003957	8.2659	19.3831	-1.22955
		Conserved gene of unknown function	PGSC0003DMT400012612	PGSC0003DMG400004930	3.17422	6.74411	-1.08723
		Conserved gene of unknown function	PGSC0003DMT400012663	PGSC0003DMG400004940	5.48628	14.6253	-1.41456
		Conserved gene of unknown function	PGSC0003DMT400014566	PGSC0003DMG400005702	150.634	377.328	-1.32477
		Conserved gene of unknown function	PGSC0003DMT400015190	PGSC0003DMG400005933	19.4469	42.5085	-1.12821
		Conserved gene of unknown function	PGSC0003DMT400015915	PGSC0003DMG400006222	0.28196	2.00643	-2.83107
		Conserved gene of unknown function	PGSC0003DMT400016177	PGSC0003DMG400006321	12.0396	35.3646	-1.55452
		Gene of unknown function	PGSC0003DMT400016242	PGSC0003DMG400006346	5.26368	15.2395	-1.53367
		Conserved gene of unknown function	PGSC0003DMT400017167	PGSC0003DMG400006700	5.45386	11.5404	-1.08134
		Conserved gene of unknown function	PGSC0003DMT400017543	PGSC0003DMG400006802	2.72402	8.78168	-1.68876
		Gene of unknown function	PGSC0003DMT400017780	PGSC0003DMG400006905	11.9483	25.7877	-1.10987
		Conserved gene of unknown function	PGSC0003DMT400019241	PGSC0003DMG400007440	12.5532	38.3707	-1.61195
		Conserved gene of unknown function	PGSC0003DMT400019443	PGSC0003DMG400007516	2.95051	9.14873	-1.6326
		Conserved gene of unknown function	PGSC0003DMT400020661	PGSC0003DMG400008008	6.9623	14.1734	-1.02555
		Conserved gene of unknown function	PGSC0003DMT400020798	PGSC0003DMG400008052	36.187	102.63	-1.5039
		Conserved gene of unknown function	PGSC0003DMT400020896	PGSC0003DMG400008091	3.70769	8.36494	-1.17383
		Gene of unknown function	CUFF.15617.1	PGSC0003DMG400008656	37.4112	75.6937	-1.0167
		Conserved gene of unknown function	PGSC0003DMT400026205	PGSC0003DMG400010099	0.403308	1.50898	-1.90362
		Conserved gene of unknown function	PGSC0003DMT400026293	PGSC0003DMG400010149	2.08784	7.50373	-1.8456
		Gene of unknown function	PGSC0003DMT400027943	PGSC0003DMG400010759	441.39	1102.83	-1.32108
		Gene of unknown function	PGSC0003DMT400027944	PGSC0003DMG400010760	44.2114	96.7622	-1.13003
		Gene of unknown function	PGSC0003DMT400027945	PGSC0003DMG400010761	23.9684	75.4813	-1.65498
		Conserved gene of unknown function	PGSC0003DMT400028041	PGSC0003DMG400010814	19.1087	53.5475	-1.48659
		Gene of unknown function	CUFF.7722.1	PGSC0003DMG400010977	4.04099	12.6368	-1.64485
		Conserved gene of unknown function	PGSC0003DMT400030406	PGSC0003DMG400011643	5.47627	13.3648	-1.28717
		Gene of unknown function	PGSC0003DMT400032993	PGSC0003DMG400012670	16.5776	34.7022	-1.06579
		Conserved gene of unknown function	PGSC0003DMT400033755	PGSC0003DMG400012967	105.377	312.886	-1.57007
		Gene of unknown function	PGSC0003DMT400035172	PGSC0003DMG400013518	6.30474	14.5055	-1.20209
		Conserved gene of unknown function	PGSC0003DMT400035603	PGSC0003DMG400013692	7.60857	23.5991	-1.63303
		Conserved gene of unknown function	CUFF.5695.4	PGSC0003DMG400014214	10.2457	22.4567	-1.13213
		Conserved gene of unknown function	PGSC0003DMT400039289	PGSC0003DMG400015196	5.2764	16.5058	-1.64535
		Conserved gene of unknown function	CUFF.16070.1	PGSC0003DMG400015369	3.38525	6.88663	-1.02454
		Gene of unknown function	PGSC0003DMT400039832	PGSC0003DMG400015401	58.3843	125.25	-1.10115
		Conserved gene of unknown function	PGSC0003DMT400042225	PGSC0003DMG400016388	0.47434	1.26396	-1.41396
		Gene of unknown function	PGSC0003DMT400042521	PGSC0003DMG400016493	7.87859	21.7636	-1.46591
		Conserved gene of unknown function	PGSC0003DMT400043468	PGSC0003DMG400016877	10.2338	36.4812	-1.8338
		Conserved gene of unknown function	PGSC0003DMT400045479	PGSC0003DMG400017643	28.444	72.9821	-1.35942
		Conserved gene of unknown function	PGSC0003DMT400048309	PGSC0003DMG400018771	2.85874	6.72162	-1.23343
		Conserved gene of unknown function	PGSC0003DMT400049412	PGSC0003DMG400019195	2.63501	12.0791	-2.19664
		Conserved gene of unknown function	PGSC0003DMT400050367	PGSC0003DMG400019578	1923.65	4354.32	-1.17861
		Conserved gene of unknown function	PGSC0003DMT400050520	PGSC0003DMG400019632	8.68276	25.3377	-1.54506
		Conserved gene of unknown function	PGSC0003DMT400052085	PGSC0003DMG400020218	8.25633	17.5495	-1.08786
		Conserved gene of unknown function	PGSC0003DMT400052884	PGSC0003DMG400020518	3.45534	7.83386	-1.1809
		Conserved gene of unknown function	PGSC0003DMT400053173	PGSC0003DMG400020638	4.02952	9.94051	-1.30271
		Conserved gene of unknown function	PGSC0003DMT400053992	PGSC0003DMG400020948	0.906213	2.61614	-1.52952
		Conserved gene of unknown function	PGSC0003DMT400054211	PGSC0003DMG400021026	0.15581	2.51903	-4.01501
		Conserved gene of unknown function	PGSC0003DMT400055121	PGSC0003DMG400021389	3.34851	7.15484	-1.0954
		Conserved gene of unknown function	PGSC0003DMT400055752	PGSC0003DMG400021650	6.84247	14.0755	-1.0406
		Conserved gene of unknown function	PGSC0003DMT400056380	PGSC0003DMG400021907	0	1.53769	#VALUE!
		Conserved gene of unknown function	PGSC0003DMT400058247	PGSC0003DMG400022616	235.622	505.83	-1.10218
		Conserved gene of unknown function	PGSC0003DMT400058259	PGSC0003DMG400022620	90.569	194.546	-1.10302
		Conserved gene of unknown function	PGSC0003DMT400059007	PGSC0003DMG400022916	0.322228	2.19092	-2.76538
		Conserved gene of unknown function	PGSC0003DMT400059326	PGSC0003DMG400023051	153.67	333.123	-1.11622
		Conserved gene of unknown function	PGSC0003DMT400059525	PGSC0003DMG400023125	7.36367	22.1428	-1.58834
		Conserved gene of unknown function	PGSC0003DMT400060013	PGSC0003DMG400023352	2.2591	6.9859	-1.6287
		Gene of unknown function	PGSC0003DMT400061958	PGSC0003DMG400024113	15.4219	33.5654	-1.12199
		Conserved gene of unknown function	PGSC0003DMT400062356	PGSC0003DMG400024270	3.19063	11.4801	-1.84722
		Conserved gene of unknown function	PGSC0003DMT400062389	PGSC0003DMG400024283	11.1733	34.1766	-1.61295
		Conserved gene of unknown function	PGSC0003DMT400062500	PGSC0003DMG400024323	7.572	16.1599	-1.09367
		Conserved gene of unknown function	PGSC0003DMT400063159	PGSC0003DMG400024564	1.79902	4.88241	-1.44038
		Conserved gene of unknown function	PGSC0003DMT400063311	PGSC0003DMG400024624	0.71503	2.63551	-1.88201
		Gene of unknown function	PGSC0003DMT400065408	PGSC0003DMG400025429	8.07201	19.3698	-1.26281
		Conserved gene of unknown function	PGSC0003DMT400066025	PGSC0003DMG400025699	2.18412	6.70786	-1.6188
		Conserved gene of unknown function	PGSC0003DMT400066070	PGSC0003DMG400025721	16.3378	40.5329	-1.31088
		Conserved gene of unknown function	PGSC0003DMT400066157	PGSC0003DMG400025747	33.2145	67.2914	-1.01861
		Conserved gene of unknown function	PGSC0003DMT400066508	PGSC0003DMG400025844	127.239	313.188	-1.29949
		Conserved gene of unknown function	PGSC0003DMT400066723	PGSC0003DMG400025927	39.5644	80.0636	-1.01694
		Conserved gene of unknown function	PGSC0003DMT400066758	PGSC0003DMG400025953	193.094	573.637	-1.57083
		Gene of unknown function	PGSC0003DMT400067224	PGSC0003DMG400026141	8.86832	23.1677	-1.38538
		Conserved gene of unknown function	PGSC0003DMT400067998	PGSC0003DMG400026446	1.45929	4.10656	-1.49267
		Conserved gene of unknown function	PGSC0003DMT400068257	PGSC0003DMG400026533	14.2955	38.5586	-1.43149
		Conserved gene of unknown function	PGSC0003DMT400069641	PGSC0003DMG400027075	12.2849	26.9216	-1.13188
		Conserved gene of unknown function	PGSC0003DMT400069893	PGSC0003DMG400027178	7.13598	14.8423	-1.05653
		Conserved gene of unknown function	PGSC0003DMT400070575	PGSC0003DMG400027431	31.7752	69.7728	-1.13476
		Conserved gene of unknown function	PGSC0003DMT400071357	PGSC0003DMG400027761	1.25922	2.96042	-1.23327
		Gene of unknown function	PGSC0003DMT400073479	PGSC0003DMG400028543	58.9894	200.475	-1.7649
		Conserved gene of unknown function	CUFF.16739.1	PGSC0003DMG400028645	11.6479	35.3891	-1.60324
		Conserved gene of unknown function	PGSC0003DMT400073980	PGSC0003DMG400028750	23.0102	69.4592	-1.59389
		Conserved gene of unknown function	PGSC0003DMT400073981	PGSC0003DMG400028751	66.7333	174.631	-1.38783
		Conserved gene of unknown function	PGSC0003DMT400074139	PGSC0003DMG400028816	1.7261	3.70493	-1.10193
		Gene of unknown function	PGSC0003DMT400074524	PGSC0003DMG400028965	59.7678	133.212	-1.15628
		Conserved gene of unknown function	PGSC0003DMT400074530	PGSC0003DMG400028971	6.8528	15.1916	-1.14851
		Conserved gene of unknown function	PGSC0003DMT400074531	PGSC0003DMG400028972	156.297	319.073	-1.0296
		Conserved gene of unknown function	PGSC0003DMT400074565	PGSC0003DMG400028984	13.6842	32.5299	-1.24925
		Conserved gene of unknown function	CUFF.13091.1	PGSC0003DMG400029169	1.34908	3.5066	-1.37809
		Conserved gene of unknown function	PGSC0003DMT400078308	PGSC0003DMG400030480	4.00759	12.9686	-1.69422
		Conserved gene of unknown function	PGSC0003DMT400078341	PGSC0003DMG400030500	7.42712	18.7399	-1.33524
		Conserved gene of unknown function	PGSC0003DMT400078351	PGSC0003DMG400030504	10.1927	24.3095	-1.25398
		Conserved gene of unknown function	PGSC0003DMT400078471	PGSC0003DMG400030546	11.5524	36.9737	-1.67831
		Conserved gene of unknown function	PGSC0003DMT400079538	PGSC0003DMG400030970	20.3087	43.8953	-1.11197
		Conserved gene of unknown function	PGSC0003DMT400080914	PGSC0003DMG400031515	5.02916	13.3232	-1.40555
		Conserved gene of unknown function	PGSC0003DMT400081461	PGSC0003DMG400031860	2.04904	7.10078	-1.79303
		Conserved gene of unknown function	PGSC0003DMT400081462	PGSC0003DMG400031861	0.807107	1.84848	-1.19551
		Conserved gene of unknown function	PGSC0003DMT400083024	PGSC0003DMG400033027	2.27183	5.39185	-1.24693
		Conserved gene of unknown function	PGSC0003DMT400083090	PGSC0003DMG400033050	1.37517	4.71785	-1.77852
		Conserved gene of unknown function	PGSC0003DMT400084513	PGSC0003DMG400034108	118.895	336.112	-1.49926
		Conserved gene of unknown function	CUFF.7608.1	PGSC0003DMG400046292	79	221.909	-1.49004
		Conserved gene of unknown function	PGSC0003DMT400003387	PGSC0003DMG401001341	14.8883	53.3436	-1.84114
		Conserved gene of unknown function	CUFF.8227.1	PGSC0003DMG401003025	0.912345	3.43008	-1.91059
		Gene of unknown function	PGSC0003DMT400020511	PGSC0003DMG401007944	18.1796	79.8112	-2.13427
		Conserved gene of unknown function	PGSC0003DMT400047855	PGSC0003DMG401018599	11.6712	37.3268	-1.67727
		Conserved gene of unknown function	PGSC0003DMT400056370	PGSC0003DMG401021901	28.4067	66.4383	-1.22578
		Conserved gene of unknown function	PGSC0003DMT400063921	PGSC0003DMG401024842	54.6514	174.377	-1.67388
		Conserved gene of unknown function	PGSC0003DMT400064047	PGSC0003DMG401024894	28.8652	58.1371	-1.01013
		Conserved gene of unknown function	PGSC0003DMT400075694	PGSC0003DMG401029444	1.64547	4.5976	-1.48238
		Conserved gene of unknown function	PGSC0003DMT400018069	PGSC0003DMG402007021	2.46492	6.86697	-1.47813
		Gene of unknown function	PGSC0003DMT400020512	PGSC0003DMG402007944	7.80501	36.4723	-2.22433
		Conserved gene of unknown function	PGSC0003DMT400061873	PGSC0003DMG402024074	11.6258	23.4164	-1.01019

## Sheet: down-novel
DMT	DMG	Location	Line6 H2O	E3 H2O	log2(fc)
TCONS_00000763	XLOC_000501	ST4.03ch00:28963322-28964453	0.584601	7.37492	-3.6571
TCONS_00001099	XLOC_000701	ST4.03ch00:38502226-38506966	1.29734	5.4049	-2.05871
TCONS_00002274	XLOC_001481	ST4.03ch00:34485828-34486349	24.6248	182.119	-2.8867
TCONS_00002419	XLOC_001592	ST4.03ch00:40778082-40779591	41.4464	85.1105	-1.03809
TCONS_00002506	XLOC_001672	ST4.03ch00:13537461-13539546	0.296255	0.959906	-1.69605
TCONS_00002588	XLOC_001754	ST4.03ch00:34486487-34486753	89.7125	653.655	-2.86515
TCONS_00002683	XLOC_001849	ST4.03ch00:43341337-43342070	0	1.2319	#VALUE!
TCONS_00002707	XLOC_001873	ST4.03ch00:44776786-44777190	0	1.4595	#VALUE!
TCONS_00005167	XLOC_003235	ST4.03ch01:64418480-64419531	1.43343	5.00829	-1.80484
TCONS_00005333	XLOC_003290	ST4.03ch01:65686175-65706842	50.6766	102.756	-1.01984
TCONS_00006089	XLOC_003565	ST4.03ch01:71846916-71847245	0	113.829	#VALUE!
TCONS_00007939	XLOC_004168	ST4.03ch01:83228462-83232252	98.7671	588.838	-2.57577
TCONS_00010154	XLOC_005085	ST4.03ch01:28869650-28883030	2.49856	6.95735	-1.47744
TCONS_00014765	XLOC_006985	ST4.03ch01:43603659-43604255	0	0.921935	#VALUE!
TCONS_00015123	XLOC_007255	ST4.03ch02:8409544-8413323	5.92425	19.034	-1.68387
TCONS_00018146	XLOC_008424	ST4.03ch02:41948050-41958509	0.238682	1.54696	-2.69627
TCONS_00024005	XLOC_010567	ST4.03ch02:32141056-32142148	1.70531	4.74727	-1.47706
TCONS_00024939	XLOC_010994	ST4.03ch03:16036819-16039336	0	1.80146	#VALUE!
TCONS_00024940	XLOC_010994	ST4.03ch03:16036819-16039336	0	1.34899	#VALUE!
TCONS_00029456	XLOC_012893	ST4.03ch03:16095706-16103519	9.64067	29.4672	-1.6119
TCONS_00033145	XLOC_014445	ST4.03ch03:39836529-39837287	1.88946	6.56421	-1.79665
TCONS_00033212	XLOC_014512	ST4.03ch03:50158191-50158711	0	1.53195	#VALUE!
TCONS_00034513	XLOC_015053	ST4.03ch04:13541998-13556902	14.9618	61.5368	-2.04016
TCONS_00036897	XLOC_016203	ST4.03ch04:69025328-69038151	0.859919	2.97862	-1.79237
TCONS_00037725	XLOC_016510	ST4.03ch04:3088871-3093830	30.7308	61.5903	-1.00302
TCONS_00041667	XLOC_018371	ST4.03ch04:65688071-65688813	0.931013	4.49345	-2.27095
TCONS_00042074	XLOC_018529	ST4.03ch05:2381878-2383728	1.19987	3.87974	-1.69309
TCONS_00042075	XLOC_018530	ST4.03ch05:2386873-2387938	0.829251	3.66034	-2.1421
TCONS_00042317	XLOC_018613	ST4.03ch05:4453778-4455463	43.0493	116.794	-1.43991
TCONS_00042318	XLOC_018614	ST4.03ch05:4467436-4471410	0.838685	6.90768	-3.042
TCONS_00042640	XLOC_018745	ST4.03ch05:7500073-7504755	0.454739	2.8876	-2.66676
TCONS_00042669	XLOC_018761	ST4.03ch05:7884000-7885453	15.8239	36.4322	-1.20311
TCONS_00043358	XLOC_019071	ST4.03ch05:22581464-22621659	2.95081	7.86482	-1.4143
TCONS_00043673	XLOC_019281	ST4.03ch05:37242887-37244952	0.307016	1.03381	-1.75159
TCONS_00045128	XLOC_019931	ST4.03ch05:3242932-3243713	6.21702	16.8407	-1.43766
TCONS_00045189	XLOC_019943	ST4.03ch05:3515262-3518120	29.7476	62.6842	-1.07533
TCONS_00047840	XLOC_021178	ST4.03ch05:2579011-2579354	0	6.53076	#VALUE!
TCONS_00047841	XLOC_021179	ST4.03ch05:2586734-2586954	0	64.3775	#VALUE!
TCONS_00047875	XLOC_021213	ST4.03ch05:8329420-8331313	1.00799	2.48577	-1.30221
TCONS_00047893	XLOC_021231	ST4.03ch05:14797355-14799182	0.163542	1.2224	-2.90199
TCONS_00047899	XLOC_021237	ST4.03ch05:17065959-17066551	0	4.59796	#VALUE!
TCONS_00047930	XLOC_021268	ST4.03ch05:36649719-36650262	0	2.44642	#VALUE!
TCONS_00049246	XLOC_021905	ST4.03ch06:31799559-31800653	57.0499	160.425	-1.49161
TCONS_00054378	XLOC_024112	ST4.03ch06:48241485-48277147	10.7243	34.3143	-1.67793
TCONS_00058122	XLOC_025762	ST4.03ch07:44616144-44633354	3.21152	7.3482	-1.19414
TCONS_00061708	XLOC_027331	ST4.03ch07:48467721-48472144	0.454963	1.17225	-1.36546
TCONS_00062833	XLOC_027760	ST4.03ch07:56549892-56570052	5.47187	13.0863	-1.25795
TCONS_00062953	XLOC_027866	ST4.03ch07:42688067-42688455	0	2.39994	#VALUE!
TCONS_00062984	XLOC_027897	ST4.03ch07:52442524-52443029	6.56429	15.4002	-1.23024
TCONS_00063657	XLOC_028195	ST4.03ch08:10029229-10030492	3.08938	7.1892	-1.21851
TCONS_00064139	XLOC_028481	ST4.03ch08:29804875-29820464	10.721	22.833	-1.09068
TCONS_00064805	XLOC_028779	ST4.03ch08:44116872-44139546	67.4054	142.055	-1.07551
TCONS_00066175	XLOC_029283	ST4.03ch08:56243450-56258372	4.85416	12.3143	-1.34305
TCONS_00073038	XLOC_032393	ST4.03ch09:60180958-60183110	2.60482	7.87982	-1.59698
TCONS_00075851	XLOC_033727	ST4.03ch09:53324528-53324901	6.72972	31.3837	-2.2214
TCONS_00076680	XLOC_034092	ST4.03ch09:12553172-12556184	0.835289	2.91583	-1.80356
TCONS_00076745	XLOC_034157	ST4.03ch09:53323354-53324441	13.3455	36.7122	-1.45991
TCONS_00076746	XLOC_034158	ST4.03ch09:53325019-53325514	12.3604	35.6069	-1.52643
TCONS_00084336	XLOC_037721	ST4.03ch11:7577576-7587933	2.15655	6.86262	-1.67003
TCONS_00090874	XLOC_040619	ST4.03ch12:23242376-23244575	1.88335	7.33027	-1.96056

## Sheet: summery
Classify-level1	Classify-level2	Classify-level3	UP(658)	down(722)
signal transduction			151	212
	transcription factors		33	50
		MYB	6	7
		WRKY	1	12
		ERF	2	4
		NAC	1	2
		zinc finger	10	11
		other	13	14
	Hormone signaling		12	18
	Ion responsive		7	10
	ROS-related		41	37
	Kinases/Phosphatases		24	41
	Ubiquitylation-related		3	15
	Transport related		31	41
signal perception			33	70
	Homologs of disease resistance genes		3	5
	Homologs of genes required for resistance		24	61
	Receptor-like kinases		6	4
FLARE genes roles as effector proteins			54	69
	Antimicrobials		8	9
	Cell wall modification		17	27
	Secondary products		27	31
	Hormone biosynthesis		2	2
Other FLARE genes			40	68
	Sugar trasport/signalling		1	8
	protein biosynthesis		5	3
	Amino acid metabolism		19	16
	Miscellaneous		2	3
	Lipid metabolism		7	19
	Lipid biosynthesis		—	4
	sugar metabolism		6	15
ACRE genes			—	8
others			76	111
unknown			101	124
novel transcripts			203	60

## Sheet: 15  Transient expression genes
Transiently expression in N. benthamiana and inoculation with P.infestans 88069
Gene	Annotation	Expression in E3	Expression in Line6	FC	Phynotype of plant immunity
PGSC0003DMG400015290	Proteinase inhibitor type-2 CEVI57	87.7786	3.85187	-4.51024	Resistance	StCEVI57
PGSC0003DMG400014594	Ethylene response factor	27.4115	3.09201	-3.14816	NO
PGSC0003DMG400005111	PR1 protein	62.6082	7.22791	-3.1147	NO
PGSC0003DMG400002519	Zinc finger protein	41.2151	9.46186	-2.12298	NO
PGSC0003DMG400028102	Nodulin	7.28811	1.86318	-1.96778	Resistance	StWAT1
PGSC0003DMG400033880	WRKY transcription factor 27	90.1994	24.2048	-1.89782	NO
PGSC0003DMG400020213	Cytochrome P450	19.4077	5.48279	-1.82364	Resistance	StP450
PGSC0003DMG400016792	Avr9/Cf-9 rapidly elicited protein 75	50.3306	21.1642	-1.24981	NO
PGSC0003DMG400024958	Avr9/Cf-9 rapidly elicited protein 189	114.79	57.1629	-1.00584	NO
PGSC0003DMG400010136	Stigma expressed protein	222.489	572.714	1.36408	Susceptibility	StKTI1
PGSC0003DMG400010137	Cysteine protease inhibitor 1	44.2062	140.366	1.66687	NO
PGSC0003DMG400013549	SAUR family protein	14.0158	53.4925	1.93228	NO
PGSC0003DMG400021517	Snakin-1	3.56251	41.343	3.53668	NO
PGSC0003DMG400027047	UPF0497 membrane protein	8.87716	166.39	4.22832	NO
PGSC0003DMG400014850	Proline-rich protein	1.88345	56.7534	4.91326	NO
