# Supplementary material for: Phytophthora infestans RXLR effector Pi04089 perturbs diverse defense-related genes to suppress host immunity
Source: BMC Plant Biol. 2021 Dec 9;21:582. doi: 10.1186/s12870-021-03364-0 (PMC8656059; doi:10.1186/s12870-021-03364-0)
Supplement: Supplementary file 4 — Additional file 4: Table S3 GO analysis of DGEs. [file 12870_2021_3364_MOESM4_ESM.xlsx]

## Sheet: DGEs in transgnic plant
GO analysis of DEGs in Pi04089 transgenic plant
class	ID	Descrption	Pvalue	bg_num	Up	Down	fg_num
Biological Process	GO:0042221	response to chemical	0.000151231	2459	59	92	151
Biological Process	GO:0055114	oxidation-reduction process	0.000151231	2061	61	70	131
Biological Process	GO:1901700	response to oxygen-containing compound	0.000293687	1280	27	62	89
Biological Process	GO:0044712	single-organism catabolic process	0.000293687	632	22	31	53
Biological Process	GO:0009628	response to abiotic stimulus	0.000650829	1608	42	62	104
Biological Process	GO:0043436	oxoacid metabolic process	0.000666044	1421	47	47	94
Biological Process	GO:0006082	organic acid metabolic process	0.000666044	1424	47	47	94
Biological Process	GO:0010033	response to organic substance	0.000693871	1667	37	69	106
Biological Process	GO:0001101	response to acid chemical	0.000719846	921	21	46	67
Biological Process	GO:0015979	photosynthesis	0.000835574	341	29	4	33
Biological Process	GO:0010035	response to inorganic substance	0.00101651	844	31	31	62
Biological Process	GO:1901565	organonitrogen compound catabolic process	0.00157087	189	9	13	22
Biological Process	GO:0050896	response to stimulus	0.00173301	5530	102	178	280
Biological Process	GO:0019752	carboxylic acid metabolic process	0.00651004	1341	41	43	84
Biological Process	GO:0006536	glutamate metabolic process	0.00651004	26	1	6	7
Biological Process	GO:0009719	response to endogenous stimulus	0.00651004	1322	29	54	83
Biological Process	GO:0046461	neutral lipid catabolic process	0.00651004	12	2	3	5
Biological Process	GO:0046464	acylglycerol catabolic process	0.00651004	12	2	3	5
Biological Process	GO:0046503	glycerolipid catabolic process	0.00651004	12	2	3	5
Biological Process	GO:0044281	small molecule metabolic process	0.00651004	2172	62	62	124
Biological Process	GO:0006091	generation of precursor metabolites and energy	0.00749935	533	33	8	41
Biological Process	GO:0016054	organic acid catabolic process	0.00750329	174	5	14	19
Biological Process	GO:0046395	carboxylic acid catabolic process	0.00750329	174	5	14	19
Biological Process	GO:0016042	lipid catabolic process	0.00750329	204	4	17	21
Biological Process	GO:0009773	photosynthetic electron transport in photosystem I	0.00750329	28	7	0	7
Biological Process	GO:0032787	monocarboxylic acid metabolic process	0.0124241	774	25	28	53
Biological Process	GO:0009725	response to hormone	0.0124241	1225	27	49	76
Biological Process	GO:1901606	alpha-amino acid catabolic process	0.0124241	86	5	7	12
Biological Process	GO:1901575	organic substance catabolic process	0.016582	1059	28	39	67
Biological Process	GO:0009063	cellular amino acid catabolic process	0.0178904	90	5	7	12
Biological Process	GO:0006950	response to stress	0.0201058	3372	44	131	175
Biological Process	GO:0030162	regulation of proteolysis	0.028016	46	3	5	8
Biological Process	GO:0009056	catabolic process	0.0322138	1232	30	44	74
Biological Process	GO:0044710	single-organism metabolic process	0.0365216	5317	116	142	258
Biological Process	GO:0009266	response to temperature stimulus	0.0368797	498	13	23	36
Biological Process	GO:0044282	small molecule catabolic process	0.0368797	236	6	15	21
Biological Process	GO:0006631	fatty acid metabolic process	0.0368797	356	9	19	28
Biological Process	GO:0031407	oxylipin metabolic process	0.0368797	28	4	2	6
Biological Process	GO:0031408	oxylipin biosynthetic process	0.0368797	28	4	2	6
Biological Process	GO:0009751	response to salicylic acid	0.0433213	159	2	9	11
Cellular Component	GO:0009535	chloroplast thylakoid membrane	3.34076e-08	368	35	7	42
Cellular Component	GO:0055035	plastid thylakoid membrane	3.34076e-08	368	35	7	42
Cellular Component	GO:0044436	thylakoid part	3.34076e-08	428	39	7	46
Cellular Component	GO:0042651	thylakoid membrane	7.68335e-08	383	35	7	42
Cellular Component	GO:0009579	thylakoid	7.68335e-08	541	45	7	52
Cellular Component	GO:0034357	photosynthetic membrane	1.12576e-07	393	35	7	42
Cellular Component	GO:0009534	chloroplast thylakoid	1.12576e-07	458	39	7	46
Cellular Component	GO:0031976	plastid thylakoid	1.12576e-07	458	39	7	46
Cellular Component	GO:0048046	apoplast	1.12795e-07	413	28	15	43
Cellular Component	GO:0005576	extracellular region	1.12802e-06	1205	44	41	85
Cellular Component	GO:0009521	photosystem	1.99919e-05	96	14	2	16
Cellular Component	GO:0031984	organelle subcompartment	3.78068e-05	710	42	12	54
Cellular Component	GO:0009523	photosystem II	7.27099e-05	72	11	2	13
Cellular Component	GO:0044434	chloroplast part	0.000289999	1247	58	20	78
Cellular Component	GO:0044435	plastid part	0.000289999	1268	59	20	79
Cellular Component	GO:0010598	NAD(P)H dehydrogenase complex (plastoquinone)	0.000325059	10	5	0	5
Cellular Component	GO:0009522	photosystem I	0.00132943	48	8	1	9
Cellular Component	GO:0098807	chloroplast thylakoid membrane protein complex	0.00133929	13	4	1	5
Cellular Component	GO:0005618	cell wall	0.00167467	787	30	22	52
Cellular Component	GO:0030312	external encapsulating structure	0.00167467	788	30	22	52
Cellular Component	GO:0071944	cell periphery	0.00259179	3388	73	95	168
Cellular Component	GO:0030076	light-harvesting complex	0.0062102	18	4	1	5
Cellular Component	GO:0009503	thylakoid light-harvesting complex	0.00635763	5	2	1	3
Cellular Component	GO:0009517	PSII associated light-harvesting complex II	0.00635763	5	2	1	3
Cellular Component	GO:0016020	membrane	0.00635763	6412	126	162	288
Cellular Component	GO:0010287	plastoglobule	0.00823937	64	8	1	9
Cellular Component	GO:0009341	beta-galactosidase complex	0.00902876	12	1	3	4
Cellular Component	GO:0098796	membrane protein complex	0.0103348	460	22	10	32
Cellular Component	GO:0009941	chloroplast envelope	0.014106	589	26	12	38
Cellular Component	GO:0009526	plastid envelope	0.014106	610	27	12	39
Cellular Component	GO:0044425	membrane part	0.0160405	3910	74	109	183
Cellular Component	GO:0009536	plastid	0.0212858	2690	88	43	131
Cellular Component	GO:0009532	plastid stroma	0.0365827	628	27	11	38
Cellular Component	GO:0030093	chloroplast photosystem I	0.0365827	3	2	0	2
Cellular Component	GO:0009505	plant-type cell wall	0.0426621	294	12	9	21
Cellular Component	GO:0031977	thylakoid lumen	0.043308	70	8	0	8
Cellular Component	GO:0009507	chloroplast	0.0445715	2568	83	40	123
Cellular Component	GO:0009514	glyoxysome	0.0490981	20	1	3	4
Molecular Function	GO:0016491	oxidoreductase activity	0.000199603	2504	59	84	143
Molecular Function	GO:0009055	electron carrier activity	0.00741828	747	23	29	52
Molecular Function	GO:0016168	chlorophyll binding	0.00832041	44	8	1	9
Molecular Function	GO:0004866	endopeptidase inhibitor activity	0.00996472	99	6	7	13
Molecular Function	GO:0030414	peptidase inhibitor activity	0.00996472	99	6	7	13
Molecular Function	GO:0061134	peptidase regulator activity	0.00996472	99	6	7	13
Molecular Function	GO:0061135	endopeptidase regulator activity	0.00996472	99	6	7	13
Molecular Function	GO:0016165	linoleate 13S-lipoxygenase activity	0.0158053	23	3	3	6
Molecular Function	GO:0046906	tetrapyrrole binding	0.0264322	711	21	25	46
Molecular Function	GO:0004351	glutamate decarboxylase activity	0.0364911	5	0	3	3
Molecular Function	GO:0001071	nucleic acid binding transcription factor activity	0.0364911	1263	25	46	71
Molecular Function	GO:0003700	transcription factor activity, sequence-specific DNA binding	0.0364911	1263	25	46	71
Molecular Function	GO:0008970	phosphatidylcholine 1-acylhydrolase activity	0.0370614	30	2	4	6
Molecular Function	GO:0047134	protein-disulfide reductase activity	0.0370614	30	0	6	6
Molecular Function	GO:0015154	disaccharide transmembrane transporter activity	0.0370614	12	2	2	4
Molecular Function	GO:0015157	oligosaccharide transmembrane transporter activity	0.0370614	12	2	2	4
Molecular Function	GO:0047372	acylglycerol lipase activity	0.0488763	13	2	2	4

## Sheet: flg22 treated E3
GO analysis of up-regulated genes in flg22 treated E3
class	ID	Descrption	bg_num	Pvalue	fg_num
Biological Process	GO:0010200	response to chitin	122	2.96676e-21	30
Biological Process	GO:0010243	response to organonitrogen compound	153	1.32538e-19	31
Biological Process	GO:1901698	response to nitrogen compound	263	1.77669e-14	33
Biological Process	GO:1901700	response to oxygen-containing compound	1280	3.71099e-09	64
Biological Process	GO:0009719	response to endogenous stimulus	1322	1.60924e-06	59
Biological Process	GO:0010033	response to organic substance	1667	3.0248e-06	68
Biological Process	GO:0006558	L-phenylalanine metabolic process	20	1.09535e-05	7
Biological Process	GO:1902221	erythrose 4-phosphate/phosphoenolpyruvate family amino acid metabolic process	20	1.09535e-05	7
Biological Process	GO:0009800	cinnamic acid biosynthetic process	9	4.18366e-05	5
Biological Process	GO:0009803	cinnamic acid metabolic process	9	4.18366e-05	5
Biological Process	GO:0006559	L-phenylalanine catabolic process	12	0.000208379	5
Biological Process	GO:1902222	erythrose 4-phosphate/phosphoenolpyruvate family amino acid catabolic process	12	0.000208379	5
Biological Process	GO:0001101	response to acid chemical	921	0.000402441	40
Biological Process	GO:0042221	response to chemical	2459	0.0007235	80
Biological Process	GO:0006571	tyrosine biosynthetic process	9	0.00137029	4
Biological Process	GO:0009751	response to salicylic acid	159	0.00148318	13
Biological Process	GO:0009611	response to wounding	185	0.0016241	14
Biological Process	GO:0009072	aromatic amino acid family metabolic process	118	0.00167827	11
Biological Process	GO:0080134	regulation of response to stress	169	0.00237276	13
Biological Process	GO:0009074	aromatic amino acid family catabolic process	21	0.00273992	5
Biological Process	GO:0043207	response to external biotic stimulus	883	0.00273992	36
Biological Process	GO:0051707	response to other organism	883	0.00273992	36
Biological Process	GO:0006570	tyrosine metabolic process	12	0.00320561	4
Biological Process	GO:0009095	aromatic amino acid family biosynthetic process, prephenate pathway	12	0.00320561	4
Biological Process	GO:0098542	defense response to other organism	624	0.00337449	28
Biological Process	GO:0009816	defense response to bacterium, incompatible interaction	24	0.00422243	5
Biological Process	GO:0009607	response to biotic stimulus	1011	0.00746281	38
Biological Process	GO:0006952	defense response	1512	0.00842057	51
Biological Process	GO:0031347	regulation of defense response	151	0.00965274	11
Biological Process	GO:0009723	response to ethylene	261	0.0107139	15
Biological Process	GO:0009753	response to jasmonic acid	180	0.0109024	12
Biological Process	GO:0009867	jasmonic acid mediated signaling pathway	85	0.0109024	8
Biological Process	GO:0071395	cellular response to jasmonic acid stimulus	86	0.0114537	8
Biological Process	GO:0009620	response to fungus	212	0.0127714	13
Biological Process	GO:0042537	benzene-containing compound metabolic process	49	0.0135503	6
Biological Process	GO:0042742	defense response to bacterium	362	0.0135503	18
Biological Process	GO:0010951	negative regulation of endopeptidase activity	34	0.0160132	5
Biological Process	GO:0052548	regulation of endopeptidase activity	34	0.0160132	5
Biological Process	GO:0010466	negative regulation of peptidase activity	36	0.0195937	5
Biological Process	GO:0052547	regulation of peptidase activity	36	0.0195937	5
Biological Process	GO:0009814	defense response, incompatible interaction	171	0.0195937	11
Biological Process	GO:0009617	response to bacterium	445	0.0205204	20
Biological Process	GO:0051346	negative regulation of hydrolase activity	37	0.0207653	5
Biological Process	GO:0009698	phenylpropanoid metabolic process	122	0.0207653	9
Biological Process	GO:0009605	response to external stimulus	1179	0.0233402	40
Biological Process	GO:0002682	regulation of immune system process	101	0.0239449	8
Biological Process	GO:0050896	response to stimulus	5530	0.0239449	140
Biological Process	GO:0045861	negative regulation of proteolysis	39	0.0241437	5
Biological Process	GO:0015914	phospholipid transport	11	0.0257566	3
Biological Process	GO:0001561	fatty acid alpha-oxidation	3	0.0257566	2
Biological Process	GO:0019748	secondary metabolic process	280	0.0379504	14
Biological Process	GO:1901605	alpha-amino acid metabolic process	411	0.0396052	18
Biological Process	GO:0071446	cellular response to salicylic acid stimulus	65	0.0404255	6
Biological Process	GO:0051704	multi-organism process	1313	0.0431151	42
Biological Process	GO:0071229	cellular response to acid chemical	351	0.0431151	16
Biological Process	GO:0030162	regulation of proteolysis	46	0.0431151	5
Biological Process	GO:0006468	protein phosphorylation	1317	0.0438816	42
Biological Process	GO:0006520	cellular amino acid metabolic process	560	0.0455476	22
Molecular Function	GO:0045548	phenylalanine ammonia-lyase activity	9	0.000133071	5
Molecular Function	GO:0016841	ammonia-lyase activity	19	0.00023567	6
Molecular Function	GO:0004398	histidine decarboxylase activity	12	0.000239577	5
Molecular Function	GO:0016831	carboxy-lyase activity	95	0.000239577	11
Molecular Function	GO:0005509	calcium ion binding	284	0.000260124	19
Molecular Function	GO:0016829	lyase activity	489	0.00078578	25
Molecular Function	GO:0016830	carbon-carbon lyase activity	137	0.000893692	12
Molecular Function	GO:0001071	nucleic acid binding transcription factor activity	1263	0.00128417	46
Molecular Function	GO:0003700	transcription factor activity, sequence-specific DNA binding	1263	0.00128417	46
Molecular Function	GO:0004842	ubiquitin-protein transferase activity	258	0.00196725	16
Molecular Function	GO:0016165	linoleate 13S-lipoxygenase activity	23	0.00234349	5
Molecular Function	GO:0004351	glutamate decarboxylase activity	5	0.00234349	3
Molecular Function	GO:0019787	ubiquitin-like protein transferase activity	268	0.00234349	16
Molecular Function	GO:0030170	pyridoxal phosphate binding	162	0.00234349	12
Molecular Function	GO:0016840	carbon-nitrogen lyase activity	38	0.00234349	6
Molecular Function	GO:0030246	carbohydrate binding	282	0.0034963	16
Molecular Function	GO:0016407	acetyltransferase activity	102	0.00405921	9
Molecular Function	GO:0008080	N-acetyltransferase activity	81	0.00405921	8
Molecular Function	GO:0016410	N-acyltransferase activity	87	0.00631875	8
Molecular Function	GO:0005516	calmodulin binding	113	0.00749716	9
Molecular Function	GO:0004674	protein serine/threonine kinase activity	1163	0.0121455	39
Molecular Function	GO:0001871	pattern binding	79	0.0156084	7
Molecular Function	GO:0030247	polysaccharide binding	79	0.0156084	7
Molecular Function	GO:0004672	protein kinase activity	1398	0.0175467	44
Molecular Function	GO:0047714	galactolipase activity	11	0.0180043	3
Molecular Function	GO:0018858	benzoate-CoA ligase activity	3	0.0181203	2
Molecular Function	GO:0004620	phospholipase activity	62	0.019639	6
Molecular Function	GO:0003824	catalytic activity	10787	0.0205991	238
Molecular Function	GO:0043565	sequence-specific DNA binding	462	0.0260038	19
Molecular Function	GO:0004664	prephenate dehydratase activity	4	0.0273583	2
Molecular Function	GO:0004665	prephenate dehydrogenase (NADP+) activity	4	0.0273583	2
Molecular Function	GO:0004666	prostaglandin-endoperoxide synthase activity	4	0.0273583	2
Molecular Function	GO:0008977	prephenate dehydrogenase activity	4	0.0273583	2
Molecular Function	GO:0047769	arogenate dehydratase activity	4	0.0273583	2
Molecular Function	GO:0008970	phosphatidylcholine 1-acylhydrolase activity	30	0.0300566	4
Molecular Function	GO:0047134	protein-disulfide reductase activity	30	0.0300566	4
Molecular Function	GO:0016773	phosphotransferase activity, alcohol group as acceptor	1561	0.0323879	46
Molecular Function	GO:0004866	endopeptidase inhibitor activity	99	0.0323879	7
Molecular Function	GO:0030414	peptidase inhibitor activity	99	0.0323879	7
Molecular Function	GO:0061134	peptidase regulator activity	99	0.0323879	7
Molecular Function	GO:0061135	endopeptidase regulator activity	99	0.0323879	7
Molecular Function	GO:0046872	metal ion binding	3414	0.0344112	87
Molecular Function	GO:0047760	butyrate-CoA ligase activity	5	0.0355923	2
Molecular Function	GO:0004616	phosphogluconate dehydrogenase (decarboxylating) activity	18	0.0441613	3
Molecular Function	GO:0043169	cation binding	3456	0.0441613	87
Molecular Function	GO:0015245	fatty acid transporter activity	6	0.0462527	2
Molecular Function	GO:0051766	inositol trisphosphate kinase activity	6	0.0462527	2
Molecular Function	GO:0005319	lipid transporter activity	37	0.0469054	4
GO analysis of down-regulated genes triggered by flg22 in E3
class	ID	Descrption	bg_num	Qvalue	fg_num
Cellular Component	GO:0071944	cell periphery	3388	0.0229846	29
Cellular Component	GO:0046658	anchored component of plasma membrane	80	0.0229846	4
Cellular Component	GO:0031225	anchored component of membrane	168	0.032448	5
Cellular Component	GO:0005886	plasma membrane	2741	0.0426261	23
Cellular Component	GO:0031226	intrinsic component of plasma membrane	126	0.0426261	4
Cellular Component	GO:0005618	cell wall	787	0.0426261	10
Cellular Component	GO:0030312	external encapsulating structure	788	0.0426261	10
Biological Process	GO:0071369	cellular response to ethylene stimulus	160	0.0426261	5

## Sheet: flg22 treated transgenic plant
GO analysis of up-regulated genes in flg22 treated transgenic plant
class	ID	Descrption	bg_num	Pvalue	fg_num
Biological Process	GO:0010243	response to organonitrogen compound	153	4.80281e-16	22
Biological Process	GO:0010200	response to chitin	122	7.87863e-16	20
Molecular Function	GO:0004674	protein serine/threonine kinase activity	1163	1.4454e-13	51
Biological Process	GO:1901698	response to nitrogen compound	263	4.93359e-12	23
Molecular Function	GO:0047134	protein-disulfide reductase activity	30	4.97814e-12	10
Molecular Function	GO:0016773	phosphotransferase activity, alcohol group as acceptor	1561	2.56871e-11	56
Molecular Function	GO:0004672	protein kinase activity	1398	4.14655e-11	52
Molecular Function	GO:0016301	kinase activity	1718	1.15465e-10	58
Molecular Function	GO:0016668	oxidoreductase activity, acting on a sulfur group of donors, NAD(P) as acceptor	43	2.71301e-10	10
Biological Process	GO:0006468	protein phosphorylation	1317	6.11547e-10	49
Biological Process	GO:1901700	response to oxygen-containing compound	1280	7.30842e-10	48
Molecular Function	GO:0005516	calmodulin binding	113	5.5249e-09	13
Biological Process	GO:0010033	response to organic substance	1667	9.68597e-09	54
Biological Process	GO:0016310	phosphorylation	1535	1.20146e-08	51
Molecular Function	GO:0030246	carbohydrate binding	282	1.49222e-08	19
Biological Process	GO:0051704	multi-organism process	1313	4.16319e-08	45
Molecular Function	GO:0016772	transferase activity, transferring phosphorus-containing groups	2043	6.91317e-08	58
Molecular Function	GO:0016651	oxidoreductase activity, acting on NAD(P)H	120	1.04635e-07	12
Biological Process	GO:0006464	cellular protein modification process	2308	1.19486e-07	64
Biological Process	GO:0036211	protein modification process	2308	1.19486e-07	64
Biological Process	GO:0006558	L-phenylalanine metabolic process	20	2.7385e-07	6
Biological Process	GO:1902221	erythrose 4-phosphate/phosphoenolpyruvate family amino acid metabolic process	20	2.7385e-07	6
Biological Process	GO:0008037	cell recognition	83	3.08767e-07	10
Biological Process	GO:0048544	recognition of pollen	83	3.08767e-07	10
Molecular Function	GO:0004398	histidine decarboxylase activity	12	3.52062e-07	5
Biological Process	GO:0009875	pollen-pistil interaction	90	6.64901e-07	10
Cellular Component	GO:0005886	plasma membrane	2741	6.9142e-07	65
Biological Process	GO:0043412	macromolecule modification	2483	7.5528e-07	65
Biological Process	GO:0009072	aromatic amino acid family metabolic process	118	1.08774e-06	11
Molecular Function	GO:0001871	pattern binding	79	1.4022e-06	9
Molecular Function	GO:0030247	polysaccharide binding	79	1.4022e-06	9
Molecular Function	GO:0016740	transferase activity	4353	1.42582e-06	94
Biological Process	GO:0043207	response to external biotic stimulus	883	1.47444e-06	32
Biological Process	GO:0051707	response to other organism	883	1.47444e-06	32
Molecular Function	GO:0008080	N-acetyltransferase activity	81	1.73525e-06	9
Biological Process	GO:0006796	phosphate-containing compound metabolic process	2287	2.16065e-06	60
Biological Process	GO:0009719	response to endogenous stimulus	1322	2.42989e-06	41
Molecular Function	GO:0016410	N-acyltransferase activity	87	3.17452e-06	9
Biological Process	GO:0009992	cellular water homeostasis	17	3.18526e-06	5
Biological Process	GO:0006793	phosphorus metabolic process	2325	3.68317e-06	60
Molecular Function	GO:0045548	phenylalanine ammonia-lyase activity	9	4.22387e-06	4
Biological Process	GO:0006884	cell volume homeostasis	18	4.35867e-06	5
Biological Process	GO:0006571	tyrosine biosynthetic process	9	4.98319e-06	4
Biological Process	GO:0009800	cinnamic acid biosynthetic process	9	4.98319e-06	4
Biological Process	GO:0009803	cinnamic acid metabolic process	9	4.98319e-06	4
Biological Process	GO:0042221	response to chemical	2459	5.15786e-06	62
Biological Process	GO:0006952	defense response	1512	5.19119e-06	44
Biological Process	GO:0030104	water homeostasis	19	5.84605e-06	5
Molecular Function	GO:0016831	carboxy-lyase activity	95	6.60679e-06	9
Cellular Component	GO:0071944	cell periphery	3388	8.54949e-06	72
Biological Process	GO:0009607	response to biotic stimulus	1011	9.27959e-06	33
Biological Process	GO:0001101	response to acid chemical	921	9.72169e-06	31
Molecular Function	GO:0016407	acetyltransferase activity	102	1.18422e-05	9
Biological Process	GO:0098542	defense response to other organism	624	1.25462e-05	24
Biological Process	GO:0006559	L-phenylalanine catabolic process	12	1.89204e-05	4
Biological Process	GO:0006570	tyrosine metabolic process	12	1.89204e-05	4
Biological Process	GO:0009095	aromatic amino acid family biosynthetic process, prephenate pathway	12	1.89204e-05	4
Biological Process	GO:1902222	erythrose 4-phosphate/phosphoenolpyruvate family amino acid catabolic process	12	1.89204e-05	4
Molecular Function	GO:0004351	glutamate decarboxylase activity	5	2.54235e-05	3
Cellular Component	GO:0044459	plasma membrane part	288	2.9281e-05	14
Molecular Function	GO:0005509	calcium ion binding	284	4.32113e-05	14
Biological Process	GO:0042537	benzene-containing compound metabolic process	49	6.9664e-05	6
Biological Process	GO:0009605	response to external stimulus	1179	8.36601e-05	34
Molecular Function	GO:0030170	pyridoxal phosphate binding	162	8.68116e-05	10
Molecular Function	GO:0016841	ammonia-lyase activity	19	0.000116528	4
Molecular Function	GO:0016830	carbon-carbon lyase activity	137	0.000121871	9
Molecular Function	GO:0005524	ATP binding	3028	0.000137195	65
Biological Process	GO:0009073	aromatic amino acid family biosynthetic process	79	0.000141109	7
Molecular Function	GO:0043168	anion binding	3962	0.000144847	80
Molecular Function	GO:0016667	oxidoreductase activity, acting on a sulfur group of donors	173	0.000149432	10
Cellular Component	GO:0016020	membrane	6412	0.000153334	111
Molecular Function	GO:0030554	adenyl nucleotide binding	3164	0.000157354	67
Biological Process	GO:0008361	regulation of cell size	38	0.000201874	5
Biological Process	GO:0009074	aromatic amino acid family catabolic process	21	0.000206573	4
Biological Process	GO:0009867	jasmonic acid mediated signaling pathway	85	0.000223347	7
Biological Process	GO:0071395	cellular response to jasmonic acid stimulus	86	0.000240197	7
Molecular Function	GO:0032559	adenyl ribonucleotide binding	3152	0.00024812	66
Molecular Function	GO:0004715	non-membrane spanning protein tyrosine kinase activity	64	0.000249886	6
Biological Process	GO:0042742	defense response to bacterium	362	0.000252899	15
Biological Process	GO:0009617	response to bacterium	445	0.000258914	17
Biological Process	GO:0009816	defense response to bacterium, incompatible interaction	24	0.000354525	4
Biological Process	GO:0044267	cellular protein metabolic process	3252	0.000367832	69
Biological Process	GO:0009698	phenylpropanoid metabolic process	122	0.000386377	8
Molecular Function	GO:0047714	galactolipase activity	11	0.000394457	3
Molecular Function	GO:0016829	lyase activity	489	0.000478286	17
Biological Process	GO:0009751	response to salicylic acid	159	0.000501189	9
Biological Process	GO:0050896	response to stimulus	5530	0.000726117	104
Molecular Function	GO:0008970	phosphatidylcholine 1-acylhydrolase activity	30	0.000731294	4
Molecular Function	GO:0003824	catalytic activity	10787	0.000753674	175
Biological Process	GO:0080134	regulation of response to stress	169	0.00077741	9
Biological Process	GO:0043069	negative regulation of programmed cell death	30	0.000854486	4
Biological Process	GO:0019538	protein metabolic process	3855	0.000962315	77
Biological Process	GO:0045087	innate immune response	412	0.000966835	15
Molecular Function	GO:0004664	prephenate dehydratase activity	4	0.00111655	2
Molecular Function	GO:0004665	prephenate dehydrogenase (NADP+) activity	4	0.00111655	2
Molecular Function	GO:0008977	prephenate dehydrogenase activity	4	0.00111655	2
Molecular Function	GO:0047769	arogenate dehydratase activity	4	0.00111655	2
Molecular Function	GO:0001071	nucleic acid binding transcription factor activity	1263	0.00133281	31
Molecular Function	GO:0003700	transcription factor activity, sequence-specific DNA binding	1263	0.00133281	31
Biological Process	GO:0009864	induced systemic resistance, jasmonic acid mediated signaling pathway	16	0.00143482	3
Biological Process	GO:0009723	response to ethylene	261	0.00145614	11
Molecular Function	GO:0035639	purine ribonucleoside triphosphate binding	3304	0.00150131	65
Molecular Function	GO:0004620	phospholipase activity	62	0.00163959	5
Molecular Function	GO:0017076	purine nucleotide binding	3445	0.00167684	67
Molecular Function	GO:0097367	carbohydrate derivative binding	3513	0.0017337	68
Molecular Function	GO:0016840	carbon-nitrogen lyase activity	38	0.00180679	4
Molecular Function	GO:0004616	phosphogluconate dehydrogenase (decarboxylating) activity	18	0.00181621	3
Biological Process	GO:0010244	response to low fluence blue light stimulus by blue low-fluence system	5	0.00200367	2
Molecular Function	GO:0032553	ribonucleotide binding	3471	0.00203337	67
Molecular Function	GO:0032555	purine ribonucleotide binding	3428	0.00236435	66
Biological Process	GO:0019748	secondary metabolic process	280	0.00252427	11
Biological Process	GO:1901605	alpha-amino acid metabolic process	411	0.00261613	14
Biological Process	GO:0050776	regulation of immune response	96	0.00263511	6
Molecular Function	GO:0051766	inositol trisphosphate kinase activity	6	0.00274078	2
Biological Process	GO:0060548	negative regulation of cell death	41	0.00279042	4
Biological Process	GO:0006520	cellular amino acid metabolic process	560	0.00317243	17
Molecular Function	GO:0001883	purine nucleoside binding	3407	0.00321209	65
Molecular Function	GO:0032550	purine ribonucleoside binding	3407	0.00321209	65
Molecular Function	GO:0004842	ubiquitin-protein transferase activity	258	0.00321427	10
Molecular Function	GO:0001882	nucleoside binding	3417	0.00344603	65
Molecular Function	GO:0032549	ribonucleoside binding	3417	0.00344603	65
Molecular Function	GO:0019787	ubiquitin-like protein transferase activity	268	0.00420214	10
Molecular Function	GO:0016207	4-coumarate-CoA ligase activity	8	0.00502361	2
Biological Process	GO:0006536	glutamate metabolic process	26	0.00599207	3
Biological Process	GO:0009645	response to low light intensity stimulus	9	0.00694387	2
Molecular Function	GO:0004713	protein tyrosine kinase activity	124	0.00751007	6
Molecular Function	GO:0048037	cofactor binding	653	0.00944642	17
Biological Process	GO:0009682	induced systemic resistance	31	0.00982776	3
Molecular Function	GO:0015605	organophosphate ester transmembrane transporter activity	62	0.010559	4
Molecular Function	GO:0051765	inositol tetrakisphosphate kinase activity	12	0.0114184	2
Molecular Function	GO:0016298	lipase activity	136	0.0115422	6
Molecular Function	GO:0043565	sequence-specific DNA binding	462	0.0122371	13
Molecular Function	GO:1901265	nucleoside phosphate binding	4131	0.016518	72
Molecular Function	GO:0036094	small molecule binding	4247	0.0296432	72
GO analysis of down-regulated genes in flg22 treated transgenic plant
class	ID	Descrption	bg_num	Pvalue	fg_num
Molecular Function	GO:0046914	transition metal ion binding	2116	1.62113e-05	16
Cellular Component	GO:0046658	anchored component of plasma membrane	80	3.79639e-05	4
Cellular Component	GO:0031225	anchored component of membrane	168	4.6229e-05	5
Molecular Function	GO:0008447	L-ascorbate oxidase activity	36	8.47895e-05	3
Cellular Component	GO:0031226	intrinsic component of plasma membrane	126	0.000222124	4
Cellular Component	GO:0071944	cell periphery	3388	0.00031026	18
Cellular Component	GO:0005576	extracellular region	1205	0.000392996	10
Biological Process	GO:0046688	response to copper ion	17	0.000712205	2
Biological Process	GO:0046271	phenylpropanoid catabolic process	22	0.00120075	2
Biological Process	GO:0046274	lignin catabolic process	22	0.00120075	2
Molecular Function	GO:0008270	zinc ion binding	1625	0.00121014	11
Molecular Function	GO:0046872	metal ion binding	3414	0.0014671	17
Molecular Function	GO:0043169	cation binding	3456	0.0016848	17
Cellular Component	GO:0048046	apoplast	413	0.00281591	5
Cellular Component	GO:0044459	plasma membrane part	288	0.00472923	4
Cellular Component	GO:0005886	plasma membrane	2741	0.00854402	13
Molecular Function	GO:0001071	nucleic acid binding transcription factor activity	1263	0.0284161	7
Molecular Function	GO:0003700	transcription factor activity, sequence-specific DNA binding	1263	0.0284161	7

## Sheet: summery
GO analysis of common DEGs and specific DEGs in flg22 treated Pi04089 transgenic line and E3
ID	class	Descrption	bg_num	up in all plant	down in all plant	up-C	down-C	up-T	down-T
GO:1901605	Biological Process	alpha-amino acid metabolic process	411	14
GO:0009073	Biological Process	aromatic amino acid family biosynthetic process	79	6
GO:0009095	Biological Process	aromatic amino acid family biosynthetic process, prephenate pathway	12	4
GO:0009074	Biological Process	aromatic amino acid family catabolic process	21	4
GO:0009072	Biological Process	aromatic amino acid family metabolic process	118	10
GO:0042537	Biological Process	benzene-containing compound metabolic process	49	5
GO:0008037	Biological Process	cell recognition	83					6
GO:0006884	Biological Process	cell volume homeostasis	18					3
GO:0006520	Biological Process	cellular amino acid metabolic process	560	16
GO:0044267	Biological Process	cellular protein metabolic process	3252					33
GO:0006464	Biological Process	cellular protein modification process	2308	36				30
GO:0071369	Biological Process	cellular response to ethylene stimulus	160				5
GO:0071395	Biological Process	cellular response to jasmonic acid stimulus	86	5
GO:0009992	Biological Process	cellular water homeostasis	17					3
GO:0009800	Biological Process	cinnamic acid biosynthetic process	9	4
GO:0009803	Biological Process	cinnamic acid metabolic process	9	4
GO:0006952	Biological Process	defense response	1512	31
GO:0042742	Biological Process	defense response to bacterium	362	11
GO:0009816	Biological Process	defense response to bacterium, incompatible interaction	24	3
GO:0098542	Biological Process	defense response to other organism	624	16
GO:1902222	Biological Process	erythrose 4-phosphate/phosphoenolpyruvate family amino acid catabolic process	12	4
GO:1902221	Biological Process	erythrose 4-phosphate/phosphoenolpyruvate family amino acid metabolic process	20	6
GO:0001561	Biological Process	fatty acid alpha-oxidation	3			2
GO:0006536	Biological Process	glutamate metabolic process	26	3
GO:0009682	Biological Process	induced systemic resistance	31	3
GO:0009864	Biological Process	induced systemic resistance, jasmonic acid mediated signaling pathway	16	3
GO:0009867	Biological Process	jasmonic acid mediated signaling pathway	85	5
GO:0046274	Biological Process	lignin catabolic process	22						2
GO:0006559	Biological Process	L-phenylalanine catabolic process	12	4
GO:0006558	Biological Process	L-phenylalanine metabolic process	20	6
GO:0043412	Biological Process	macromolecule modification	2483	37				30
GO:0051704	Biological Process	multi-organism process	1313	26				20
GO:0060548	Biological Process	negative regulation of cell death	41					3
GO:0010951	Biological Process	negative regulation of endopeptidase activity	34			5
GO:0051346	Biological Process	negative regulation of hydrolase activity	37			5
GO:0010466	Biological Process	negative regulation of peptidase activity	36			5
GO:0043069	Biological Process	negative regulation of programmed cell death	30					3
GO:0045861	Biological Process	negative regulation of proteolysis	39			5
GO:0046271	Biological Process	phenylpropanoid catabolic process	22						2
GO:0009698	Biological Process	phenylpropanoid metabolic process	122	7
GO:0006796	Biological Process	phosphate-containing compound metabolic process	2287					31
GO:0006793	Biological Process	phosphorus metabolic process	2325					31
GO:0016310	Biological Process	phosphorylation	1535					29
GO:0009833	Biological Process	plant-type primary cell wall biogenesis	5				2
GO:0009875	Biological Process	pollen-pistil interaction	90					6
GO:0019538	Biological Process	protein metabolic process	3855					37
GO:0036211	Biological Process	protein modification process	2308	36				30
GO:0006468	Biological Process	protein phosphorylation	1317	24				27
GO:0048544	Biological Process	recognition of pollen	83					6
GO:0008361	Biological Process	regulation of cell size	38					3
GO:0052548	Biological Process	regulation of endopeptidase activity	34			5
GO:0052547	Biological Process	regulation of peptidase activity	36			5
GO:0030162	Biological Process	regulation of proteolysis	46			5
GO:0080134	Biological Process	regulation of response to stress	169			8
GO:0001101	Biological Process	response to acid chemical	921	18		22		14
GO:0009617	Biological Process	response to bacterium	445	13
GO:0009607	Biological Process	response to biotic stimulus	1011	22
GO:0042221	Biological Process	response to chemical	2459	41
GO:0010200	Biological Process	response to chitin	122	17		13
GO:0046688	Biological Process	response to copper ion	17						2
GO:0009719	Biological Process	response to endogenous stimulus	1322	29		30
GO:0009723	Biological Process	response to ethylene	261	9
GO:0043207	Biological Process	response to external biotic stimulus	883	21
GO:0009605	Biological Process	response to external stimulus	1179	22
GO:0010244	Biological Process	response to low fluence blue light stimulus by blue low-fluence system	5	2
GO:0009645	Biological Process	response to low light intensity stimulus	9	2
GO:1901698	Biological Process	response to nitrogen compound	263	18		15
GO:0010033	Biological Process	response to organic substance	1667	35		33		21
GO:0010243	Biological Process	response to organonitrogen compound	153	18		13		5
GO:0051707	Biological Process	response to other organism	883	21
GO:1901700	Biological Process	response to oxygen-containing compound	1280	32		32		18
GO:0009751	Biological Process	response to salicylic acid	159			8
GO:0050896	Biological Process	response to stimulus	5530	71
GO:0009611	Biological Process	response to wounding	185			12
GO:0019748	Biological Process	secondary metabolic process	280	9
GO:0006571	Biological Process	tyrosine biosynthetic process	9	4
GO:0006570	Biological Process	tyrosine metabolic process	12	4
GO:0030104	Biological Process	water homeostasis	19					3
GO:0031225	Cellular Component	anchored component of membrane	168						3
GO:0046658	Cellular Component	anchored component of plasma membrane	80						3
GO:0048046	Cellular Component	apoplast	413						4
GO:0071944	Cellular Component	cell periphery	3388					32
GO:0005576	Cellular Component	extracellular region	1205						9
GO:0031226	Cellular Component	intrinsic component of plasma membrane	126						3
GO:0016020	Cellular Component	membrane	6412					48
GO:0005886	Cellular Component	plasma membrane	2741					31
GO:0044459	Cellular Component	plasma membrane part	288					8
GO:0016207	Molecular Function	4-coumarate-CoA ligase activity	8	2
GO:0016407	Molecular Function	acetyltransferase activity	102	6
GO:0030554	Molecular Function	adenyl nucleotide binding	3164					38
GO:0032559	Molecular Function	adenyl ribonucleotide binding	3152					37
GO:0016841	Molecular Function	ammonia-lyase activity	19	4
GO:0043168	Molecular Function	anion binding	3962					38
GO:0047769	Molecular Function	arogenate dehydratase activity	4	2
GO:0005524	Molecular Function	ATP binding	3028					36
GO:0018858	Molecular Function	benzoate-CoA ligase activity	3			2
GO:0047760	Molecular Function	butyrate-CoA ligase activity	5			2
GO:0005509	Molecular Function	calcium ion binding	284	9		10
GO:0005516	Molecular Function	calmodulin binding	113	7				6
GO:0030246	Molecular Function	carbohydrate binding	282	9				11
GO:0097367	Molecular Function	carbohydrate derivative binding	3513					37
GO:0016830	Molecular Function	carbon-carbon lyase activity	137	9
GO:0016840	Molecular Function	carbon-nitrogen lyase activity	38	4
GO:0016831	Molecular Function	carboxy-lyase activity	95	9
GO:0003824	Molecular Function	catalytic activity	10787					70
GO:0043169	Molecular Function	cation binding	3456		8	53
GO:0048037	Molecular Function	cofactor binding	653	15
GO:0004866	Molecular Function	endopeptidase inhibitor activity	99			6
GO:0061135	Molecular Function	endopeptidase regulator activity	99			6
GO:0015245	Molecular Function	fatty acid transporter activity	6			2
GO:0047714	Molecular Function	galactolipase activity	11	2
GO:0004351	Molecular Function	glutamate decarboxylase activity	5	3
GO:0004398	Molecular Function	histidine decarboxylase activity	12	5
GO:0051765	Molecular Function	inositol tetrakisphosphate kinase activity	12	2
GO:0051766	Molecular Function	inositol trisphosphate kinase activity	6	2
GO:0016301	Molecular Function	kinase activity	1718	27				33
GO:0008447	Molecular Function	L-ascorbate oxidase activity	36						3
GO:0016165	Molecular Function	linoleate 13S-lipoxygenase activity	23			5
GO:0016298	Molecular Function	lipase activity	136	5
GO:0016829	Molecular Function	lyase activity	489	17
GO:0046872	Molecular Function	metal ion binding	3414		8	53
GO:0008080	Molecular Function	N-acetyltransferase activity	81	6
GO:0016410	Molecular Function	N-acyltransferase activity	87	6
GO:0004715	Molecular Function	non-membrane spanning protein tyrosine kinase activity	64	5
GO:0001071	Molecular Function	nucleic acid binding transcription factor activity	1263	25	5
GO:0001882	Molecular Function	nucleoside binding	3417					36
GO:1901265	Molecular Function	nucleoside phosphate binding	4131					39
GO:0015605	Molecular Function	organophosphate ester transmembrane transporter activity	62					3
GO:0016667	Molecular Function	oxidoreductase activity, acting on a sulfur group of donors	173					6
GO:0016668	Molecular Function	oxidoreductase activity, acting on a sulfur group of donors, NAD(P) as acceptor	43	4				6
GO:0016651	Molecular Function	oxidoreductase activity, acting on NAD(P)H	120	5				7
GO:0001871	Molecular Function	pattern binding	79	5				5
GO:0030414	Molecular Function	peptidase inhibitor activity	99			6
GO:0061134	Molecular Function	peptidase regulator activity	99			6
GO:0045548	Molecular Function	phenylalanine ammonia-lyase activity	9	4
GO:0008970	Molecular Function	phosphatidylcholine 1-acylhydrolase activity	30	3
GO:0004616	Molecular Function	phosphogluconate dehydrogenase (decarboxylating) activity	18	3
GO:0004620	Molecular Function	phospholipase activity	62	4
GO:0016773	Molecular Function	phosphotransferase activity, alcohol group as acceptor	1561	26				32
GO:0030247	Molecular Function	polysaccharide binding	79	5				5
GO:0004664	Molecular Function	prephenate dehydratase activity	4	2
GO:0004665	Molecular Function	prephenate dehydrogenase (NADP+) activity	4	2
GO:0008977	Molecular Function	prephenate dehydrogenase activity	4	2
GO:0004666	Molecular Function	prostaglandin-endoperoxide synthase activity	4			2
GO:0004672	Molecular Function	protein kinase activity	1398	24				30
GO:0004674	Molecular Function	protein serine/threonine kinase activity	1163	23				30
GO:0004713	Molecular Function	protein tyrosine kinase activity	124	5
GO:0047134	Molecular Function	protein-disulfide reductase activity	30	4				6
GO:0001883	Molecular Function	purine nucleoside binding	3407					36
GO:0017076	Molecular Function	purine nucleotide binding	3445					38
GO:0032550	Molecular Function	purine ribonucleoside binding	3407					36
GO:0035639	Molecular Function	purine ribonucleoside triphosphate binding	3304					36
GO:0032555	Molecular Function	purine ribonucleotide binding	3428					37
GO:0030170	Molecular Function	pyridoxal phosphate binding	162	10
GO:0032549	Molecular Function	ribonucleoside binding	3417					36
GO:0032553	Molecular Function	ribonucleotide binding	3471					37
GO:0043565	Molecular Function	sequence-specific DNA binding	462	11
GO:0036094	Molecular Function	small molecule binding	4247					39
GO:0003700	Molecular Function	transcription factor activity, sequence-specific DNA binding	1263	25	5
GO:0016740	Molecular Function	transferase activity	4353					47
GO:0016772	Molecular Function	transferase activity, transferring phosphorus-containing groups	2043					33
GO:0046914	Molecular Function	transition metal ion binding	2116		8
GO:0019787	Molecular Function	ubiquitin-like protein transferase activity	268	8
GO:0004842	Molecular Function	ubiquitin-protein transferase activity	258	8
GO:0008270	Molecular Function	zinc ion binding	1625		7

## Sheet: 9 SA response genes
9 down-regulated genes respond to SA
	Func	Line6	E3	FC
PGSC0003DMG400000505	Alpha-DOX1	3.29253	13.8498	-2.0726
PGSC0003DMG400000910	AP2/ERF domain-containing transcription factor	9.9961	20.4687	-1.03398
PGSC0003DMG400008517	MtN3 protein	1.13054	9.00893	-2.99434
PGSC0003DMG400014678	Serine/threonine-protein kinase cx32	17.8392	54.4192	-1.60907
PGSC0003DMG400025668	ATP binding protein	60.7639	190.332	-1.64723
PGSC0003DMG400026241	MybSt1	49.4086	100.318	-1.02175
PGSC0003DMG400028349	Flavonol 4'-sulfotransferase	17.2926	45.5434	-1.39708
PGSC0003DMG402000506	Alpha-DOX2	25.2397	51.7252	-1.03518
PGSC0003DMG402008483	ATP binding protein	15.8814	45.0981	-1.50573
2 up-regulated genes respond to SA
	Func	Line6	E3	FC
PGSC0003DMG400008834	Phantastica	4.52221	1.88488	1.26256
PGSC0003DMG402015689	Protein RSI-1	10.6496	1.25169	3.08885
