# Supplementary material for: Phytophthora infestans RXLR effector Pi04089 perturbs diverse defense-related genes to suppress host immunity
Source: BMC Plant Biol. 2021 Dec 9;21:582. doi: 10.1186/s12870-021-03364-0 (PMC8656059; doi:10.1186/s12870-021-03364-0)
Supplement: Supplementary file 5 — Additional file 5: Table S4 DEGs triggered by flg22 in the E3 line. [file 12870_2021_3364_MOESM5_ESM.xlsx]

## Sheet: up-known
Classify-level1	Classify-level2	Func	DMT	DMG	E3 flg22	E3 H2O	log2(fc)
ACRE genes	ACRE genes	Avr9/Cf-9 rapidly elicited protein 231	PGSC0003DMT400003537	PGSC0003DMG400001396	182.838	71.1629	1.36137
		Avr9/Cf-9 induced kinase 1	PGSC0003DMT400005987	PGSC0003DMG400002327	204.636	54.4203	1.91084
		Avr9/Cf-9 rapidly elicited protein 65	CUFF.5174.2	PGSC0003DMG400003216	21.0201	4.86883	2.11012
		Avr9/Cf-9 rapidly elicited protein 65	PGSC0003DMT400008346	PGSC0003DMG400003217	932.164	260.628	1.83859
		Avr9/Cf-9 rapidly elicited protein 137	PGSC0003DMT400028768	PGSC0003DMG400011073	315.888	150.316	1.07142
		Avr9/Cf-9 rapidly elicited protein 75	PGSC0003DMT400041657	PGSC0003DMG400016149	1308.57	548.76	1.25374
		Avr9/Cf-9 rapidly elicited protein 75	PGSC0003DMT400043253	PGSC0003DMG400016792	90.1955	43.661	1.04671
		Avr9/Cf-9 rapidly elicited protein 75	PGSC0003DMT400045826	PGSC0003DMG400017769	47.968	6.46891	2.89048
		Avr9/Cf-9 rapidly elicited protein 189	PGSC0003DMT400064250	PGSC0003DMG400024958	246.564	100.2	1.29908
		Avr9/Cf-9 rapidly elicited protein 20	PGSC0003DMT400064403	PGSC0003DMG400025022	387.163	160.129	1.27371
		Avr9/Cf-9 rapidly elicited protein 1	PGSC0003DMT400067472	PGSC0003DMG400026232	47.0067	8.09979	2.53691
		Avr9/Cf-9 rapidly elicited protein 169	PGSC0003DMT400071105	PGSC0003DMG400027649	292.922	35.1111	3.06052
		Avr9/Cf-9 induced kinase 1	PGSC0003DMT400071701	PGSC0003DMG400027893	20.3673	7.40829	1.45904
		Avr9/Cf-9 rapidly elicited protein 74	PGSC0003DMT400075778	PGSC0003DMG400029464	101.436	16.3189	2.63596
		Avr9/Cf-9 rapidly elicited protein 180	PGSC0003DMT400077566	PGSC0003DMG400030163	101.642	44.3865	1.1953
		Avr9/Cf-9 rapidly elicited protein 180	PGSC0003DMT400077568	PGSC0003DMG400030165	509.908	204.851	1.31566
		Avr9/Cf-9 rapidly elicited protein 180	PGSC0003DMT400083449	PGSC0003DMG400033317	1653.9	421.541	1.97213
		Avr9/Cf-9 rapidly elicited protein 65	PGSC0003DMT400094318	PGSC0003DMG400043889	2384.83	438.647	2.44275
		Avr9/Cf-9 rapidly elicited protein 141	PGSC0003DMT400068189	PGSC0003DMG401026519	17.9731	3.69108	2.28373
FLARE genes roles as effector proteins	Antimicrobials	Proteinase inhibitor type-2 P303.51	PGSC0003DMT400011562	PGSC0003DMG400004547	856.936	367.635	1.22091
		Proteinase inhibitor type-2 CEVI57	CUFF.5349.1	PGSC0003DMG400004549	335.68	86.1484	1.96219
		Nb cell deth marker	PGSC0003DMT400026261	PGSC0003DMG400010131	89.6956	38.4196	1.2232
		Stigma expressed protein	PGSC0003DMT400026271	PGSC0003DMG400010136	1005.09	194.564	2.36901
		Cysteine protease inhibitor 1	PGSC0003DMT400026272	PGSC0003DMG400010137	500.338	38.6673	3.69372
		Chitinase	PGSC0003DMT400030923	PGSC0003DMG400011842	86.2462	24.62	1.80863
		S-locus-specific glycoprotein S6	PGSC0003DMT400036051	PGSC0003DMG400013886	90.3855	31.5256	1.51957
		Proteinase inhibitor type-2 CEVI57	PGSC0003DMT400039544	PGSC0003DMG400015290	325.762	76.5192	2.08993
		Class IV chitinase	PGSC0003DMT400064504	PGSC0003DMG400025063	638.594	274.562	1.21777
	Cell wall modification	Transferase	PGSC0003DMT400001086	PGSC0003DMG400000411	47.7985	16.4974	1.53473
		Xyloglucan endo-transglycosylase	PGSC0003DMT400005949	PGSC0003DMG400002309	97.7297	47.51	1.04057
		Glucosyltransferase	PGSC0003DMT400012126	PGSC0003DMG400004758	162.876	73.4924	1.1481
		Plant cell wall protein SlTFR88	PGSC0003DMT400014815	PGSC0003DMG400005783	31.8336	9.39438	1.76068
		Pectinesterase 3	PGSC0003DMT400023725	PGSC0003DMG400009177	239.906	102.999	1.21984
		Axi 1 protein	PGSC0003DMT400027247	PGSC0003DMG400010509	184.433	53.3044	1.79077
		Glucosyltransferase	PGSC0003DMT400030982	PGSC0003DMG400011872	47.4361	10.6985	2.14858
		Glucosyltransferase	CUFF.9385.3	PGSC0003DMG400011872	99.0892	33.4159	1.5682
		Glycosyltransferase	PGSC0003DMT400061001	PGSC0003DMG400023731	33.6699	15.1956	1.1478
		Glycosyltransferase UGT90A7	PGSC0003DMT400063237	PGSC0003DMG400024594	11.8264	5.09313	1.21539
		Axi 1 protein	PGSC0003DMT400064979	PGSC0003DMG400025240	68.6851	27.4493	1.32323
		Transferase, transferring glycosyl groups	PGSC0003DMT400072823	PGSC0003DMG400028330	10.4761	1.90957	2.45577
		Glycosyltransferase	PGSC0003DMT400082686	PGSC0003DMG400032759	1.13724	0	#NAME?
		Conserved gene of unknown function	PGSC0003DMT400003883	PGSC0003DMG401001531	28.8817	11.8261	1.28818
		UDP-glucuronate decarboxylase 3	PGSC0003DMT400029590	PGSC0003DMG402011377	224.308	108.569	1.04686
		Beta-fructofuranosidase	PGSC0003DMT400072608	PGSC0003DMG402028252	38.6493	15.6809	1.30143
	Hormone biosynthesis	ACC synthase	CUFF.11564.2	PGSC0003DMG400005825	53.6154	6.98497	2.94032
		ACC synthase	CUFF.11564.3	PGSC0003DMG400005825	43.7352	6.95666	2.65233
		ACC synthase	PGSC0003DMT400014932	PGSC0003DMG400005825	220.312	35.974	2.61452
	Secondary products	Arabinogalactan peptide 22	CUFF.16263.1	PGSC0003DMG400000317	656.949	167.006	1.97588
		Hydrolase, alpha/beta fold family protein	PGSC0003DMT400001929	PGSC0003DMG400000732	55.849	6.61293	3.07817
		Hsr201 protein	PGSC0003DMT400002771	PGSC0003DMG400001075	23.2991	7.99647	1.54284
		Allene oxide synthase 2	PGSC0003DMT400002934	PGSC0003DMG400001149	93.8044	29.5449	1.66675
		Chorismate mutase 1	PGSC0003DMT400003643	PGSC0003DMG400001438	71.6437	34.2886	1.06311
		Conserved gene of unknown function	PGSC0003DMT400008688	PGSC0003DMG400003369	122.937	51.0019	1.2693
		Arogenate dehydratase	PGSC0003DMT400018339	PGSC0003DMG400007122	1041.53	202.973	2.35935
		P-coumaroyl quinate/shikimate 3'-hydroxylase	PGSC0003DMT400018497	PGSC0003DMG400007180	41.332	13.9422	1.5678
		Cytochrome P450-dependent fatty acid hydroxylase	PGSC0003DMT400018938	PGSC0003DMG400007343	6.57217	2.35043	1.48344
		Conserved gene of unknown function	PGSC0003DMT400022118	PGSC0003DMG400008580	162.453	58.2709	1.47917
		Ctp synthase	PGSC0003DMT400023313	PGSC0003DMG400009031	86.9229	25.2621	1.78276
		Nudix hydrolase 17, mitochondrial	PGSC0003DMT400025172	PGSC0003DMG400009728	16.2358	2.15029	2.91658
		MRNA, 952 bp sequence	PGSC0003DMT400025724	PGSC0003DMG400009932	182.183	66.3364	1.45752
		Ornithine decarboxylase	PGSC0003DMT400025792	PGSC0003DMG400009959	551.712	201.379	1.454
		Catechol O-methyltransferase	PGSC0003DMT400029318	PGSC0003DMG400011266	4.4374	1.60439	1.46769
		Lipase	PGSC0003DMT400033749	PGSC0003DMG400012964	30.5756	9.45874	1.69266
		Cytochrome P450	PGSC0003DMT400038700	PGSC0003DMG400014954	2.60408	0.675298	1.94718
		Cytochrome P450	PGSC0003DMT400039412	PGSC0003DMG400015242	250.697	113.547	1.14266
		Arabinogalactan-protein	PGSC0003DMT400045794	PGSC0003DMG400017756	1483.33	727.209	1.02839
		Arabinogalactan-protein	PGSC0003DMT400045795	PGSC0003DMG400017757	2482.42	1139.1	1.12386
		Arabinogalactan-protein	PGSC0003DMT400045796	PGSC0003DMG400017758	1323.04	350.53	1.91625
		Arabinogalactan-protein	PGSC0003DMT400045828	PGSC0003DMG400017771	118.273	55.3051	1.09664
		Arabinogalactan-protein	PGSC0003DMT400045829	PGSC0003DMG400017772	894.938	289.984	1.62581
		Cytochrome P450 92B1	PGSC0003DMT400046535	PGSC0003DMG400018064	45.7629	6.0453	2.92029
		Isocitrate lyase	PGSC0003DMT400065512	PGSC0003DMG400025487	57.5798	28.6709	1.00597
		Hydrolase	PGSC0003DMT400069907	PGSC0003DMG400027185	36.4874	15.7155	1.21521
		Alpha-1,4-glucan-protein synthase [UDP-forming] 1	PGSC0003DMT400072896	PGSC0003DMG400028361	340.858	144.695	1.23616
		Salicylic acid/benzoic acid carboxyl methyltransferase	PGSC0003DMT400076187	PGSC0003DMG400029623	75.4528	7.79475	3.275
		S-adenosyl-L-methionine: salicylic acid carboxyl methyltransferase	PGSC0003DMT400076189	PGSC0003DMG400029624	431.315	147.598	1.54707
		Protein SSM1	PGSC0003DMT400081430	PGSC0003DMG400031834	139.852	57.1891	1.29008
		Gene of unknown function	PGSC0003DMT400091106	PGSC0003DMG400040677	95.5661	22.6532	2.07678
		Linalool synthase	PGSC0003DMT400029265	PGSC0003DMG401011252	6.10999	0.53591	3.51111
		Lipase	PGSC0003DMT400042189	PGSC0003DMG401016370	47.6698	15.5622	1.61503
		Glycerophosphodiester phosphodiesterase	PGSC0003DMT400052184	PGSC0003DMG403020240	229.322	77.5868	1.56349
Other FLARE genes	Amino acid metabolism	1-aminocyclopropane-1-carboxylate synthase 2	PGSC0003DMT400000553	PGSC0003DMG400000193	18.7464	4.29982	2.12427
		Glutamate decarboxylase isozyme 3	PGSC0003DMT400003252	PGSC0003DMG400001287	396.014	108.156	1.87244
		Matrix metalloprotease 1	PGSC0003DMT400004844	PGSC0003DMG400001923	494.674	111.632	2.14772
		Matrix metalloprotease 1	PGSC0003DMT400004845	PGSC0003DMG400001924	32.1967	14.0383	1.19754
		Glutamate decarboxylase 4a	CUFF.432.1	PGSC0003DMG400002473	1101.29	279.957	1.97592
		Amine oxidase	PGSC0003DMT400009420	PGSC0003DMG400003660	50.7194	16.2661	1.64067
		Inosine-uridine preferring nucleoside hydrolase	CUFF.368.1	PGSC0003DMG400004534	7.56308	1.75741	2.10553
		Metalloendoproteinase 1	PGSC0003DMT400012283	PGSC0003DMG400004818	7.68075	3.41873	1.16779
		Branched-chain amino acid aminotransferase	PGSC0003DMT400012710	PGSC0003DMG400004952	426.447	184.592	1.20802
		Caspase	PGSC0003DMT400013438	PGSC0003DMG400005245	117.692	53.1509	1.14685
		Basic 7S globulin 2 small subunit	PGSC0003DMT400023193	PGSC0003DMG400008985	418.902	208.692	1.00524
		Aromatic amino acid decarboxylase 1B	CUFF.12066.2	PGSC0003DMG400010839	6.14244	1.02319	2.58574
		Acetylglucosaminyltransferase	PGSC0003DMT400032896	PGSC0003DMG400012635	49.5855	17.6117	1.49339
		CND41, chloroplast nucleoid DNA binding protein	PGSC0003DMT400038275	PGSC0003DMG400014767	17.2327	5.16874	1.73726
		Aromatic amino acid decarboxylase 1A	PGSC0003DMT400038296	PGSC0003DMG400014779	317.218	53.799	2.55982
		Acyl:coa ligase acetate-coa synthetase	PGSC0003DMT400043108	PGSC0003DMG400016723	4.64507	0.636831	2.86672
		Acyl:coa ligase acetate-coa synthetase	PGSC0003DMT400043125	PGSC0003DMG400016733	3.04427	0.421651	2.85197
		Glutamate decarboxylase isoform3	PGSC0003DMT400058594	PGSC0003DMG400022764	36.6152	11.3199	1.69358
		Phenylalanine ammonia-lyase	PGSC0003DMT400060308	PGSC0003DMG400023458	7.36944	2.46661	1.57903
		Aromatic amino acid decarboxylase 2	PGSC0003DMT400067600	PGSC0003DMG400026280	243.655	36.7233	2.73007
		Aromatic amino acid decarboxylase 2	PGSC0003DMT400067634	PGSC0003DMG400026300	59.2854	5.21307	3.50747
		Tyramine N-feruloyltransferase 10/30	PGSC0003DMT400067635	PGSC0003DMG400026301	5.01056	1.23594	2.01936
		Cysteine proteinase 3	PGSC0003DMT400071690	PGSC0003DMG400027888	9.00411	1.01729	3.14585
		Aromatic amino acid decarboxylase 1B	PGSC0003DMT400074709	PGSC0003DMG400029046	351.226	37.4412	3.2297
		Aromatic amino acid decarboxylase 1B	PGSC0003DMT400074719	PGSC0003DMG400029050	115.643	15.8738	2.86496
		Phenylalanine ammonia-lyase	PGSC0003DMT400080548	PGSC0003DMG400031365	148.337	48.3227	1.6181
		Phenylalanine ammonia-lyase 1	PGSC0003DMT400080765	PGSC0003DMG400031457	386.952	69.5532	2.47596
		N-acetyltransferase	PGSC0003DMT400082122	PGSC0003DMG400032273	510.385	160.086	1.67274
		Subtilase	PGSC0003DMT400087226	PGSC0003DMG400036797	7.07942	1.81094	1.96689
		Basic 7S globulin 2 small subunit	CUFF.10784.1	PGSC0003DMG400041402	39.2318	9.28579	2.07893
		Basic 7S globulin 2 small subunit	PGSC0003DMT400091831	PGSC0003DMG400041402	75.9674	20.5819	1.884
		Basic 7S globulin 2 small subunit	PGSC0003DMT400095799	PGSC0003DMG400045370	16.9791	5.76993	1.55713
		Basic 7S globulin 2 small subunit	PGSC0003DMT400023203	PGSC0003DMG401008987	8.41068	2.86607	1.55315
		Phenylalanine ammonia-lyase	PGSC0003DMT400055488	PGSC0003DMG401021549	327.478	44.9742	2.86423
		Phenylalanine ammonia-lyase	CUFF.12834.1	PGSC0003DMG402021564	133.64	19.2136	2.79815
		Phenylalanine ammonia-lyase	PGSC0003DMT400055531	PGSC0003DMG402021564	119.808	23.7536	2.33451
	Lipid metabolism	50 kDa ketoavyl-ACP synthase	PGSC0003DMT400021424	PGSC0003DMG400008311	8.60877	4.10552	1.06824
		Geranyl geranyl pyrophosphate synthase	PGSC0003DMT400057188	PGSC0003DMG400022214	5.45038	1.6394	1.73319
		Protein ASC1	PGSC0003DMT400063292	PGSC0003DMG400024613	129.683	46.7016	1.47345
		Phospholipase C	PGSC0003DMT400004107	PGSC0003DMG400001622	30.4216	6.29003	2.27396
		Triacylglycerol lipase	PGSC0003DMT400005893	PGSC0003DMG400002291	118.973	33.3536	1.83472
		GDSL esterase/lipase	PGSC0003DMT400011185	PGSC0003DMG400004378	64.5046	5.36172	3.58864
		Carbohydrate esterase	PGSC0003DMT400022037	PGSC0003DMG400008544	4.0259	0.726358	2.47056
		Hydrolase	PGSC0003DMT400045006	PGSC0003DMG400017454	19.514	8.58318	1.18493
		Phospholipase A1	PGSC0003DMT400052780	PGSC0003DMG400020487	91.3943	24.0463	1.92629
		Lipoxygenase	PGSC0003DMT400054145	PGSC0003DMG400020999	4.0516	0.850204	2.25261
		Hsr203J	PGSC0003DMT400054431	PGSC0003DMG400021128	300.594	135.226	1.15244
		Peptidase S26A, signal peptidase I	PGSC0003DMT400055673	PGSC0003DMG400021618	4.78561	0.79588	2.58808
		Phospholipase A1	PGSC0003DMT400062084	PGSC0003DMG400024160	116.967	49.2368	1.24829
		Lipoxygenase	PGSC0003DMT400081909	PGSC0003DMG400032155	235.874	34.9452	2.75485
		Lipoxygenase	CUFF.725.3	PGSC0003DMG400032207	42.6975	7.45809	2.51727
		Phospholipase PLDb1	PGSC0003DMT400058532	PGSC0003DMG401022737	56.7662	24.5745	1.20787
		1-acyl-sn-glycerol-3-phosphate acyltransferase 4	CUFF.7434.1	PGSC0003DMG402016888	70.3385	33.5694	1.06717
	protein biosynthesis	Conserved gene of unknown function	PGSC0003DMT400000176	PGSC0003DMG400000053	26.7178	12.1688	1.13461
		Threonine dehydratase biosynthetic, chloroplastic	PGSC0003DMT400033801	PGSC0003DMG400012987	836.803	28.2373	4.88921
		Gamma-glutamyl-gamma-aminobutyrate hydrolase	PGSC0003DMT400067826	PGSC0003DMG400026382	50.7042	9.7618	2.37688
		Arogenate dehydratase 3	PGSC0003DMT400068261	PGSC0003DMG400026536	144.2	37.8067	1.93136
		Arogenate dehydrogenase	PGSC0003DMT400078837	PGSC0003DMG400030683	326.884	107.88	1.59935
		1-deoxy-D-xylulose 5-phosphate synthase 2	PGSC0003DMT400041591	PGSC0003DMG400016120	15.5257	5.64777	1.4589
	sugar metabolism	Lactosylceramide 4-alpha-galactosyltransferase	PGSC0003DMT400049203	PGSC0003DMG400019126	10.0375	4.01837	1.32072
		Endo-1,4-beta-glucanase	PGSC0003DMT400057164	PGSC0003DMG400022208	13.5738	3.98206	1.76923
		Galactosyltransferase	PGSC0003DMT400063163	PGSC0003DMG400024567	106.616	41.3454	1.36663
	Sugar trasport/signalling	Nodulin MtN3 family protein	PGSC0003DMT400018642	PGSC0003DMG400007227	28.2984	11.6345	1.28231
		Sugar transporter	PGSC0003DMT400048535	PGSC0003DMG400018853	25.7885	10.0322	1.36209
signal perception	Homologs of disease resistance genes	Alpha-DOX1	PGSC0003DMT400001350	PGSC0003DMG400000505	40.914	11.9994	1.76963
		CCR4-associated factor	PGSC0003DMT400015091	PGSC0003DMG400005899	440.956	116.274	1.92311
		Disease resistance protein RGA4	PGSC0003DMT400024123	PGSC0003DMG400009324	4.48242	1.85792	1.27059
		Disease resistance protein R3a	PGSC0003DMT400024448	PGSC0003DMG400009455	1.74372	0.649404	1.42498
		Sn-1 protein	PGSC0003DMT400059752	PGSC0003DMG400023234	60.2732	25.6739	1.23121
		TIR-NBS-LRR disease resistance	CUFF.15380.2	PGSC0003DMG400027797	8.75953	2.53753	1.78743
	Homologs of genes required for resistance	SPX domain-containing protein 4	PGSC0003DMT400003383	PGSC0003DMG400001340	22.6807	2.7925	3.02184
		Xenotropic and polytropic murine leukemia virus receptor ids-4	PGSC0003DMT400007496	PGSC0003DMG400002890	21.2838	6.92526	1.61982
		C2 domain-containing protein	PGSC0003DMT400015906	PGSC0003DMG400006217	889.366	366.683	1.27824
		Membrane receptor 1	PGSC0003DMT400023524	PGSC0003DMG400009115	109.211	37.0873	1.55812
		Membrane receptor 1	PGSC0003DMT400023527	PGSC0003DMG400009116	77.9207	23.2059	1.74751
		Miraculin	PGSC0003DMT400026364	PGSC0003DMG400010170	26.786	2.79989	3.25804
		Soul heme-binding family protein	PGSC0003DMT400028623	PGSC0003DMG400011016	58.9985	18.2527	1.69257
		Polcalcin Jun o	PGSC0003DMT400034927	PGSC0003DMG400013427	144.238	16.8307	3.09928
		Polcalcin Jun o	CUFF.4304.3	PGSC0003DMG400013427	31.4215	7.38164	2.08974
		41 kD chloroplast nucleoid DNA binding protein (CND41)	PGSC0003DMT400038273	PGSC0003DMG400014766	38.57	18.5977	1.05235
		IDS4	PGSC0003DMT400040971	PGSC0003DMG400015850	66.8784	27.4988	1.28217
		Armadillo/beta-catenin repeat family protein	PGSC0003DMT400043007	PGSC0003DMG400016679	79.2142	24.4553	1.69561
		Carbohydrate binding protein	PGSC0003DMT400046828	PGSC0003DMG400018184	51.4175	18.1794	1.49996
		Inducible plastid-lipid associated protein	PGSC0003DMT400057197	PGSC0003DMG400022217	181.198	61.8307	1.55117
		Dehydration-responsive protein RD22	PGSC0003DMT400064881	PGSC0003DMG400025194	2.92752	0.996283	1.55505
		Ribonuclease t2	PGSC0003DMT400070621	PGSC0003DMG400027453	24.5808	4.94493	2.31351
		BRASSINAZOLE-RESISTANT 2 protein	PGSC0003DMT400073251	PGSC0003DMG400028459	108.018	52.9489	1.02859
		Dehydration-responsive element-binding protein 2G	PGSC0003DMT400073853	PGSC0003DMG400028700	41.7204	17.2922	1.27063
		Chlorophyll a/b-binding protein (cab-12)	CUFF.9737.1	PGSC0003DMG400033084	16.439	7.71657	1.09109
		Zinc-finger protein	PGSC0003DMT400091896	PGSC0003DMG400041467	182.008	46.0616	1.98237
		Alpha-DOX2	PGSC0003DMT400001358	PGSC0003DMG402000506	184.101	45.0446	2.03107
		NtEIG-A1 protein	PGSC0003DMT400001664	PGSC0003DMG400000621	274.026	122.774	1.1583
		Cytoplasmic small heat shock protein class I	PGSC0003DMT400005135	PGSC0003DMG400002028	17.4937	7.39732	1.24176
		Ascorbate oxidase	PGSC0003DMT400014068	PGSC0003DMG400005515	84.7483	14.331	2.56405
		Ascorbate oxidase	CUFF.6865.3	PGSC0003DMG400005515	142.395	34.429	2.0482
		Stress induced protein	PGSC0003DMT400020229	PGSC0003DMG400007820	570.543	272.559	1.06577
		MLO1	CUFF.15819.1	PGSC0003DMG400008112	36.7224	12.1277	1.59836
		Endochitinase (Chitinase)	PGSC0003DMT400022352	PGSC0003DMG400008673	25.4894	9.73942	1.38799
		Xyloglucanase inhibitor	PGSC0003DMT400023183	PGSC0003DMG400008978	30.0776	14.1932	1.08349
		Phytophthora-inhibited protease 1	PGSC0003DMT400026493	PGSC0003DMG400010224	269.704	116.174	1.21509
		NRG1	PGSC0003DMT400026496	PGSC0003DMG400010226	145.064	40.2114	1.85101
		HJTR2GH1 protein	CUFF.7375.9	PGSC0003DMG400010612	3.4303	0.838417	2.0326
		Senescence-associated protein	PGSC0003DMT400029027	PGSC0003DMG400011169	2613.04	1043.32	1.32455
		4-coumarate--CoA ligase 2	PGSC0003DMT400036886	PGSC0003DMG400014223	1423.89	431.57	1.72217
		ZPT2-13	PGSC0003DMT400040141	PGSC0003DMG400015531	186.404	46.2927	2.00958
		ZPT2-13	PGSC0003DMT400040143	PGSC0003DMG400015533	107.953	32.9679	1.71127
		ZPT2-13	PGSC0003DMT400040144	PGSC0003DMG400015534	1289.82	270.499	2.25347
		RAP2	PGSC0003DMT400047265	PGSC0003DMG400018352	11.0914	4.95485	1.16253
		Polcalcin Jun o	PGSC0003DMT400052233	PGSC0003DMG400020261	1629.72	391.362	2.05805
		NDR1	PGSC0003DMT400065825	PGSC0003DMG400025621	48.4605	21.6191	1.1645
		Ascorbate oxidase	PGSC0003DMT400071761	PGSC0003DMG400027914	295.777	63.2487	2.2254
		Hin1	PGSC0003DMT400072344	PGSC0003DMG400028153	2284.46	611.057	1.90248
		Hin1	PGSC0003DMT400072566	PGSC0003DMG400028235	228.997	30.7356	2.89734
		Gene of unknown function	PGSC0003DMT400073575	PGSC0003DMG400028579	207.678	84.5809	1.29595
		Protein MKS1	PGSC0003DMT400073800	PGSC0003DMG400028672	138.146	53.6319	1.36503
		4-coumarate--CoA ligase 2	PGSC0003DMT400074444	PGSC0003DMG400028929	250.234	50.5919	2.3063
		Conserved gene of unknown function	PGSC0003DMT400078145	PGSC0003DMG400030394	127.428	33.3971	1.93189
		Conserved gene of unknown function	PGSC0003DMT400078349	PGSC0003DMG400030503	166.972	80.1739	1.0584
		Stress induced protein	PGSC0003DMT400078879	PGSC0003DMG400030698	312.995	112.256	1.47935
		ZPT2-12	PGSC0003DMT400077934	PGSC0003DMG401030312	290.663	137.128	1.08383
	Receptor-like kinases	Receptor kinase	PGSC0003DMT400029142	PGSC0003DMG400011205	6.36585	1.08647	2.5507
		Receptor kinase	PGSC0003DMT400029141	PGSC0003DMG400011205	10.1675	1.79836	2.49922
		Receptor protein kinase	PGSC0003DMT400034336	PGSC0003DMG400013201	6.90632	1.08795	2.66631
		Receptor kinase	PGSC0003DMT400040940	PGSC0003DMG400015835	48.2753	20.7871	1.2156
		Receptor-like kinase	PGSC0003DMT400044506	PGSC0003DMG400017278	18.1312	7.23374	1.32566
		Brassinosteroid LRR receptor kinase	PGSC0003DMT400063400	PGSC0003DMG400024661	69.8862	22.7764	1.61747
		Receptor protein kinase	PGSC0003DMT400077223	PGSC0003DMG400030035	54.6167	25.626	1.09174
		Lectin-receptor kinase 3	PGSC0003DMT400076465	PGSC0003DMG400029735	18.5128	9.11088	1.02286
signal transduction	Hormone signaling	SAUR family protein	PGSC0003DMT400003228	PGSC0003DMG400001274	5.02124	0.687674	2.86825
		SAUR family protein	PGSC0003DMT400008364	PGSC0003DMG400003226	37.2116	11.21	1.73097
		SAUR family protein	PGSC0003DMT400008365	PGSC0003DMG400003227	35.6594	7.62642	2.2252
		Auxin-induced protein X10A	PGSC0003DMT400012209	PGSC0003DMG400004785	4.21878	0.428802	3.29844
		Auxin-induced protein X10A	PGSC0003DMT400012210	PGSC0003DMG400004786	295.829	127.752	1.21142
		Protein TIFY 9	CUFF.8162.2	PGSC0003DMG400006480	18.1011	4.65273	1.95993
		Protein TIFY 5A	PGSC0003DMT400022650	PGSC0003DMG400008781	386.411	86.2838	2.16297
		Protein TIFY 5A	CUFF.11682.1	PGSC0003DMG400008781	85.2177	20.3588	2.0655
		MYC2	PGSC0003DMT400031899	PGSC0003DMG400012237	101.673	26.845	1.92121
		Class II ethylene responsive element binding factor	PGSC0003DMT400033391	PGSC0003DMG400012828	14.8655	7.19477	1.04695
		DUF26 domain-containing protein 2	PGSC0003DMT400034271	PGSC0003DMG400013176	114.727	37.0952	1.62891
		THM18 protein	PGSC0003DMT400034878	PGSC0003DMG400013405	160.392	47.8484	1.74506
		N-hydroxycinnamoyl-CoA:tyramine N-hydroxycinnamoyl transferase THT7-8	PGSC0003DMT400038282	PGSC0003DMG400014770	300.169	126.323	1.24866
		Tyramine hydroxycinnamoyl transferase	PGSC0003DMT400038283	PGSC0003DMG400014771	3160.33	812.116	1.96032
		Tyramine hydroxycinnamoyl transferase	PGSC0003DMT400038291	PGSC0003DMG400014776	195.352	59.8093	1.70763
		Tyramine hydroxycinnamoyl transferase	PGSC0003DMT400038293	PGSC0003DMG400014778	1156.47	278.278	2.05513
		Protein 2	PGSC0003DMT400044362	PGSC0003DMG400017223	272.111	95.2421	1.51453
		PEN1	PGSC0003DMT400054965	PGSC0003DMG400021331	565.9	234.573	1.27051
		Auxin and ethylene responsive GH3	PGSC0003DMT400066533	PGSC0003DMG400025856	21.4939	8.81578	1.28577
		Auxin-regulated protein	PGSC0003DMT400077929	PGSC0003DMG400030309	459.511	188.452	1.2859
		BTB/POZ domain-containing protein	PGSC0003DMT400069392	PGSC0003DMG401026984	36.36	11.3052	1.68537
		Esterase PIR7B	PGSC0003DMT400072912	PGSC0003DMG401028367	87.0487	37.8278	1.20238
		ABA 8'-hydroxylase CYP707A1	PGSC0003DMT400047537	PGSC0003DMG402018475	105.002	51.671	1.02299
	Ion responsive	Calmodulin binding protein	CUFF.16220.3	PGSC0003DMG400000334	48.2836	20.0924	1.26489
		ACI19	PGSC0003DMT400003000	PGSC0003DMG400001181	109.668	52.7293	1.05646
		Calcium ion binding protein	PGSC0003DMT400003364	PGSC0003DMG400001333	63.7964	12.444	2.35802
		Calmodulin-binding protein	PGSC0003DMT400013769	PGSC0003DMG400005390	7.98088	1.12135	2.83131
		Calmodulin-binding protein	PGSC0003DMT400014397	PGSC0003DMG400005649	459.292	177.209	1.37396
		Potassium channel tetramerization domain-containing protein	CUFF.11563.1	PGSC0003DMG400005822	17.1268	5.83088	1.55447
		Regulator of gene silencing	PGSC0003DMT400015111	PGSC0003DMG400005909	515.691	224.76	1.19812
		Conserved gene of unknown function	PGSC0003DMT400021258	PGSC0003DMG400008242	35.583	12.8531	1.46907
		Metal ion binding protein	PGSC0003DMT400021739	PGSC0003DMG400008438	35.5159	9.17387	1.95286
		Leucine aminopeptidase, chloroplastic	PGSC0003DMT400026560	PGSC0003DMG400010257	184.562	41.0641	2.16815
		Calcium-binding allergen Ole e	PGSC0003DMT400027581	PGSC0003DMG400010631	284.251	132.437	1.10187
		Potassium channel tetramerization domain-containing protein	PGSC0003DMT400031803	PGSC0003DMG400012201	117.321	47.8	1.29538
		Calmodulin	PGSC0003DMT400033250	PGSC0003DMG400012770	59.8478	26.3835	1.18166
		Calmodulin	PGSC0003DMT400038351	PGSC0003DMG400014797	128.756	50.1335	1.36079
		Calmodulin-binding protein	PGSC0003DMT400046621	PGSC0003DMG400018102	24.9156	8.11919	1.61764
		Germin	PGSC0003DMT400047067	PGSC0003DMG400018276	469.748	193.451	1.27992
		Annexin 11	PGSC0003DMT400050067	PGSC0003DMG400019446	93.9608	41.2249	1.18854
		Calcium-binding protein	PGSC0003DMT400059272	PGSC0003DMG400023028	42.6985	6.6989	2.67219
		Calcium/calmodulin protein kinase	PGSC0003DMT400061578	PGSC0003DMG400023971	84.4974	41.574	1.02323
		Pentatricopeptide repeat-containing protein	CUFF.1582.1	PGSC0003DMG400025244	20.5133	4.48548	2.19323
		Pentatricopeptide repeat-containing protein	PGSC0003DMT400064988	PGSC0003DMG400025244	33.448	8.22922	2.02309
		Ef-hand calcium binding protein	PGSC0003DMT400067731	PGSC0003DMG400026341	38.5245	17.567	1.13291
		Calcium-binding protein	PGSC0003DMT400069195	PGSC0003DMG400026914	28.76	13.5216	1.0888
		Calcium-binding protein CAST	PGSC0003DMT400071219	PGSC0003DMG400027692	1692.73	829.206	1.02955
		Dicyanin	PGSC0003DMT400079384	PGSC0003DMG400030902	10.1725	2.65047	1.94036
		Dicyanin	PGSC0003DMT400079424	PGSC0003DMG400030918	223.45	70.7079	1.66001
		Calmodulin-binding protein	PGSC0003DMT400082749	PGSC0003DMG400032792	70.8947	23.8768	1.57007
		Calmodulin	PGSC0003DMT400083727	PGSC0003DMG400033565	169.913	46.928	1.85627
		Annexin	PGSC0003DMT400049997	PGSC0003DMG401019427	7.6316	3.00844	1.34297
		Vetispiradiene synthase 1	PGSC0003DMT400079785	PGSC0003DMG402031070	5.35678	0.588799	3.18552
	Kinases/Phosphatases	GTPase activating protein	PGSC0003DMT400002711	PGSC0003DMG400001042	98.7049	44.0651	1.16349
		Serine/threonine-protein kinase PBS1	PGSC0003DMT400002736	PGSC0003DMG400001059	40.7832	19.1771	1.08859
		ATP binding protein	PGSC0003DMT400004338	PGSC0003DMG400001721	12.9074	4.0904	1.65788
		ATP binding protein	PGSC0003DMT400009745	PGSC0003DMG400003813	15.0395	6.27238	1.26167
		ATP binding protein	PGSC0003DMT400010340	PGSC0003DMG400004035	8.01646	3.56632	1.16853
		Kinase	PGSC0003DMT400011224	PGSC0003DMG400004396	3.97225	1.53351	1.37312
		CBL-interacting protein kinase 1	PGSC0003DMT400011725	PGSC0003DMG400004601	12.4645	4.32199	1.52805
		ATP binding protein	PGSC0003DMT400013962	PGSC0003DMG400005468	12.8845	6.26487	1.04028
		Wall-associated kinase	CUFF.6092.5	PGSC0003DMG400005975	39.6263	12.7737	1.63329
		Kinase	PGSC0003DMT400015429	PGSC0003DMG400006022	13.172	2.92467	2.17113
		ATP binding protein	PGSC0003DMT400017261	PGSC0003DMG400006729	20.6492	4.43714	2.21839
		Protein phosphatase 2C 23	PGSC0003DMT400022788	PGSC0003DMG400008840	109.904	48.3304	1.18524
		Serine-threonine protein kinase, plant-type	PGSC0003DMT400027085	PGSC0003DMG400010447	58.6457	24.0049	1.28869
		ATP binding protein	PGSC0003DMT400031666	PGSC0003DMG400012143	60.5881	27.8478	1.12147
		Cytokinin-regulated kinase 1	PGSC0003DMT400036188	PGSC0003DMG400013928	15.322	6.91945	1.14688
		ATP binding protein	PGSC0003DMT400036857	PGSC0003DMG400014213	146.736	61.1441	1.26294
		Inositol polyphosphate multikinase	PGSC0003DMT400036900	PGSC0003DMG400014228	35.1345	7.36235	2.25465
		Serine/threonine-protein kinase cx32	PGSC0003DMT400038068	PGSC0003DMG400014678	118.289	47.3417	1.32113
		Serine/threonine kinase	PGSC0003DMT400040935	PGSC0003DMG400015834	3.46936	0.997267	1.79862
		Inositol polyphosphate 5-phosphatase	CUFF.7431.2	PGSC0003DMG400016891	49.2872	13.6365	1.85374
		ATP binding protein	PGSC0003DMT400044088	PGSC0003DMG400017106	15.0587	3.47659	2.11485
		Adenylate kinase family	CUFF.4286.2	PGSC0003DMG400020217	33.5956	12.1345	1.46916
		Calcineurin B 1	PGSC0003DMT400052803	PGSC0003DMG400020493	204.89	71.3238	1.5224
		Protein phosphatase 2C	PGSC0003DMT400052937	PGSC0003DMG400020541	278.188	77.3337	1.84689
		ATP binding protein	PGSC0003DMT400058068	PGSC0003DMG400022543	39.6638	13.1223	1.5958
		ATP binding protein	PGSC0003DMT400058190	PGSC0003DMG400022592	10.255	2.42471	2.08044
		Protein phosphatase 2c	PGSC0003DMT400064207	PGSC0003DMG400024944	54.8187	24.6361	1.15389
		ATP binding protein	PGSC0003DMT400064597	PGSC0003DMG400025102	57.6517	23.29	1.30766
		ATP binding protein	PGSC0003DMT400065492	PGSC0003DMG400025472	35.4268	8.66858	2.03097
		Serine/threonine protein kinase family protein	PGSC0003DMT400067833	PGSC0003DMG400026384	146.711	68.67	1.09523
		Serine-threonine protein kinase, plant-type	PGSC0003DMT400067987	PGSC0003DMG400026436	154.694	72.6789	1.08981
		Inositol polyphosphate kinase	PGSC0003DMT400068086	PGSC0003DMG400026481	35.8269	8.89429	2.01009
		Kinase	PGSC0003DMT400069794	PGSC0003DMG400027140	19.5469	8.10603	1.26988
		Protein phosphatase 2c	PGSC0003DMT400069883	PGSC0003DMG400027174	155.193	59.6121	1.38039
		Serine/threonine-protein kinase CCR3	PGSC0003DMT400072143	PGSC0003DMG400028073	16.9317	5.2865	1.67934
		MAP kinase	PGSC0003DMT400077272	PGSC0003DMG400030058	765.127	316.823	1.27202
		PsPK3 protein	PGSC0003DMT400079838	PGSC0003DMG400031090	12.6376	3.39399	1.89667
		Serine-threonine protein kinase, plant-type	PGSC0003DMT400081340	PGSC0003DMG400031802	73.97	20.9995	1.81659
		Protein kinase	PGSC0003DMT400082362	PGSC0003DMG400032498	18.8753	8.12534	1.216
		Tartrate-resistant acid phosphatase type 5	PGSC0003DMT400083978	PGSC0003DMG400033688	6.85508	2.22154	1.62561
		S-locus lectin protein kinase family protein	CUFF.4541.3	PGSC0003DMG400036104	23.6015	3.50585	2.75104
		S-locus lectin protein kinase family protein	CUFF.10945.1	PGSC0003DMG400042814	52.1926	23.4458	1.15452
		Wall-associated kinase	PGSC0003DMT400014683	PGSC0003DMG401005729	150.571	54.3716	1.46952
		Serine/threonine-protein phosphatase	PGSC0003DMT400063710	PGSC0003DMG402024761	495.919	165.622	1.58221
		Serine-threonine protein kinase, plant-type	PGSC0003DMT400075495	PGSC0003DMG402029358	15.7953	7.15417	1.14264
	ROS-related	Short-chain dehydrogenase	PGSC0003DMT400002020	PGSC0003DMG400000767	14.7748	6.18947	1.25525
		Glutamyl-tRNA reductase	PGSC0003DMT400008034	PGSC0003DMG400003105	303	133.397	1.18359
		Alternative oxidase	PGSC0003DMT400019707	PGSC0003DMG400007613	132.086	23.9379	2.46411
		Gene of unknown function	PGSC0003DMT400029671	PGSC0003DMG400011404	297.232	148.571	1.00044
		Glutaredoxin	PGSC0003DMT400029673	PGSC0003DMG400011406	21.0053	7.46358	1.49281
		Conserved gene of unknown function	PGSC0003DMT400032944	PGSC0003DMG400012655	16.7487	8.19022	1.03208
		NADPH-cytochrome P450 oxidoreductase	PGSC0003DMT400035801	PGSC0003DMG400013779	803.679	289.296	1.47407
		Cell wall peroxidase	PGSC0003DMT400036596	PGSC0003DMG400014110	19.8564	4.11762	2.26972
		Cell wall peroxidase	PGSC0003DMT400039065	PGSC0003DMG400015106	597.923	139.215	2.10265
		Cell wall peroxidase	PGSC0003DMT400039067	PGSC0003DMG400015106	390.399	93.9994	2.05422
		BTB/POZ domain-containing protein	PGSC0003DMT400039384	PGSC0003DMG400015229	20.4728	7.45986	1.45648
		Reticuline oxidase	PGSC0003DMT400046308	PGSC0003DMG400017976	393.901	147.299	1.41908
		Cell wall peroxidase	PGSC0003DMT400046455	PGSC0003DMG400018031	982.135	173.26	2.50299
		CYP71AU1	PGSC0003DMT400046700	PGSC0003DMG400018131	180.84	80.6824	1.16439
		CYP71AU1	PGSC0003DMT400046854	PGSC0003DMG400018196	33.132	14.7008	1.17233
		Nadhp hc toxin reductase	CUFF.14088.3	PGSC0003DMG400019885	9.29907	2.99134	1.63629
		Prephenate dehydrogenase	PGSC0003DMT400052381	PGSC0003DMG400020334	258.98	48.8016	2.40784
		Glutaredoxin	PGSC0003DMT400056253	PGSC0003DMG400021856	18.879	7.02491	1.42623
		Laccase	PGSC0003DMT400056523	PGSC0003DMG400021966	17.3098	4.75093	1.86531
		Leucoanthocyanidin dioxygenase	PGSC0003DMT400070302	PGSC0003DMG400027333	53.5585	17.7537	1.593
		Cell wall peroxidase	CUFF.15429.2	PGSC0003DMG400027614	638.58	137.437	2.2161
		Cell wall peroxidase	CUFF.15429.1	PGSC0003DMG400027614	1116.39	265.152	2.07394
		Short-chain type alcohol dehydrogenase	PGSC0003DMT400072207	PGSC0003DMG400028097	555.143	271.816	1.03023
		Monooxygenase	PGSC0003DMT400075410	PGSC0003DMG400029330	7.96765	3.45692	1.20467
		Conserved gene of unknown function	PGSC0003DMT400075916	PGSC0003DMG400029518	209.233	84.1089	1.31478
		Conserved gene of unknown function	PGSC0003DMT400080467	PGSC0003DMG400031326	20.0248	4.24253	2.23879
		NADH-ubiquinone oxidoreductase chain 4	CUFF.3139.4	PGSC0003DMG400034811	330.847	112.421	1.55725
		Geraniol 10-hydroxylase	PGSC0003DMT400025976	PGSC0003DMG401010026	52.6588	14.0668	1.90438
	transcription factors	WRKY transcription factor 23	PGSC0003DMT400000215	PGSC0003DMG400000064	540.761	190.153	1.50783
		Transcription factor AP2-EREBP	PGSC0003DMT400005836	PGSC0003DMG400002272	19.4808	3.80701	2.35533
		C2H2-type zinc finger protein	PGSC0003DMT400006126	PGSC0003DMG400002383	32.5864	12.547	1.37693
		ABA-induced MYB transcription factor	PGSC0003DMT400011743	PGSC0003DMG400004610	0.962262	0	#NAME?
		MYB	PGSC0003DMT400014383	PGSC0003DMG400005641	129.703	44.3386	1.54858
		WRKY transcription factor-30	PGSC0003DMT400014949	PGSC0003DMG400005835	217.051	55.7646	1.96061
		AP2/ERF domain-containing transcription factor	PGSC0003DMT400022528	PGSC0003DMG400008734	54.7871	18.4853	1.56745
		WRKY transcription factor	PGSC0003DMT400023502	PGSC0003DMG400009103	34.3137	7.78389	2.14022
		WRKY transcription factor 3	PGSC0003DMT400024632	PGSC0003DMG400009530	920.593	403.875	1.18865
		WRKY transcription factor	PGSC0003DMT400025113	PGSC0003DMG400009703	143.077	54.5976	1.38988
		Ethylene-responsive transcription factor	PGSC0003DMT400026678	PGSC0003DMG400010309	21.6343	3.84177	2.49348
		ERF transcription factor 4	PGSC0003DMT400027849	PGSC0003DMG400010724	88.5743	23.8557	1.89255
		NAC domain protein	PGSC0003DMT400028190	PGSC0003DMG400010870	20.4567	9.40531	1.12103
		WRKY-type transcription factor	CUFF.12992.1	PGSC0003DMG400011633	465.844	113.767	2.03377
		WRKY transcription factor-30	PGSC0003DMT400031695	PGSC0003DMG400012160	39.7499	13.3377	1.57544
		WRKY transcription factor	PGSC0003DMT400032091	PGSC0003DMG400012318	673.656	310.461	1.1176
		Transcription factor HBP-1b(C1)	CUFF.7721.1	PGSC0003DMG400012962	542.754	138.559	1.9698
		Ethylene-responsive transcription factor 3	PGSC0003DMT400037359	PGSC0003DMG400014417	311.488	122.748	1.34348
		MYB domain class transcription factor	PGSC0003DMT400039029	PGSC0003DMG400015087	6.38782	0.822963	2.95642
		WRKY protein	PGSC0003DMT400042399	PGSC0003DMG400016441	200.837	74.9431	1.42216
		Transcription factor TSRF1	PGSC0003DMT400044379	PGSC0003DMG400017231	103.731	33.5891	1.62678
		Ethylene-responsive transcription factor	PGSC0003DMT400044383	PGSC0003DMG400017233	27.3669	11.1618	1.29386
		WRKY72	PGSC0003DMT400046570	PGSC0003DMG400018081	100.016	16.9287	2.56269
		R2r3-myb transcription factor	PGSC0003DMT400047219	PGSC0003DMG400018331	58.5094	11.1038	2.39761
		WRKY transcription factor	CUFF.14080.2	PGSC0003DMG400019408	592.981	240.12	1.30423
		AG-motif binding protein-4	PGSC0003DMT400008112	PGSC0003DMG400003126	390.221	192.859	1.01674
		F-box and wd40 domain protein	PGSC0003DMT400066737	PGSC0003DMG400025932	154.252	58.7255	1.39323
		AT-HSFB3 (Arabidopsis thaliana heat shock transcription factor B3)	PGSC0003DMT400070196	PGSC0003DMG400027283	28.3869	8.57679	1.72671
		Transcription factor	PGSC0003DMT400051980	PGSC0003DMG400020174	9.72308	3.02416	1.68488
		NAC domain-containing protein	PGSC0003DMT400054407	PGSC0003DMG400021119	3.06573	0.457481	2.74445
		C2H2-type zinc finger protein	PGSC0003DMT400055391	PGSC0003DMG400021508	1222.85	604.273	1.01698
		Zinc finger protein	PGSC0003DMT400056051	PGSC0003DMG400021777	141.232	39.5457	1.83647
		WRKY1a transcription factor	PGSC0003DMT400056725	PGSC0003DMG400022063	93.7887	45.9332	1.02988
		COL domain class transcription factor	PGSC0003DMT400064406	PGSC0003DMG400025024	25.8225	8.65037	1.5778
		AP2 domain class transcription factor	PGSC0003DMT400067534	PGSC0003DMG400026260	4.18336	1.33902	1.64349
		ATERF-2/ATERF2/ERF2	PGSC0003DMT400067535	PGSC0003DMG400026261	153.383	40.2488	1.93012
		NAC-domain protein	PGSC0003DMT400067707	PGSC0003DMG400026332	138.921	50.5637	1.45809
		COL domain class transcription factor	PGSC0003DMT400068177	PGSC0003DMG400026515	15.3373	4.80981	1.67299
		BHLH transcription factor Upa20	PGSC0003DMT400069569	PGSC0003DMG400027042	39.5334	12.2889	1.68571
		Transcription factor	PGSC0003DMT400069888	PGSC0003DMG400027176	1181.12	469.477	1.33103
		Zinc finger protein	PGSC0003DMT400070044	PGSC0003DMG400027241	34.6813	15.6531	1.14771
		Conserved gene of unknown function	PGSC0003DMT400070911	PGSC0003DMG400027574	25.137	2.23961	3.48849
		WRKY transcription factor 1	PGSC0003DMT400073396	PGSC0003DMG400028520	875.881	413.839	1.08167
		CHP-rich zinc finger protein	PGSC0003DMT400074528	PGSC0003DMG400028969	23.2433	6.64041	1.80747
		Transcriptional factor TINY	PGSC0003DMT400079094	PGSC0003DMG400030781	26.4787	6.29985	2.07145
		Transcriptional factor TINY	CUFF.9328.1	PGSC0003DMG400030781	23.4476	6.76386	1.79352
		MYB transcription factor MYB185	PGSC0003DMT400085829	PGSC0003DMG400035400	1.36337	0	#NAME?
		AP2/ERF domain-containing transcription factor	PGSC0003DMT400091347	PGSC0003DMG400040918	17.4437	1.28598	3.76177
		Zinc finger protein	CUFF.5259.1	PGSC0003DMG401004331	219.14	108.006	1.02075
		MYB domain class transcription factor	PGSC0003DMT400067321	PGSC0003DMG401026177	21.5981	8.00165	1.43253
		MYB domain class transcription factor	PGSC0003DMT400067322	PGSC0003DMG402026177	28.0014	10.371	1.43294
		Zinc finger family protein	PGSC0003DMT400078987	PGSC0003DMG402030736	125.854	43.0533	1.54756
	Transport related	Conserved gene of unknown function	PGSC0003DMT400000712	PGSC0003DMG400000263	45.3989	13.6452	1.73426
		Conserved gene of unknown function	PGSC0003DMT400006458	PGSC0003DMG400002518	298.791	49.9171	2.58153
		Phosphatidylcholine transfer protein	PGSC0003DMT400008320	PGSC0003DMG400003208	45.0815	13.3485	1.75586
		Neutral amino acid transport protein	PGSC0003DMT400013939	PGSC0003DMG400005455	72.794	33.9572	1.1001
		Phospholipid-transporting ATPase 9	PGSC0003DMT400019314	PGSC0003DMG400007463	6.31109	1.4389	2.13292
		Multidrug resistance protein ABC transporter family protein	PGSC0003DMT400023326	PGSC0003DMG400009037	2.79542	0.594807	2.23257
		ATP binding protein	PGSC0003DMT400023418	PGSC0003DMG400009068	69.8869	33.8395	1.04631
		Conserved gene of unknown function	PGSC0003DMT400023480	PGSC0003DMG400009091	40.0474	14.4731	1.46834
		Membrane channel protein	PGSC0003DMT400030994	PGSC0003DMG400011875	10.6359	4.07876	1.38274
		Non-specific lipid-transfer protein	PGSC0003DMT400031197	PGSC0003DMG400011949	65.1579	27.2474	1.25782
		ATP-binding cassette transporter	PGSC0003DMT400032670	PGSC0003DMG400012547	98.4307	32.4967	1.59881
		Neutral invertase	PGSC0003DMT400034053	PGSC0003DMG400013088	170.258	75.5458	1.1723
		Auxin:hydrogen symporter	CUFF.3699.1	PGSC0003DMG400013649	61.1502	21.1832	1.52944
		Non-specific lipid-transfer protein	PGSC0003DMT400041543	PGSC0003DMG400016103	2.44796	0	#NAME?
		ATP-binding cassette transporter	PGSC0003DMT400043270	PGSC0003DMG400016797	5.6975	1.23203	2.20929
		Sialin	PGSC0003DMT400052347	PGSC0003DMG400020321	103.046	13.8894	2.89123
		Sialin	CUFF.12620.1	PGSC0003DMG400020321	27.2132	3.67869	2.88704
		ATP-binding cassette transporter	PGSC0003DMT400060438	PGSC0003DMG400023506	3.34164	1.11857	1.5789
		Phospholipid-transporting ATPase 9	PGSC0003DMT400064690	PGSC0003DMG400025126	92.74	37.0345	1.32432
		Glucose-6-phosphate/phosphate translocator 2	PGSC0003DMT400065527	PGSC0003DMG400025495	6.19528	0.657959	3.2351
		Nodulin-26	PGSC0003DMT400077927	PGSC0003DMG400030308	8.53186	2.27131	1.90934
		Mitochondrial phosphate translocator	CUFF.540.2	PGSC0003DMG400034083	316.472	151.12	1.06638
		Charged multivesicular body protein	PGSC0003DMT400005018	PGSC0003DMG402001984	86.7716	40.018	1.11657
	Ubiquitylation-related	Photoperiod responsive protein	PGSC0003DMT400002079	PGSC0003DMG400000791	247.334	88.4019	1.48431
		Conserved gene of unknown function	PGSC0003DMT400004307	PGSC0003DMG400001707	67.3963	32.545	1.05023
		Spotted leaf protein	PGSC0003DMT400015179	PGSC0003DMG400005928	34.4379	5.07841	2.76155
		F-box protein SNE	PGSC0003DMT400015675	PGSC0003DMG400006123	24.919	12.0565	1.04743
		Ubiquitin-protein ligase	PGSC0003DMT400019032	PGSC0003DMG400007376	143.795	44.2868	1.69906
		E3 ubiquitin-protein ligase RHF1A	PGSC0003DMT400023302	PGSC0003DMG400009025	47.232	18.3223	1.36617
		Ring finger protein	PGSC0003DMT400024326	PGSC0003DMG400009405	28.7754	10.7835	1.41601
		E3 ubiquitin ligase PUB14	PGSC0003DMT400027542	PGSC0003DMG400010616	37.8578	16.7654	1.1751
		Ring finger protein	PGSC0003DMT400029456	PGSC0003DMG400011326	293.67	85.7746	1.77557
		F-box/kelch protein	PGSC0003DMT400035085	PGSC0003DMG400013488	163.852	21.9426	2.90059
		RING/C3HC4/PHD zinc finger	PGSC0003DMT400045807	PGSC0003DMG400017762	5.09681	0.392758	3.69788
		Ring finger protein	PGSC0003DMT400046825	PGSC0003DMG400018182	113.999	37.7987	1.59262
		CMPG1b	PGSC0003DMT400058621	PGSC0003DMG400022775	274.9	98.7398	1.4772
		Photoperiod-response	PGSC0003DMT400065698	PGSC0003DMG400025560	30.9086	12.7912	1.27285
		E3 ubiquitin ligase PUB14	PGSC0003DMT400073836	PGSC0003DMG400028687	27.596	10.2967	1.42228
		Spotted leaf protein	PGSC0003DMT400082693	PGSC0003DMG400032766	11.3786	2.58698	2.13698
		Spotted leaf protein	PGSC0003DMT400090858	PGSC0003DMG400040429	4.36274	1.44479	1.59437
		Spotted leaf protein	PGSC0003DMT400095861	PGSC0003DMG400045432	17.1762	5.76764	1.57436
others	others	Stellacyanin CASLP1	PGSC0003DMT400001663	PGSC0003DMG400000620	13.0614	5.79473	1.1725
		GTP binding protein	PGSC0003DMT400001705	PGSC0003DMG400000637	114.462	52.5524	1.12304
		40S ribosomal protein S15	CUFF.13542.1	PGSC0003DMG400001128	77.314	34.0334	1.18378
		Nam 14	PGSC0003DMT400003380	PGSC0003DMG400001338	23.1678	7.21279	1.68349
		LRX2	PGSC0003DMT400005396	PGSC0003DMG400002107	96.7757	43.9355	1.13926
		Clathrin assembly protein	PGSC0003DMT400005471	PGSC0003DMG400002134	346.675	141.527	1.2925
		Conserved gene of unknown function	PGSC0003DMT400008416	PGSC0003DMG400003250	43.7614	10.647	2.03921
		Fragment	PGSC0003DMT400009695	PGSC0003DMG400003789	6.39085	2.46724	1.37311
		Pentatricopeptide repeat-containing protein	PGSC0003DMT400010095	PGSC0003DMG400003955	34.4099	12.522	1.45836
		HMG-CoA synthase	PGSC0003DMT400010866	PGSC0003DMG400004253	7.73076	3.29557	1.23008
		F-box family protein	PGSC0003DMT400010881	PGSC0003DMG400004257	186.776	89.2737	1.065
		Conserved gene of unknown function	PGSC0003DMT400013664	PGSC0003DMG400005339	139.644	38.3899	1.86295
		DC1 domain containing protein	CUFF.1606.2	PGSC0003DMG400006309	98.309	25.3846	1.95337
		Homeobox-leucine zipper protein HAT14	PGSC0003DMT400016146	PGSC0003DMG400006311	23.0867	10.6085	1.12185
		Tubby	PGSC0003DMT400018209	PGSC0003DMG400007069	25.0545	10.737	1.22247
		Conserved gene of unknown function	PGSC0003DMT400019931	PGSC0003DMG400007713	333.509	117.222	1.50848
		N-hydroxycinnamoyl/benzoyltransferase 6	CUFF.7366.2	PGSC0003DMG400007952	10.3708	3.85381	1.42816
		Pentatricopeptide repeat-containing protein	PGSC0003DMT400021519	PGSC0003DMG400008347	5.77374	1.35682	2.08927
		Long cell-linked locus protein	PGSC0003DMT400023246	PGSC0003DMG400009002	184.664	51.2839	1.84832
		Syringolide-induced protein 14-1-1	PGSC0003DMT400025786	PGSC0003DMG400009955	73.3548	24.3987	1.58809
		DNA binding protein	PGSC0003DMT400026096	PGSC0003DMG400010067	170.245	60.5958	1.49032
		NtEIG-E80 protein	PGSC0003DMT400028799	PGSC0003DMG400011087	935.021	362.939	1.36527
		Src2	CUFF.1307.2	PGSC0003DMG400011347	39.0555	18.0507	1.11347
		VQ motif-containing protein	PGSC0003DMT400030663	PGSC0003DMG400011745	109.245	39.0898	1.4827
		PreproMP73	CUFF.3854.2	PGSC0003DMG400012661	1.54904	0.554648	1.48173
		GRAS1	PGSC0003DMT400034764	PGSC0003DMG400013356	167.922	64.6137	1.37788
		F-box family protein	PGSC0003DMT400037131	PGSC0003DMG400014315	4.64349	1.32725	1.80677
		LOB domain-containing protein	PGSC0003DMT400037711	PGSC0003DMG400014547	7.73871	1.99583	1.9551
		VQ motif-containing protein	PGSC0003DMT400038662	PGSC0003DMG400014938	27.9828	12.0008	1.22141
		Uncharacterized Cys-rich domain	PGSC0003DMT400042614	PGSC0003DMG400016529	282.786	137.615	1.03907
		Sorghum bicolor protein targeted either to mitochondria or chloroplast proteins T50848	PGSC0003DMT400042907	PGSC0003DMG400016638	171.682	61.4839	1.48146
		Uncharacterized histidine-rich protein DDB_G0274557	PGSC0003DMT400043399	PGSC0003DMG400016845	25.6624	10.1886	1.33271
		TPR domain containing protein	PGSC0003DMT400047443	PGSC0003DMG400018436	2.81349	0.794162	1.82485
		Elicitor resposible protein	PGSC0003DMT400047880	PGSC0003DMG400018610	501.715	240.159	1.06288
		ATOFP6/OFP6	PGSC0003DMT400050511	PGSC0003DMG400019628	64.9673	32.2644	1.00977
		Autophagy protein	CUFF.15804.3	PGSC0003DMG400019634	58.2266	26.8063	1.11911
		Patellin-4	PGSC0003DMT400054383	PGSC0003DMG400021106	13.5429	6.17641	1.13269
		U-box protein	PGSC0003DMT400054947	PGSC0003DMG400021325	195.872	52.6043	1.89666
		Actin binding protein	PGSC0003DMT400058304	PGSC0003DMG400022639	5.3741	1.44183	1.89812
		LEM3 (Ligand-effect modulator 3) family protein	CUFF.8618.8	PGSC0003DMG400023414	277.71	85.2876	1.70317
		Ankyrin repeat-containing protein	PGSC0003DMT400064924	PGSC0003DMG400025214	26.8307	9.79991	1.45305
		Phytosulfokines	PGSC0003DMT400066127	PGSC0003DMG400025738	645.863	150.637	2.10015
		GTP-binding protein alpha subunit, gna	PGSC0003DMT400066733	PGSC0003DMG400025931	81.0432	37.637	1.10654
		F-box family protein	PGSC0003DMT400067738	PGSC0003DMG400026346	1780.97	713.435	1.31981
		UPF0497 membrane protein	PGSC0003DMT400069577	PGSC0003DMG400027047	17.6173	7.69516	1.19497
		ESC	PGSC0003DMT400069792	PGSC0003DMG400027139	9.32563	4.39301	1.08599
		UPF0497 membrane protein PIMP1	PGSC0003DMT400071334	PGSC0003DMG400027748	554.453	201.501	1.46028
		TSI-1 protein	PGSC0003DMT400075430	PGSC0003DMG400029341	70.6672	27.2073	1.37705
		Syringolide-induced protein 14-1-1	PGSC0003DMT400075641	PGSC0003DMG400029419	4.61774	1.33793	1.78718
		Nodule inception protein	PGSC0003DMT400076248	PGSC0003DMG400029643	10.3749	4.37365	1.24619
		PAR-1b protein	PGSC0003DMT400077162	PGSC0003DMG400030006	246.456	77.8709	1.66217
		RAB6-interacting protein	PGSC0003DMT400078292	PGSC0003DMG400030470	80.3327	38.3119	1.0682
		Homeobox protein	PGSC0003DMT400078329	PGSC0003DMG400030494	10.0994	3.50023	1.52875
		By genscan and genefinder	PGSC0003DMT400078357	PGSC0003DMG400030508	12.7182	2.61224	2.28354
		DNA binding protein	PGSC0003DMT400078698	PGSC0003DMG400030622	15.813	7.1978	1.13548
		Phosphate-induced protein	PGSC0003DMT400079160	PGSC0003DMG400030811	64.7109	18.6937	1.79146
		Phospho-2-dehydro-3-deoxyheptonate aldolase 1, chloroplastic	PGSC0003DMT400079161	PGSC0003DMG400030812	933.334	394.856	1.24107
		PTP-1	PGSC0003DMT400079242	PGSC0003DMG400030842	18.0853	6.84797	1.40107
		Plastid-targeted protein 2	PGSC0003DMT400079244	PGSC0003DMG400030843	10.67	2.54558	2.06749
		60S ribosomal protein L34	PGSC0003DMT400080290	PGSC0003DMG400031257	3.8559	1.46605	1.39514
		VAMP	PGSC0003DMT400083261	PGSC0003DMG400033147	7.04487	3.00496	1.22923
		F-box family protein	PGSC0003DMT400097155	PGSC0003DMG400046726	31.5462	9.31647	1.75961
		RNA-binding protein	PGSC0003DMT400008327	PGSC0003DMG401003209	28.2805	13.0312	1.11784
unknown	unknown	Gene of unknown function	PGSC0003DMT400001592	PGSC0003DMG400000591	12.5381	2.41404	2.37679
		Conserved gene of unknown function	PGSC0003DMT400002571	PGSC0003DMG400000987	142.977	22.1559	2.69002
		Gene of unknown function	CUFF.957.1	PGSC0003DMG400001011	2.04429	0	#NAME?
		Conserved gene of unknown function	PGSC0003DMT400002802	PGSC0003DMG400001089	11.1891	3.07144	1.8651
		Conserved gene of unknown function	PGSC0003DMT400002985	PGSC0003DMG400001174	7.58236	2.07503	1.86951
		Conserved gene of unknown function	PGSC0003DMT400005578	PGSC0003DMG400002183	213.984	106.262	1.00988
		Conserved gene of unknown function	PGSC0003DMT400009051	PGSC0003DMG400003518	109.789	31.8675	1.78457
		Gene of unknown function	PGSC0003DMT400009986	PGSC0003DMG400003908	7.41929	1.96258	1.91853
		Conserved gene of unknown function	PGSC0003DMT400011987	PGSC0003DMG400004703	198.077	76.6219	1.37023
		Conserved gene of unknown function	PGSC0003DMT400011990	PGSC0003DMG400004705	110.465	48.7047	1.18145
		Conserved gene of unknown function	PGSC0003DMT400012663	PGSC0003DMG400004940	57.7122	12.568	2.19912
		Conserved gene of unknown function	PGSC0003DMT400013032	PGSC0003DMG400005078	37.2049	4.78956	2.95753
		Conserved gene of unknown function	PGSC0003DMT400013039	PGSC0003DMG400005083	4.76545	1.4257	1.74094
		Conserved gene of unknown function	PGSC0003DMT400014396	PGSC0003DMG400005648	7.28346	2.91076	1.32323
		Conserved gene of unknown function	PGSC0003DMT400015341	PGSC0003DMG400005982	26.9765	4.54668	2.56882
		Conserved gene of unknown function	PGSC0003DMT400015362	PGSC0003DMG400005992	788.029	284.084	1.47193
		Gene of unknown function	PGSC0003DMT400015930	PGSC0003DMG400006230	66.5567	33.26	1.00079
		Conserved gene of unknown function	PGSC0003DMT400016177	PGSC0003DMG400006321	92.9015	30.6233	1.60107
		Conserved gene of unknown function	PGSC0003DMT400016370	PGSC0003DMG400006400	183.635	19.8034	3.21302
		Conserved gene of unknown function	PGSC0003DMT400017476	PGSC0003DMG400006788	351.819	49.9351	2.81671
		Conserved gene of unknown function	PGSC0003DMT400017477	PGSC0003DMG400006789	216.243	21.6024	3.32339
		Conserved gene of unknown function	PGSC0003DMT400017478	PGSC0003DMG400006790	127.33	61.1769	1.05751
		Gene of unknown function	PGSC0003DMT400017741	PGSC0003DMG400006887	216.121	42.023	2.36258
		Gene of unknown function	PGSC0003DMT400017780	PGSC0003DMG400006905	60.0428	22.3536	1.42548
		Conserved gene of unknown function	CUFF.3156.1	PGSC0003DMG400006967	3.99467	0.875594	2.18974
		Conserved gene of unknown function	PGSC0003DMT400018343	PGSC0003DMG400007124	6.96701	2.40862	1.53233
		Conserved gene of unknown function	PGSC0003DMT400018344	PGSC0003DMG400007125	17.2346	5.9905	1.52456
		Conserved gene of unknown function	PGSC0003DMT400019331	PGSC0003DMG400007472	113.374	24.4792	2.21146
		Conserved gene of unknown function	PGSC0003DMT400023789	PGSC0003DMG400009206	6.05828	0.665593	3.1862
		Conserved gene of unknown function	CUFF.7508.1	PGSC0003DMG400009876	23.52	8.57686	1.45537
		Conserved gene of unknown function	PGSC0003DMT400026293	PGSC0003DMG400010149	14.7345	6.53934	1.17198
		Gene of unknown function	PGSC0003DMT400028045	PGSC0003DMG400010818	49.925	5.10896	3.28866
		Gene of unknown function	PGSC0003DMT400028200	PGSC0003DMG400010876	458.631	226.259	1.01936
		Conserved gene of unknown function	CUFF.909.3	PGSC0003DMG400011701	19.8847	6.00391	1.72768
		Conserved gene of unknown function	PGSC0003DMT400031586	PGSC0003DMG400012120	81.0524	28.5461	1.50556
		Conserved gene of unknown function	PGSC0003DMT400031886	PGSC0003DMG400012229	12.4471	4.58963	1.43935
		Conserved gene of unknown function	PGSC0003DMT400032053	PGSC0003DMG400012301	26.4004	12.0157	1.13565
		Conserved gene of unknown function	PGSC0003DMT400032087	PGSC0003DMG400012315	141.349	66.4342	1.08927
		Conserved gene of unknown function	PGSC0003DMT400033769	PGSC0003DMG400012974	93.6102	46.614	1.0059
		Conserved gene of unknown function	PGSC0003DMT400034713	PGSC0003DMG400013338	23.1992	5.04745	2.20045
		Conserved gene of unknown function	PGSC0003DMT400035024	PGSC0003DMG400013469	26.5822	2.96538	3.16417
		Conserved gene of unknown function	PGSC0003DMT400035058	PGSC0003DMG400013482	162.034	35.6889	2.18275
		Gene of unknown function	PGSC0003DMT400035513	PGSC0003DMG400013650	18.637	8.73034	1.09406
		Gene of unknown function	PGSC0003DMT400036993	PGSC0003DMG400014260	257.318	126.116	1.02879
		Conserved gene of unknown function	PGSC0003DMT400037108	PGSC0003DMG400014303	15.8051	5.84379	1.43542
		Conserved gene of unknown function	PGSC0003DMT400037733	PGSC0003DMG400014555	93.8534	22.496	2.06074
		Conserved gene of unknown function	PGSC0003DMT400037744	PGSC0003DMG400014558	16.7857	6.83192	1.29687
		Conserved gene of unknown function	PGSC0003DMT400037981	PGSC0003DMG400014649	125.154	16.7903	2.898
		Gene of unknown function	PGSC0003DMT400038699	PGSC0003DMG400014953	31.5783	5.99163	2.39791
		Gene of unknown function	PGSC0003DMT400039832	PGSC0003DMG400015401	343.564	109.489	1.6498
		Conserved gene of unknown function	PGSC0003DMT400040201	PGSC0003DMG400015554	7.62752	1.98755	1.94022
		Conserved gene of unknown function	CUFF.15056.1	PGSC0003DMG400016153	2.48427	0.897101	1.46948
		Conserved gene of unknown function	PGSC0003DMT400041922	PGSC0003DMG400016261	17.7308	8.33753	1.08856
		Conserved gene of unknown function	PGSC0003DMT400042472	PGSC0003DMG400016469	28.3665	4.33671	2.70951
		Conserved gene of unknown function	PGSC0003DMT400042476	PGSC0003DMG400016471	6.5413	0.620902	3.39714
		Conserved gene of unknown function	PGSC0003DMT400042970	PGSC0003DMG400016663	78.5167	35.8105	1.13262
		Conserved gene of unknown function	PGSC0003DMT400043513	PGSC0003DMG400016892	234.682	70.2839	1.73944
		Conserved gene of unknown function	PGSC0003DMT400043595	PGSC0003DMG400016928	114.705	53.1218	1.11055
		Conserved gene of unknown function	PGSC0003DMT400043940	PGSC0003DMG400017053	11.3043	4.35991	1.3745
		Conserved gene of unknown function	PGSC0003DMT400045207	PGSC0003DMG400017538	74.6629	20.2989	1.87899
		Conserved gene of unknown function	PGSC0003DMT400045709	PGSC0003DMG400017724	35.1947	17.2572	1.02816
		Conserved gene of unknown function	PGSC0003DMT400045992	PGSC0003DMG400017843	168.604	60.71	1.47363
		Gene of unknown function	PGSC0003DMT400047469	PGSC0003DMG400018445	274.869	84.8902	1.69508
		Conserved gene of unknown function	PGSC0003DMT400048102	PGSC0003DMG400018690	33.6475	11.1086	1.59882
		Conserved gene of unknown function	PGSC0003DMT400049507	PGSC0003DMG400019237	14.0732	6.60815	1.09063
		Conserved gene of unknown function	PGSC0003DMT400051180	PGSC0003DMG400019879	35.1694	14.8729	1.24164
		Conserved gene of unknown function	PGSC0003DMT400051227	PGSC0003DMG400019894	255.489	121.98	1.06662
		Conserved gene of unknown function	PGSC0003DMT400052536	PGSC0003DMG400020384	103.821	49.6091	1.06542
		Gene of unknown function	PGSC0003DMT400053340	PGSC0003DMG400020698	42.4621	7.86304	2.43302
		Gene of unknown function	PGSC0003DMT400057515	PGSC0003DMG400022337	282.955	133.083	1.08824
		Conserved gene of unknown function	PGSC0003DMT400058247	PGSC0003DMG400022616	1071.06	440.687	1.28122
		Conserved gene of unknown function	PGSC0003DMT400061012	PGSC0003DMG400023741	467.576	225.77	1.05035
		Conserved gene of unknown function	PGSC0003DMT400062968	PGSC0003DMG400024504	150.94	74.5878	1.01696
		Conserved gene of unknown function	PGSC0003DMT400064324	PGSC0003DMG400024991	30.5649	6.58028	2.21566
		Conserved gene of unknown function	PGSC0003DMT400065034	PGSC0003DMG400025266	298.408	79.8622	1.9017
		Conserved gene of unknown function	PGSC0003DMT400065035	PGSC0003DMG400025267	41.93	14.8004	1.50235
		Conserved gene of unknown function	PGSC0003DMT400066157	PGSC0003DMG400025747	295.278	58.5178	2.33513
		Conserved gene of unknown function	PGSC0003DMT400066508	PGSC0003DMG400025844	1676.34	271.933	2.62399
		Conserved gene of unknown function	PGSC0003DMT400066571	PGSC0003DMG400025875	9.86534	2.45279	2.00795
		Conserved gene of unknown function	PGSC0003DMT400067565	PGSC0003DMG400026268	17.0746	4.27435	1.99807
		Conserved gene of unknown function	PGSC0003DMT400067781	PGSC0003DMG400026363	7.22177	1.98046	1.86652
		Conserved gene of unknown function	CUFF.12985.1	PGSC0003DMG400026614	39.3877	3.05517	3.68842
		Conserved gene of unknown function	PGSC0003DMT400068470	PGSC0003DMG400026623	1263.78	339.261	1.89727
		Conserved gene of unknown function	PGSC0003DMT400068964	PGSC0003DMG400026825	391.274	190.295	1.03994
		Conserved gene of unknown function	PGSC0003DMT400070166	PGSC0003DMG400027273	9.36904	1.90408	2.29881
		Gene of unknown function	PGSC0003DMT400070843	PGSC0003DMG400027550	55.8461	23.5011	1.24873
		Gene of unknown function	PGSC0003DMT400070844	PGSC0003DMG400027551	95.8135	15.1305	2.66277
		Gene of unknown function	PGSC0003DMT400070845	PGSC0003DMG400027552	22.397	5.87703	1.93015
		Conserved gene of unknown function	CUFF.7137.1	PGSC0003DMG400027566	45.7797	17.7106	1.37009
		Conserved gene of unknown function	PGSC0003DMT400071403	PGSC0003DMG400027781	311.336	50.5029	2.62404
		Conserved gene of unknown function	PGSC0003DMT400071453	PGSC0003DMG400027800	52.5234	17.1907	1.61133
		Conserved gene of unknown function	PGSC0003DMT400073300	PGSC0003DMG400028485	509.423	131.146	1.95769
		Conserved gene of unknown function	PGSC0003DMT400073333	PGSC0003DMG400028499	21.6924	5.27753	2.03926
		Conserved gene of unknown function	PGSC0003DMT400074530	PGSC0003DMG400028971	27.8536	13.2077	1.07648
		Conserved gene of unknown function	PGSC0003DMT400074565	PGSC0003DMG400028984	166.398	28.2245	2.55962
		Gene of unknown function	CUFF.12106.2	PGSC0003DMG400029054	93.9025	6.29868	3.89804
		Conserved gene of unknown function	PGSC0003DMT400074946	PGSC0003DMG400029151	185.664	85.4996	1.11871
		Conserved gene of unknown function	PGSC0003DMT400075390	PGSC0003DMG400029320	83.5371	32.4584	1.36383
		Gene of unknown function	PGSC0003DMT400076781	PGSC0003DMG400029860	465.458	209.694	1.15037
		Gene of unknown function	PGSC0003DMT400078170	PGSC0003DMG400030408	101.887	16.6644	2.61213
		Gene of unknown function	PGSC0003DMT400078311	PGSC0003DMG400030483	78.0161	21.6845	1.84711
		Gene of unknown function	PGSC0003DMT400078312	PGSC0003DMG400030484	727.717	187.309	1.95796
		Gene of unknown function	PGSC0003DMT400078465	PGSC0003DMG400030543	18.9255	6.48442	1.54528
		Conserved gene of unknown function	PGSC0003DMT400078471	PGSC0003DMG400030546	83.7622	31.9967	1.38838
		Conserved gene of unknown function	PGSC0003DMT400078766	PGSC0003DMG400030645	14.5649	5.89765	1.30428
		Conserved gene of unknown function	PGSC0003DMT400081461	PGSC0003DMG400031860	13.674	6.15817	1.15086
		Gene of unknown function	CUFF.395.1	PGSC0003DMG400032289	3.16909	0.877945	1.85187
		Conserved gene of unknown function	PGSC0003DMT400082482	PGSC0003DMG400032563	39.4998	13.7672	1.52061
		Conserved gene of unknown function	PGSC0003DMT400091190	PGSC0003DMG400040761	413.791	92.9544	2.15431
		Conserved gene of unknown function	PGSC0003DMT400030171	PGSC0003DMG401011550	114.947	50.5841	1.18422
		Conserved gene of unknown function	PGSC0003DMT400063921	PGSC0003DMG401024842	311.457	151.586	1.0389
		Conserved gene of unknown function	PGSC0003DMT400064047	PGSC0003DMG401024894	190.469	50.5019	1.91514
		Conserved gene of unknown function	PGSC0003DMT400017419	PGSC0003DMG402006771	53.2451	20.9312	1.34699
		Conserved gene of unknown function	PGSC0003DMT400052751	PGSC0003DMG402020473	68.7011	33.4428	1.03864
		Conserved gene of unknown function	PGSC0003DMT400063916	PGSC0003DMG402024842	21.5933	6.26205	1.78588
		Conserved gene of unknown function	PGSC0003DMT400078616	PGSC0003DMG402030595	176.946	54.9273	1.68771

## Sheet: down-known
Classify-level1	Classify-level2	Func	DMT	DMG	E3 flg22	E3 H2O	log2(fc)
FLARE genes roles as effector proteins	Antimicrobials	Hydroxyproline-rich glycoprotein family protein	PGSC0003DMT400026232	PGSC0003DMG400010118	16.6199	39.7053	-1.25642
	Cell wall modification	Glycosyltransferase, CAZy family GT8	PGSC0003DMT400002161	PGSC0003DMG400000827	12.0424	31.2343	-1.375
		Cellulose synthase catalytic subunit	PGSC0003DMT400017056	PGSC0003DMG400006660	55.9079	121.721	-1.12246
		Transferase, transferring glycosyl groups	PGSC0003DMT400031776	PGSC0003DMG400012190	6.76379	13.9063	-1.03983
		Conserved gene of unknown function	PGSC0003DMT400035462	PGSC0003DMG400013632	24.6926	54.7272	-1.14818
		Cellulose synthase A catalytic subunit 6 [UDP-forming]	PGSC0003DMT400053572	PGSC0003DMG400020783	96.1983	202.319	-1.07254
		Xyloglucan endotransglucosylase/hydrolase 1	PGSC0003DMT400063689	PGSC0003DMG400024755	28.591	74.7342	-1.38621
		Conserved gene of unknown function	PGSC0003DMT400071010	PGSC0003DMG400027617	17.3948	49.2716	-1.5021
		Glucosyltransferase	CUFF.14886.5	PGSC0003DMG400035573	5.76588	18.615	-1.69086
		Glucosyltransferase	PGSC0003DMT400086002	PGSC0003DMG400035573	6.91425	21.2691	-1.62111
	Secondary products	Lipase	PGSC0003DMT400019853	PGSC0003DMG400007679	18.0436	39.6291	-1.13507
		Hydrolase, hydrolyzing O-glycosyl compounds	PGSC0003DMT400047134	PGSC0003DMG400018289	2.56224	7.35509	-1.52134
		Conserved gene of unknown function	PGSC0003DMT400082032	PGSC0003DMG400032211	28.949	94.0682	-1.7002
Other FLARE genes	Amino acid metabolism	S-adenosylmethionine decarboxylase beta chain	PGSC0003DMT400019450	PGSC0003DMG400007518	0	48.9672	#VALUE!
		Subtilisin-like protease preproenzyme	PGSC0003DMT400020546	PGSC0003DMG400007958	0.822027	2.77744	-1.75649
		Subtilisin serine protease	PGSC0003DMT400023608	PGSC0003DMG400009141	2.21695	5.20209	-1.23051
		Subtilisin-like protease	PGSC0003DMT400038500	PGSC0003DMG400014862	2.34859	5.48197	-1.2229
		Sterol regulatory element-binding protein site 2 protease	PGSC0003DMT400066123	PGSC0003DMG400025737	27.1172	57.1298	-1.07504
	Lipid metabolism	Triacylglycerol lipase	PGSC0003DMT400026499	PGSC0003DMG400010228	5.87458	11.9363	-1.0228
		Triacylglycerol lipase	PGSC0003DMT400026501	PGSC0003DMG400010229	40.6818	167.123	-2.03845
		Esterase	PGSC0003DMT400039230	PGSC0003DMG400015169	2.20865	6.44678	-1.54541
	protein biosynthesis	3-ketoacyl-CoA synthase 10	PGSC0003DMT400028047	PGSC0003DMG400010819	8.08681	18.8473	-1.22072
	sugar metabolism	Polygalacturonase	PGSC0003DMT400081328	PGSC0003DMG400031797	4.67925	10.5476	-1.17257
signal perception	Homologs of disease resistance genes	Flavonol 4'-sulfotransferase	PGSC0003DMT400072874	PGSC0003DMG400028349	17.7628	39.5764	-1.15578
		Disease resistance protein (TIR class)	PGSC0003DMT400057620	PGSC0003DMG401022374	14.7631	35.6214	-1.27075
		Tir-nbs resistance protein	CUFF.11323.6	PGSC0003DMG400046546	2.72409	8.50141	-1.64193
	Homologs of genes required for resistance	Heat shock protein 83	PGSC0003DMT400014217	PGSC0003DMG400005573	7.74828	17.8615	-1.20491
		Heat shock cognate protein 80	PGSC0003DMT400037336	PGSC0003DMG400014405	88.2058	177.125	-1.00582
		Heat-shock protein	PGSC0003DMT400053402	PGSC0003DMG400020718	1.9538	7.6746	-1.9738
		Protein COBRA	PGSC0003DMT400068328	PGSC0003DMG400026565	39.113	85.3445	-1.12565
		Conserved gene of unknown function	PGSC0003DMT400000606	PGSC0003DMG400000215	63.8479	128.777	-1.01217
		Conserved gene of unknown function	PGSC0003DMT400047309	PGSC0003DMG400018373	53.5402	107.633	-1.00743
		Conserved gene of unknown function	PGSC0003DMT400062617	PGSC0003DMG400024368	32.708	69.6458	-1.0904
		Anthocyanin 5-aromatic acyltransferase	PGSC0003DMT400069897	PGSC0003DMG400027180	5.63648	23.8396	-2.0805
	Receptor-like kinases	LRR receptor-like serine/threonine-protein kinase FLS2	PGSC0003DMT400021384	PGSC0003DMG400008296	18.7874	58.8633	-1.64761
signal transduction	Hormone signaling	LEAUX=ARABIDOPSIS auxin-regulated protein homolog	PGSC0003DMT400042074	PGSC0003DMG400016317	2.44734	8.67136	-1.82504
	Ion responsive	Calmodulin binding protein	PGSC0003DMT400027139	PGSC0003DMG400010468	10.1751	21.5186	-1.08054
		Calcium ion binding protein	PGSC0003DMT400001493	PGSC0003DMG401000554	112.808	237.117	-1.07172
	Kinases/Phosphatases	Inositol or phosphatidylinositol kinase	PGSC0003DMT400004869	PGSC0003DMG400001935	16.9929	35.3318	-1.05604
		Kinase	PGSC0003DMT400043075	PGSC0003DMG400016709	5.10856	14.907	-1.545
		Protein phosphatase	PGSC0003DMT400063755	PGSC0003DMG400024776	18.4635	52.3475	-1.50344
		CBL-interacting protein kinase 6	PGSC0003DMT400073317	PGSC0003DMG400028491	42.8698	87.9368	-1.03651
		Conserved gene of unknown function	CUFF.1488.6	PGSC0003DMG401005194	18.8614	58.2474	-1.62676
		Two-component sensor protein histidine protein kinase	PGSC0003DMT400058306	PGSC0003DMG402022640	10.5095	21.7414	-1.04876
	ROS-related	Lycopene beta cyclase, chloroplastic	PGSC0003DMT400027593	PGSC0003DMG400010637	4.63196	9.586	-1.04931
		2-hydroxyacid dehydrogenase	PGSC0003DMT400039961	PGSC0003DMG400015456	11.5138	28.3959	-1.30231
		IMP dehydrogenase/GMP reductase	PGSC0003DMT400078001	PGSC0003DMG400030336	12.4744	25.7992	-1.04835
	transcription factors	WRKY transcription factor-c	PGSC0003DMT400003637	PGSC0003DMG400001434	6.77789	38.6664	-2.51217
		Transcriptional factor TINY	PGSC0003DMT400005709	PGSC0003DMG400002235	6.22203	13.1429	-1.07883
		Zinc finger protein	PGSC0003DMT400006459	PGSC0003DMG400002519	16.0559	35.8435	-1.15861
		Nucleic acid binding protein	PGSC0003DMT400013992	PGSC0003DMG400005486	3.54113	17.126	-2.27391
		Transcription factor	PGSC0003DMT400020031	PGSC0003DMG400007749	6.65816	16.3069	-1.29229
		Zinc finger protein	PGSC0003DMT400025984	PGSC0003DMG400010027	11.7075	24.1959	-1.04733
		Zinc finger protein	PGSC0003DMT400037771	PGSC0003DMG400014574	1.14661	3.83858	-1.7432
		Ethylene response factor 4	PGSC0003DMT400041328	PGSC0003DMG400016004	17.9314	67.7081	-1.91684
		AP2/ERF domain-containing transcription factor	PGSC0003DMT400053152	PGSC0003DMG400020625	59.3359	124.482	-1.06896
		DOF domain class transcription factor	PGSC0003DMT400010397	PGSC0003DMG400004062	32.0946	75.3688	-1.23164
		RAV	PGSC0003DMT400019296	PGSC0003DMG400007458	61.3126	162.81	-1.40893
		AG-motif binding protein-1	PGSC0003DMT400059989	PGSC0003DMG400023341	41.9216	124.618	-1.57174
		Transcription factor	PGSC0003DMT400055446	PGSC0003DMG400021526	1.21878	5.3039	-2.12162
		SCL domain class transcription factor	PGSC0003DMT400064187	PGSC0003DMG400024937	1.98995	7.53274	-1.92044
		Zinc finger family protein	PGSC0003DMT400077589	PGSC0003DMG400030177	2.20137	6.15073	-1.48236
		BZIP transcription factor	PGSC0003DMT400079474	PGSC0003DMG400030946	71.1157	169.098	-1.24962
	Transport related	Conserved gene of unknown function	PGSC0003DMT400001179	PGSC0003DMG400000443	6.11051	14.3349	-1.23017
		White-brown-complex ABC transporter family	PGSC0003DMT400004973	PGSC0003DMG400001967	0.242987	1.16901	-2.26634
		Proline-rich protein	PGSC0003DMT400007468	PGSC0003DMG400002880	15.7327	36.0721	-1.19712
		Oligopeptide transporter OPT family	PGSC0003DMT400016338	PGSC0003DMG400006385	55.8455	178.771	-1.6786
		Nitrate transporter	PGSC0003DMT400017804	PGSC0003DMG400006913	4.21397	10.7857	-1.35587
		Cationic amino acid transporter	PGSC0003DMT400018872	PGSC0003DMG400007317	4.19611	10.0953	-1.26656
		Aquaglyceroporin (Tonoplast intrinsic protein (Tipa))	PGSC0003DMT400024847	PGSC0003DMG400009604	20.8588	47.773	-1.19554
		Conserved gene of unknown function	PGSC0003DMT400060935	PGSC0003DMG400023700	30.7546	74.5161	-1.27675
		Non-specific lipid-transfer protein	PGSC0003DMT400070474	PGSC0003DMG400027400	2.36982	6.88963	-1.53965
		Oligopeptide transporter	PGSC0003DMT400075163	PGSC0003DMG400029242	3.89527	8.56651	-1.13699
		Nodulin	PGSC0003DMT400076498	PGSC0003DMG400029744	27.603	55.9393	-1.01904
		Peptide transporter	PGSC0003DMT400078221	PGSC0003DMG400030438	17.7501	62.9856	-1.82719
		Non-specific lipid-transfer protein	PGSC0003DMT400084732	PGSC0003DMG400034309	10.3647	27.2224	-1.39312
	Ubiquitylation-related	Ubiquitin-protein ligase	PGSC0003DMT400004642	PGSC0003DMG400001841	15.0766	38.8027	-1.36384
		Ubiquitin-protein ligase	PGSC0003DMT400057710	PGSC0003DMG400022403	1.52028	4.56803	-1.58723
		Ubiquitin-protein ligase	PGSC0003DMT400060674	PGSC0003DMG400023602	2.98243	6.10509	-1.03353
		EIN3-binding F-box protein 1	PGSC0003DMT400079445	PGSC0003DMG400030928	39.6957	104.678	-1.3989
others	others	Conserved gene of unknown function	PGSC0003DMT400000942	PGSC0003DMG400000353	5.46629	17.4474	-1.67438
		Blue (Type 1) copper domain	PGSC0003DMT400003642	PGSC0003DMG400001437	11.0622	23.3412	-1.07724
		DNAJ protein	PGSC0003DMT400007728	PGSC0003DMG400002987	72.6778	191.299	-1.39624
		AT-hook DNA-binding protein	PGSC0003DMT400024250	PGSC0003DMG400009365	3.57977	8.52821	-1.25238
		DNA binding protein	PGSC0003DMT400024265	PGSC0003DMG400009378	2.81572	10.034	-1.83331
		Photoreceptor-interacting protein	PGSC0003DMT400026008	PGSC0003DMG400010034	1.96133	4.1098	-1.06724
		UPA23	PGSC0003DMT400028220	PGSC0003DMG400010881	1.09991	5.82297	-2.40437
		Patellin-6	PGSC0003DMT400030364	PGSC0003DMG400011618	1.20724	3.35475	-1.47449
		Conserved gene of unknown function	PGSC0003DMT400030630	PGSC0003DMG400011730	115.475	287.837	-1.31768
		Conserved gene of unknown function	PGSC0003DMT400032386	PGSC0003DMG400012438	8.44437	23.7676	-1.49293
		M18S-3Ap	PGSC0003DMT400049067	PGSC0003DMG400019072	3.35308	8.03479	-1.26078
		Transducin	PGSC0003DMT400054500	PGSC0003DMG400021151	2.70898	11.202	-2.04794
		Conserved gene of unknown function	PGSC0003DMT400055482	PGSC0003DMG400021545	14.9755	40.3032	-1.42829
		F-box family protein	PGSC0003DMT400060940	PGSC0003DMG400023703	143.045	333.007	-1.21909
		Embryo-specific 3	PGSC0003DMT400061155	PGSC0003DMG400023797	28.0129	60.8795	-1.11987
		DnaJ isoform	PGSC0003DMT400062598	PGSC0003DMG400024357	17.7192	49.2771	-1.47561
		Microtubule-associated protein TORTIFOLIA1	PGSC0003DMT400063182	PGSC0003DMG400024575	3.78015	9.23171	-1.28815
		RNA binding protein	PGSC0003DMT400066647	PGSC0003DMG400025900	0	1.1258	#VALUE!
		Splicing factor U2af small subunit A	PGSC0003DMT400068226	PGSC0003DMG400026524	4.72806	16.3772	-1.79237
		FH protein NFH2	PGSC0003DMT400071147	PGSC0003DMG400027669	1.40871	5.02725	-1.8354
		Bcl-2-associated athanogene	PGSC0003DMT400091458	PGSC0003DMG400041029	23.7503	99.7287	-2.07006
		Bcl-2-associated athanogene	CUFF.9820.1	PGSC0003DMG400041029	9.96052	35.6488	-1.83956
unknown	unknown	Gene of unknown function	PGSC0003DMT400014391	PGSC0003DMG400005645	0	1.04831	#VALUE!
		Conserved gene of unknown function	PGSC0003DMT400014442	PGSC0003DMG400005666	1.92511	8.70165	-2.17635
		Conserved gene of unknown function	PGSC0003DMT400031811	PGSC0003DMG400012204	0.590912	1.89861	-1.68393
		Conserved gene of unknown function	PGSC0003DMT400035603	PGSC0003DMG400013692	9.85763	20.5375	-1.05895
		Conserved gene of unknown function	PGSC0003DMT400049531	PGSC0003DMG400019241	1.21822	2.90754	-1.25503
		Conserved gene of unknown function	PGSC0003DMT400051403	PGSC0003DMG400019964	1.48323	5.46144	-1.88054
		Conserved gene of unknown function	PGSC0003DMT400051812	PGSC0003DMG400020109	1.68061	5.76463	-1.77824
		Conserved gene of unknown function	PGSC0003DMT400058588	PGSC0003DMG400022760	1.85175	7.30453	-1.97991
		Gene of unknown function	PGSC0003DMT400065263	PGSC0003DMG400025368	10.1405	33.1599	-1.70931
		Conserved gene of unknown function	PGSC0003DMT400066070	PGSC0003DMG400025721	15.0391	35.2634	-1.22945
		Conserved gene of unknown function	PGSC0003DMT400066530	PGSC0003DMG400025854	1.45554	3.81997	-1.392
		Conserved gene of unknown function	PGSC0003DMT400079797	PGSC0003DMG400031075	1.87623	9.11113	-2.27979
		Gene of unknown function	PGSC0003DMT400081531	PGSC0003DMG400031908	0	1.33017	#VALUE!
		Conserved gene of unknown function	PGSC0003DMT400082037	PGSC0003DMG400032216	7.65526	19.0546	-1.31562

## Sheet: up-novel
DMT	DMG	Location	E3 flg22	E3 H2O	log2(fc)
TCONS_00001225	XLOC_000799	ST4.03ch00:44769580-44770074	60.706	17.5242	1.79249
TCONS_00002147	XLOC_001396	ST4.03ch00:30415827-30416515	179.08	47.8986	1.90255
TCONS_00002418	XLOC_001592	ST4.03ch00:40778082-40779591	51.7944	10.5131	2.3006
TCONS_00002419	XLOC_001592	ST4.03ch00:40778082-40779591	258.919	74.1283	1.8044
TCONS_00002588	XLOC_001754	ST4.03ch00:34486487-34486753	1209.22	568.198	1.0896
TCONS_00002647	XLOC_001813	ST4.03ch00:40987427-40987753	94.0843	8.61741	3.44863
TCONS_00002698	XLOC_001864	ST4.03ch00:44405904-44406439	12.2164	4.20558	1.53845
TCONS_00002709	XLOC_001875	ST4.03ch00:44800920-44801342	50.3845	7.38509	2.77029
TCONS_00002743	XLOC_001909	ST4.03ch00:46243798-46244058	306.509	30.4063	3.33349
TCONS_00002781	XLOC_001947	ST4.03ch00:47917991-47918205	8411.76	1819.86	2.20858
TCONS_00004873	XLOC_003103	ST4.03ch01:60719622-60724784	3.94225	1.06642	1.88624
TCONS_00006581	XLOC_003742	ST4.03ch01:75228280-75229905	6.4904	0.983422	2.72242
TCONS_00007800	XLOC_004125	ST4.03ch01:82566108-82579639	142.926	41.0381	1.80023
TCONS_00009128	XLOC_004543	ST4.03ch01:1381292-1385352	6.18244	2.61144	1.24333
TCONS_00010930	XLOC_005546	ST4.03ch01:58197091-58198214	342.934	157.879	1.11911
TCONS_00014823	XLOC_007043	ST4.03ch01:64828318-64828823	1.28773	0	#NAME?
TCONS_00019942	XLOC_009131	ST4.03ch02:20393967-20395501	6.27111	2.24647	1.48106
TCONS_00021680	XLOC_009781	ST4.03ch02:35625770-35628803	17.8498	6.81765	1.38856
TCONS_00021694	XLOC_009787	ST4.03ch02:35686090-35688834	40.3311	17.0297	1.24384
TCONS_00023967	XLOC_010529	ST4.03ch02:22744866-22745463	8.7249	2.43119	1.84347
TCONS_00024006	XLOC_010568	ST4.03ch02:32292851-32293441	13.6426	2.00574	2.76592
TCONS_00024007	XLOC_010569	ST4.03ch02:32293833-32294219	31.9946	5.46991	2.54824
TCONS_00024022	XLOC_010584	ST4.03ch02:35713462-35714532	47.4696	19.9984	1.24712
TCONS_00024542	XLOC_010803	ST4.03ch03:5473104-5477874	31.5801	4.41444	2.83871
TCONS_00024543	XLOC_010803	ST4.03ch03:5473104-5477874	60.5227	7.07784	3.0961
TCONS_00024553	XLOC_010807	ST4.03ch03:5511118-5525050	83.0134	9.11026	3.18778
TCONS_00026647	XLOC_011789	ST4.03ch03:49967697-49968609	520.876	121.444	2.10065
TCONS_00028285	XLOC_012366	ST4.03ch03:60801427-60814983	5.70499	1.66434	1.77727
TCONS_00033102	XLOC_014402	ST4.03ch03:12676579-12676807	73.3876	0	#NAME?
TCONS_00033138	XLOC_014438	ST4.03ch03:37657302-37658138	5.09637	1.22236	2.0598
TCONS_00033203	XLOC_014503	ST4.03ch03:49557166-49557354	6209.92	860.579	2.8512
TCONS_00036520	XLOC_016043	ST4.03ch04:65524400-65528467	1.8172	0.416174	2.12646
TCONS_00040370	XLOC_017798	ST4.03ch04:64122602-64123574	110.19	27.1963	2.0185
TCONS_00040883	XLOC_017978	ST4.03ch04:68554709-68589625	22.6952	8.55972	1.40675
TCONS_00041505	XLOC_018209	ST4.03ch04:5237386-5238555	4.57701	1.42665	1.68178
TCONS_00041507	XLOC_018211	ST4.03ch04:5387238-5387657	19.8552	3.64176	2.44681
TCONS_00041648	XLOC_018352	ST4.03ch04:61975554-61976496	364.231	130.623	1.47944
TCONS_00041649	XLOC_018353	ST4.03ch04:62011857-62012700	82.2989	25.8202	1.67237
TCONS_00041675	XLOC_018379	ST4.03ch04:67575352-67576164	179.435	68.236	1.39486
TCONS_00045854	XLOC_020201	ST4.03ch05:9683190-9686397	13.8038	5.10414	1.43533
TCONS_00047088	XLOC_020891	ST4.03ch05:46384306-46385611	6.71893	0.540212	3.63663
TCONS_00047416	XLOC_021027	ST4.03ch05:49718275-49722320	9.21911	3.33693	1.46611
TCONS_00047835	XLOC_021173	ST4.03ch05:1809983-1811173	25.8164	2.70155	3.25643
TCONS_00047850	XLOC_021188	ST4.03ch05:4120793-4122006	4.99878	0.571618	3.12845
TCONS_00047866	XLOC_021204	ST4.03ch05:5356970-5357248	279.545	109.684	1.34973
TCONS_00047873	XLOC_021211	ST4.03ch05:7968432-7969154	10.2182	2.73971	1.89905
TCONS_00054881	XLOC_024283	ST4.03ch06:51811401-51816669	8.62145	1.92727	2.16138
TCONS_00055864	XLOC_024668	ST4.03ch06:58423002-58440135	15.8134	2.28115	2.79332
TCONS_00056126	XLOC_024794	ST4.03ch06:34839327-34840253	5.80846	1.07522	2.43352
TCONS_00056199	XLOC_024867	ST4.03ch06:56117394-56117668	131.97	41.6708	1.66311
TCONS_00056202	XLOC_024870	ST4.03ch06:56579822-56580331	12.6682	3.17508	1.99635
TCONS_00058796	XLOC_026045	ST4.03ch07:51311985-51313103	486.106	126.757	1.9392
TCONS_00064243	XLOC_028542	ST4.03ch08:34362508-34365349	58.3855	22.9956	1.34425
TCONS_00068256	XLOC_030238	ST4.03ch08:44025342-44026084	46.2714	2.34923	4.29986
TCONS_00068947	XLOC_030500	ST4.03ch08:50829285-50839042	363.958	148.216	1.29607
TCONS_00069672	XLOC_030781	ST4.03ch08:4073798-4074229	2.03322	0	#NAME?
TCONS_00072400	XLOC_032163	ST4.03ch09:55734102-55735227	423.663	64.885	2.70696
TCONS_00072402	XLOC_032164	ST4.03ch09:55737486-55759081	479.477	82.6811	2.53583
TCONS_00073438	XLOC_032539	ST4.03ch09:1335912-1338308	12.4948	3.24008	1.94722
TCONS_00073602	XLOC_032605	ST4.03ch09:2401997-2407057	61.8302	18.4162	1.74734
TCONS_00078881	XLOC_035207	ST4.03ch10:49778861-49780311	28.3211	11.2286	1.3347
TCONS_00079009	XLOC_035273	ST4.03ch10:51610766-51629554	221.136	65.2269	1.76139
TCONS_00081974	XLOC_036634	ST4.03ch10:47307205-47308467	70.9579	29.3263	1.27477
TCONS_00082005	XLOC_036649	ST4.03ch10:47882482-47883491	42.6213	11.7439	1.85966
TCONS_00082124	XLOC_036707	ST4.03ch10:49774230-49778346	177.573	50.7662	1.80647
TCONS_00082126	XLOC_036708	ST4.03ch10:49804661-49807869	7.97849	2.24645	1.82847
TCONS_00082128	XLOC_036710	ST4.03ch10:49877185-49893131	6.30828	2.8279	1.15752
TCONS_00083294	XLOC_037267	ST4.03ch10:42833220-42834187	15.5937	7.39198	1.07693
TCONS_00083295	XLOC_037268	ST4.03ch10:42838669-42839440	40.7027	13.2436	1.61983
TCONS_00083335	XLOC_037308	ST4.03ch10:51632994-51633885	11.4702	4.24381	1.43446
TCONS_00083350	XLOC_037323	ST4.03ch10:53492455-53492818	28.8937	5.12014	2.4965
TCONS_00086138	XLOC_038547	ST4.03ch11:43057627-43090829	8.59686	2.81125	1.6126
TCONS_00087601	XLOC_039125	ST4.03ch11:11597556-11605813	155.746	32.04	2.28125
TCONS_00089649	XLOC_040065	ST4.03ch12:1418736-1421818	23.7411	7.85876	1.59501
TCONS_00091769	XLOC_041117	ST4.03ch12:54336905-54349547	5.16977	1.65526	1.64305
TCONS_00091791	XLOC_041125	ST4.03ch12:54631857-54648845	41.2008	6.18643	2.73549
TCONS_00096094	XLOC_043060	ST4.03ch12:1644178-1645017	158.881	57.972	1.45452
TCONS_00096130	XLOC_043096	ST4.03ch12:11447157-11447640	16.2075	1.56963	3.36817

## Sheet: down-novel
DMT	DMG	Location	E3 flg22	E3 H2O	log2(fc)
TCONS_00002703	XLOC_001869	ST4.03ch00:44592249-44592711	0	1.54226	#VALUE!
TCONS_00006875	XLOC_003837	ST4.03ch01:76685682-76686767	4.69003	14.8486	-1.66266
TCONS_00030231	XLOC_013316	ST4.03ch03:39874918-39876990	1.54604	3.85782	-1.3192
TCONS_00044309	XLOC_019585	ST4.03ch05:48559648-48560825	0	4.35538	#VALUE!
TCONS_00047950	XLOC_021288	ST4.03ch05:44036815-44037111	0	6.89618	#VALUE!
