# Supplementary material for: Phytophthora infestans RXLR effector Pi04089 perturbs diverse defense-related genes to suppress host immunity
Source: BMC Plant Biol. 2021 Dec 9;21:582. doi: 10.1186/s12870-021-03364-0 (PMC8656059; doi:10.1186/s12870-021-03364-0)
Supplement: Supplementary file 6 — Additional file 6: Table S5 DEGs triggered by flg22 in the Pi04089 transgenic line. [file 12870_2021_3364_MOESM6_ESM.xlsx]

## Sheet: up-DMG
Classify-level1	Classify-level2	Func	DMT	DMG	Line6 flg22	Line6 H2O	log2(fc)
ACRE genes	ACRE genes	Avr9/Cf-9 induced kinase 1	PGSC0003DMT400005987	PGSC0003DMG400002327	66.1672	27.2424	1.28026
		Avr9/Cf-9 rapidly elicited protein 65	CUFF.5174.2	PGSC0003DMG400003216	15.6939	5.43428	1.53004
		Avr9/Cf-9 rapidly elicited protein 65	CUFF.5175.1	PGSC0003DMG400003216	10.9966	4.69347	1.22833
		Avr9/Cf-9 rapidly elicited protein 65	PGSC0003DMT400008346	PGSC0003DMG400003217	420.151	200.336	1.06848
		Avr9/Cf-9 rapidly elicited protein 75	PGSC0003DMT400045826	PGSC0003DMG400017769	38.9421	5.25264	2.89021
		Avr9/Cf-9 rapidly elicited protein 20	PGSC0003DMT400064403	PGSC0003DMG400025022	233.381	108.221	1.1087
		Avr9/Cf-9 rapidly elicited protein 1	PGSC0003DMT400067472	PGSC0003DMG400026232	26.1726	7.58641	1.78657
		Avr9/Cf-9 rapidly elicited protein 169	PGSC0003DMT400071105	PGSC0003DMG400027649	173.503	49.0173	1.82359
		Avr9/Cf-9 induced kinase 1	PGSC0003DMT400071701	PGSC0003DMG400027893	10.8643	4.63258	1.22971
		Avr9/Cf-9 rapidly elicited protein 74	PGSC0003DMT400075778	PGSC0003DMG400029464	28.6396	8.98913	1.67176
		Avr9/Cf-9 rapidly elicited protein 180	PGSC0003DMT400077566	PGSC0003DMG400030163	55.6591	27.6037	1.01176
		Avr9/Cf-9 rapidly elicited protein 180	PGSC0003DMT400083449	PGSC0003DMG400033317	737.814	368.74	1.00065
		Avr9/Cf-9 rapidly elicited protein 65	PGSC0003DMT400094318	PGSC0003DMG400043889	1186.64	507.744	1.22471
		ACRE 132	CUFF.5973.1	PGSC0003DMG400047336	5.99007	2.13124	1.49088
		Avr9/Cf-9 rapidly elicited protein 141	PGSC0003DMT400068189	PGSC0003DMG401026519	7.19007	2.27584	1.6596
FLARE genes roles as effector proteins	Antimicrobials	S-locus-specific glycoprotein S6	PGSC0003DMT400036051	PGSC0003DMG400013886	73.1377	25.8705	1.49931
		Proteinase inhibitor type-2 CEVI57	PGSC0003DMT400039544	PGSC0003DMG400015290	14.6607	4.00047	1.87371
		Class IV chitinase	PGSC0003DMT400064504	PGSC0003DMG400025063	431.022	175.017	1.30027
		S-locus-specific glycoprotein S6	PGSC0003DMT400067264	PGSC0003DMG400026155	22.0242	9.19741	1.25979
	Cell wall modification	Transferase	PGSC0003DMT400001086	PGSC0003DMG400000411	33.4034	13.9089	1.26399
		UDP-glucosyltransferase	PGSC0003DMT400022170	PGSC0003DMG400008600	2.57194	1.05915	1.27995
		Glucosyltransferase	PGSC0003DMT400030982	PGSC0003DMG400011872	45.7928	12.2942	1.89714
		Glucosyltransferase	CUFF.9385.3	PGSC0003DMG400011872	66.3517	33.1454	1.00132
		Glucosyl/glucuronosyl transferases	PGSC0003DMT400053854	PGSC0003DMG400020896	0.799299	0.187453	2.0922
		Conserved gene of unknown function	PGSC0003DMT400003883	PGSC0003DMG401001531	17.2609	7.88155	1.13095
		Beta-fructofuranosidase	PGSC0003DMT400072608	PGSC0003DMG402028252	37.1158	16.2834	1.18863
	Hormone biosynthesis	ACC synthase	CUFF.11564.3	PGSC0003DMG400005825	23.7212	4.57081	2.37565
		ACC synthase	PGSC0003DMT400014932	PGSC0003DMG400005825	107.55	36.0454	1.57713
	Secondary products	Arabinogalactan peptide 22	CUFF.16263.1	PGSC0003DMG400000317	324.007	139.934	1.21128
		Hydrolase, alpha/beta fold family protein	PGSC0003DMT400001929	PGSC0003DMG400000732	28.4889	7.04235	2.01627
		Chorismate mutase 1	PGSC0003DMT400003643	PGSC0003DMG400001438	67.0512	31.9314	1.07029
		Arogenate dehydratase	PGSC0003DMT400018339	PGSC0003DMG400007122	521.551	167.181	1.6414
		Conserved gene of unknown function	PGSC0003DMT400022118	PGSC0003DMG400008580	102.063	42.8001	1.25377
		Phosphoglycerate mutase	PGSC0003DMT400024493	PGSC0003DMG400009472	192.81	91.8886	1.06922
		Ornithine decarboxylase	PGSC0003DMT400025792	PGSC0003DMG400009959	413.646	198.919	1.05621
		Digalactosyldiacylglycerol synthase 2, chloroplastic	CUFF.14297.3	PGSC0003DMG400010279	10.8602	2.14537	2.33976
		Arabinogalactan-protein	PGSC0003DMT400045796	PGSC0003DMG400017758	744.639	362.958	1.03674
		Arabinogalactan-protein	PGSC0003DMT400045829	PGSC0003DMG400017772	489.299	242.989	1.00982
		Hydrolase	PGSC0003DMT400069907	PGSC0003DMG400027185	22.0784	9.7196	1.18367
		Cytochrome P450	PGSC0003DMT400086965	PGSC0003DMG400036536	2.3808	0.439596	2.4372
		Poly [ADP-ribose] polymerase 2	CUFF.12169.2	PGSC0003DMG402030070	3.8409	1.52301	1.33452
Other FLARE genes	sugar metabolism	Endo-1,4-beta-glucanase	PGSC0003DMT400057164	PGSC0003DMG400022208	10.5215	3.39486	1.63192
	Amino acid metabolism	1-aminocyclopropane-1-carboxylate synthase 2	PGSC0003DMT400000553	PGSC0003DMG400000193	5.25978	2.25331	1.22296
		Glutamate decarboxylase isozyme 3	PGSC0003DMT400003252	PGSC0003DMG400001287	249.255	56.8579	2.13219
		Matrix metalloprotease 1	PGSC0003DMT400004843	PGSC0003DMG400001923	74.893	24.1731	1.63143
		Matrix metalloprotease 1	PGSC0003DMT400004844	PGSC0003DMG400001923	191.759	71.6855	1.41954
		Glutamate decarboxylase 4a	CUFF.432.1	PGSC0003DMG400002473	676.025	162.099	2.0602
		Amine oxidase	PGSC0003DMT400009420	PGSC0003DMG400003660	27.0817	11.9737	1.17745
		Acetylglucosaminyltransferase	PGSC0003DMT400032896	PGSC0003DMG400012635	28.0661	12.6759	1.14674
		CND41, chloroplast nucleoid DNA binding protein	PGSC0003DMT400038275	PGSC0003DMG400014767	18.6058	6.33948	1.55331
		Aromatic amino acid decarboxylase 1A	PGSC0003DMT400038296	PGSC0003DMG400014779	136.25	33.7509	2.01326
		Glutamate decarboxylase isoform3	PGSC0003DMT400058594	PGSC0003DMG400022764	28.8541	8.53911	1.75662
		Aromatic amino acid decarboxylase 2	PGSC0003DMT400067600	PGSC0003DMG400026280	124.639	39.4551	1.65947
		Aromatic amino acid decarboxylase 2	PGSC0003DMT400067634	PGSC0003DMG400026300	26.8337	4.39108	2.6114
		Aromatic amino acid decarboxylase 1B	PGSC0003DMT400074709	PGSC0003DMG400029046	128.389	29.1662	2.13816
		Aromatic amino acid decarboxylase 1B	CUFF.12095.1	PGSC0003DMG400029046	30.7444	7.77874	1.98272
		Aromatic amino acid decarboxylase 1B	PGSC0003DMT400074719	PGSC0003DMG400029050	57.3481	13.4559	2.09151
		Phenylalanine ammonia-lyase	PGSC0003DMT400080548	PGSC0003DMG400031365	175.71	83.875	1.06689
		Phenylalanine ammonia-lyase 1	PGSC0003DMT400080765	PGSC0003DMG400031457	260.27	92.997	1.48475
		N-acetyltransferase	PGSC0003DMT400082122	PGSC0003DMG400032273	371.933	144.523	1.36375
		Basic 7S globulin 2 small subunit	PGSC0003DMT400083215	PGSC0003DMG400033123	42.573	19.0565	1.15966
		Acyltransferase	PGSC0003DMT400089311	PGSC0003DMG400038882	6.39642	2.91846	1.13206
		Basic 7S globulin 2 small subunit	PGSC0003DMT400091831	PGSC0003DMG400041402	41.0305	18.9578	1.1139
		Basic 7S globulin 2 small subunit	PGSC0003DMT400023203	PGSC0003DMG401008987	6.03054	1.69403	1.83183
		Phenylalanine ammonia-lyase	PGSC0003DMT400055488	PGSC0003DMG401021549	185.713	60.8948	1.60868
		Phenylalanine ammonia-lyase	CUFF.12839.3	PGSC0003DMG401021549	99.525	33.0308	1.59125
		Basic 7S globulin 2 small subunit	PGSC0003DMT400023204	PGSC0003DMG402008987	7.08551	2.08646	1.76381
		Phenylalanine ammonia-lyase	CUFF.12834.1	PGSC0003DMG402021564	71.3829	25.5043	1.48484
		Phenylalanine ammonia-lyase	PGSC0003DMT400055531	PGSC0003DMG402021564	76.0008	28.4052	1.41986
	Lipid biosynthesis	Protein ASC1	PGSC0003DMT400063292	PGSC0003DMG400024613	97.0016	34.3308	1.4985
	Lipid metabolism	Triacylglycerol lipase	PGSC0003DMT400005893	PGSC0003DMG400002291	104.692	45.9989	1.18648
		GDSL esterase/lipase	PGSC0003DMT400011185	PGSC0003DMG400004378	29.5939	6.20605	2.25355
		Phospholipase A1	PGSC0003DMT400052780	PGSC0003DMG400020487	52.9832	19.6781	1.42895
		Phospholipase A1	PGSC0003DMT400062084	PGSC0003DMG400024160	39.0411	19.2234	1.02213
		Phospholipase A1-Igamma3, chloroplastic	PGSC0003DMT400082410	PGSC0003DMG400032529	1.89848	0.793951	1.25773
		Phospholipase PLDb1	PGSC0003DMT400058532	PGSC0003DMG401022737	64.8427	24.4979	1.40428
	Miscellaneous	Cinnamic acid 4-hydroxylase	PGSC0003DMT400078290	PGSC0003DMG402030469	791.009	247.277	1.67757
	protein biosynthesis	Arogenate dehydratase 3	PGSC0003DMT400068261	PGSC0003DMG400026536	98.5291	45.2823	1.1216
		Arogenate dehydrogenase	PGSC0003DMT400078837	PGSC0003DMG400030683	219.051	80.4035	1.44593
	Sugar trasport/signalling	Hexose transporter	PGSC0003DMT400081426	PGSC0003DMG400031832	294.734	135.277	1.1235
signal perception	Homologs of disease resistance genes	Disease resistance protein R3a	PGSC0003DMT400024448	PGSC0003DMG400009455	1.74417	0.732692	1.25126
		Late blight resistance protein	PGSC0003DMT400047451	PGSC0003DMG400018441	2.69846	1.13183	1.25347
		TIR-NBS-LRR disease resistance	CUFF.15380.2	PGSC0003DMG400027797	6.07143	2.30095	1.39981
	Homologs of genes required for resistance	NtEIG-A1 protein	PGSC0003DMT400001664	PGSC0003DMG400000621	147.228	61.978	1.24823
		Response to dessication RD2	PGSC0003DMT400001927	PGSC0003DMG400000731	122.481	60.7924	1.0106
		Cytoplasmic small heat shock protein class I	PGSC0003DMT400005135	PGSC0003DMG400002028	28.1975	5.41773	2.37981
		Thaumatin	PGSC0003DMT400010891	PGSC0003DMG400004263	4.48077	2.02392	1.14659
		Ascorbate oxidase	CUFF.6865.3	PGSC0003DMG400005515	73.2144	27.3145	1.42246
		Ascorbate oxidase	PGSC0003DMT400014068	PGSC0003DMG400005515	41.133	16.0599	1.35684
		1-O-acylglucose:anthocyanin-O-acyltransferase	PGSC0003DMT400020689	PGSC0003DMG400008018	6.13374	2.9505	1.05581
		MLO1	CUFF.15819.1	PGSC0003DMG400008112	16.5587	4.89712	1.75759
		Membrane receptor 1	PGSC0003DMT400023527	PGSC0003DMG400009116	33.6621	16.7278	1.00887
		Small heat-shock protein homolog protein	PGSC0003DMT400023932	PGSC0003DMG400009255	7.41508	2.36686	1.64749
		HJTR2GH1 protein	CUFF.7375.7	PGSC0003DMG400010612	11.231	2.57818	2.12306
		HJTR2GH1 protein	CUFF.7375.9	PGSC0003DMG400010612	5.61146	2.00341	1.48592
		Soul heme-binding family protein	PGSC0003DMT400028623	PGSC0003DMG400011016	50.3114	11.8348	2.08785
		Light-inducible protein atls1	PGSC0003DMT400028669	PGSC0003DMG400011036	79.8344	38.6389	1.04696
		Chloroplast small heat shock protein class I	PGSC0003DMT400030381	PGSC0003DMG400011627	33.1338	15.9404	1.05561
		Polcalcin Jun o	PGSC0003DMT400034927	PGSC0003DMG400013427	80.532	18.6789	2.10815
		Polcalcin Jun o	CUFF.4304.3	PGSC0003DMG400013427	20.9177	4.93707	2.083
		4-coumarate--CoA ligase 2	PGSC0003DMT400036886	PGSC0003DMG400014223	1033.26	368.857	1.48606
		41 kD chloroplast nucleoid DNA binding protein (CND41)	PGSC0003DMT400038273	PGSC0003DMG400014766	18.1418	6.13782	1.56352
		Armadillo/beta-catenin repeat family protein	PGSC0003DMT400043007	PGSC0003DMG400016679	49.2444	15.5783	1.66042
		Polcalcin Jun o	PGSC0003DMT400052233	PGSC0003DMG400020261	622.424	271.572	1.19656
		Ascorbate oxidase	PGSC0003DMT400071761	PGSC0003DMG400027914	134.178	52.3836	1.35696
		RIN4c protein	PGSC0003DMT400071828	PGSC0003DMG400027945	217.9	104.658	1.05799
		Hin1	PGSC0003DMT400072343	PGSC0003DMG400028152	242.825	69.5321	1.80417
		Hin1	PGSC0003DMT400072344	PGSC0003DMG400028153	894.212	381.384	1.22937
		Hin1	PGSC0003DMT400072566	PGSC0003DMG400028235	53.8956	11.4918	2.22957
		Heat shock protein binding protein	PGSC0003DMT400072731	PGSC0003DMG400028304	20.7402	8.59847	1.27028
		Gene of unknown function	PGSC0003DMT400073575	PGSC0003DMG400028579	161.295	74.9996	1.10475
		4-coumarate--CoA ligase 2	PGSC0003DMT400074444	PGSC0003DMG400028929	327.964	95.1976	1.78454
		Conserved gene of unknown function	PGSC0003DMT400078145	PGSC0003DMG400030394	43.2827	18.2355	1.24704
		Conserved gene of unknown function	PGSC0003DMT400078349	PGSC0003DMG400030503	65.6691	25.8637	1.34429
		Conserved gene of unknown function	PGSC0003DMT400078350	PGSC0003DMG400030503	24.0319	9.49189	1.34018
		Stress induced protein	PGSC0003DMT400078879	PGSC0003DMG400030698	187.811	93.1885	1.01106
		Zinc-finger protein	PGSC0003DMT400091896	PGSC0003DMG400041467	90.6959	43.1124	1.07293
		Cucumber peeling cupredoxin	CUFF.10319.1	PGSC0003DMG401030920	449.27	174.485	1.36448
		Cucumber peeling cupredoxin	PGSC0003DMT400079427	PGSC0003DMG401030920	2067.29	815.158	1.34259
		Pleiotropic drug resistance protein 1	PGSC0003DMT400034130	PGSC0003DMG402013112	46.4553	22.2667	1.06096
	Receptor-like kinases	Receptor protein kinase	CUFF.5849.5	PGSC0003DMG400005689	4.9483	2.30093	1.10471
		Receptor kinase	PGSC0003DMT400029142	PGSC0003DMG400011205	3.36358	0.725453	2.21304
		Receptor kinase	PGSC0003DMT400029141	PGSC0003DMG400011205	4.41468	1.26677	1.80115
		Receptor protein kinase	PGSC0003DMT400034336	PGSC0003DMG400013201	4.5412	1.44498	1.65202
		Receptor protein kinase	PGSC0003DMT400035842	PGSC0003DMG400013798	38.6414	17.7613	1.12141
		Receptor kinase	PGSC0003DMT400040940	PGSC0003DMG400015835	40.6653	12.7955	1.66816
		Receptor-like kinase	PGSC0003DMT400044506	PGSC0003DMG400017278	12.0672	6.00273	1.0074
		Receptor protein kinase zmpk1	PGSC0003DMT400062337	PGSC0003DMG400024260	3.62832	1.39459	1.37946
		Brassinosteroid LRR receptor kinase	PGSC0003DMT400063400	PGSC0003DMG400024661	22.0717	8.02674	1.45931
		Receptor kinase	CUFF.10937.3	PGSC0003DMG400026154	5.93633	2.76454	1.10254
		BRASSINOSTEROID INSENSITIVE 1-associated receptor kinase 1	PGSC0003DMT400085762	PGSC0003DMG400035333	44.1984	20.2679	1.1248
		Lectin-receptor kinase 3	PGSC0003DMT400076465	PGSC0003DMG400029735	16.0738	7.623	1.07628
signal transduction	Hormone signaling	SAUR family protein	PGSC0003DMT400003228	PGSC0003DMG400001274	2.13937	0.463315	2.20712
		SAUR family protein	PGSC0003DMT400008364	PGSC0003DMG400003226	15.7883	6.65123	1.24716
		Auxin-induced protein X10A	PGSC0003DMT400012209	PGSC0003DMG400004785	2.59589	0.602451	2.10732
		Class II ethylene responsive element binding factor	PGSC0003DMT400033391	PGSC0003DMG400012828	9.90493	4.9138	1.01131
		DUF26 domain-containing protein 2	PGSC0003DMT400034271	PGSC0003DMG400013176	87.7489	19.7361	2.15254
		DUF26 domain-containing protein 2	CUFF.16371.2	PGSC0003DMG400013176	79.7443	25.4125	1.64985
		N-hydroxycinnamoyl-CoA:tyramine N-hydroxycinnamoyl transferase THT7-8	PGSC0003DMT400038282	PGSC0003DMG400014770	235.789	69.4958	1.7625
		Tyramine hydroxycinnamoyl transferase	PGSC0003DMT400038283	PGSC0003DMG400014771	2153.34	488.012	2.14159
		Tyramine hydroxycinnamoyl transferase	PGSC0003DMT400038284	PGSC0003DMG400014772	772.643	210.12	1.87859
		Tyramine hydroxycinnamoyl transferase	PGSC0003DMT400038291	PGSC0003DMG400014776	111.997	34.6964	1.69061
		Tyramine hydroxycinnamoyl transferase	PGSC0003DMT400038292	PGSC0003DMG400014777	116.754	26.2994	2.15037
		Tyramine hydroxycinnamoyl transferase	PGSC0003DMT400038293	PGSC0003DMG400014778	619.382	154.206	2.00597
		Auxin-regulated protein	PGSC0003DMT400040209	PGSC0003DMG400015560	1.96478	0.371983	2.40106
		Protein 2	PGSC0003DMT400044362	PGSC0003DMG400017223	169.195	82.0669	1.04382
		PEN1	PGSC0003DMT400054965	PGSC0003DMG400021331	357.188	146.267	1.28808
		Auxin-regulated protein	PGSC0003DMT400077929	PGSC0003DMG400030309	296.164	141.827	1.06227
		Synaptosomal associated protein	PGSC0003DMT400083166	PGSC0003DMG400033088	177.342	77.768	1.18928
		BTB/POZ domain-containing protein	PGSC0003DMT400069392	PGSC0003DMG401026984	20.4049	7.98534	1.35349
		Esterase PIR7B	PGSC0003DMT400072912	PGSC0003DMG401028367	44.1217	18.2662	1.27231
	Ion responsive	Calmodulin binding protein	CUFF.16220.3	PGSC0003DMG400000334	32.9567	15.9988	1.04261
		ACI19	PGSC0003DMT400003000	PGSC0003DMG400001181	61.6527	27.2665	1.17704
		Calcium ion binding protein	PGSC0003DMT400003364	PGSC0003DMG400001333	39.2135	12.3236	1.66993
		Calmodulin-binding protein	PGSC0003DMT400013769	PGSC0003DMG400005390	3.26363	0.668597	2.28727
		Calmodulin-binding protein	PGSC0003DMT400014397	PGSC0003DMG400005649	256.626	106.934	1.26295
		Potassium channel tetramerization domain-containing protein	CUFF.11563.1	PGSC0003DMG400005822	15.0759	7.30822	1.04466
		Calcium-binding allergen Ole e	PGSC0003DMT400021079	PGSC0003DMG400008163	245.735	114.889	1.09687
		Conserved gene of unknown function	PGSC0003DMT400021258	PGSC0003DMG400008242	26.0044	11.4704	1.18084
		Potassium channel tetramerization domain-containing protein	PGSC0003DMT400031803	PGSC0003DMG400012201	91.6075	45.0833	1.02287
		Calmodulin-binding protein	PGSC0003DMT400046621	PGSC0003DMG400018102	32.9267	10.18	1.69352
		Calcium-binding protein	PGSC0003DMT400059272	PGSC0003DMG400023028	27.813	9.27765	1.58393
		Pentatricopeptide repeat-containing protein	CUFF.1582.1	PGSC0003DMG400025244	9.39693	2.55938	1.87639
		Pentatricopeptide repeat-containing protein	PGSC0003DMT400064988	PGSC0003DMG400025244	16.6046	5.94848	1.48099
		Dicyanin	PGSC0003DMT400079384	PGSC0003DMG400030902	3.01616	0.934172	1.69095
		Dicyanin	PGSC0003DMT400079424	PGSC0003DMG400030918	63.7138	29.9362	1.08972
		Calmodulin-binding protein	PGSC0003DMT400082749	PGSC0003DMG400032792	40.633	19.0676	1.09153
		Cyclic nucleotide-gated calmodulin-binding ion channel	CUFF.8432.1	PGSC0003DMG402017989	152.027	71.2475	1.09342
	Kinases/Phosphatases	MAP protein kinase	PGSC0003DMT400001980	PGSC0003DMG400000752	2.42174	0.887763	1.4478
		GTPase activating protein	PGSC0003DMT400002711	PGSC0003DMG400001042	112.372	48.2929	1.2184
		Serine/threonine-protein kinase PBS1	PGSC0003DMT400002736	PGSC0003DMG400001059	32.1808	15.382	1.06495
		ATP binding protein	PGSC0003DMT400010341	PGSC0003DMG400004036	18.3072	8.94539	1.0332
		CBL-interacting protein kinase 1	PGSC0003DMT400011725	PGSC0003DMG400004601	8.67261	3.67964	1.2369
		Auxin-regulated dual specificity cytosolic kinase	PGSC0003DMT400012413	PGSC0003DMG400004860	286.6	118.354	1.27593
		Wall-associated kinase	CUFF.6092.4	PGSC0003DMG400005975	18.899	6.67428	1.50163
		Wall-associated kinase	CUFF.6092.5	PGSC0003DMG400005975	21.7689	7.9185	1.45897
		Kinase	PGSC0003DMT400015429	PGSC0003DMG400006022	5.37738	0.939538	2.51688
		ATP binding protein	PGSC0003DMT400017261	PGSC0003DMG400006729	10.9301	4.57025	1.25796
		Protein phosphatase 2C 23	PGSC0003DMT400022788	PGSC0003DMG400008840	87.7163	32.8614	1.41645
		Serine-threonine protein kinase, plant-type	PGSC0003DMT400026824	PGSC0003DMG400010351	4.54653	2.11882	1.1015
		Serine-threonine protein kinase, plant-type	PGSC0003DMT400027085	PGSC0003DMG400010447	42.9246	13.3509	1.68487
		ATP binding protein	PGSC0003DMT400031666	PGSC0003DMG400012143	46.0398	21.8291	1.07663
		Kinase	PGSC0003DMT400035192	PGSC0003DMG400013525	14.0326	6.83544	1.03767
		Inositol polyphosphate multikinase	PGSC0003DMT400036900	PGSC0003DMG400014228	16.3135	5.20936	1.64689
		Serine/threonine-protein kinase cx32	PGSC0003DMT400038068	PGSC0003DMG400014678	37.0936	18.5197	1.00211
		Serine/threonine kinase	PGSC0003DMT400040935	PGSC0003DMG400015834	2.52579	0.659365	1.93758
		Shikimate kinase, chloroplastic	PGSC0003DMT400042674	PGSC0003DMG400016553	59.7564	29.5993	1.01353
		ATP binding protein	PGSC0003DMT400044088	PGSC0003DMG400017106	7.8864	3.57797	1.14023
		Protein phosphatase 2a, regulatory subunit	PGSC0003DMT400045008	PGSC0003DMG400017455	34.1078	17.0451	1.00075
		Serine-threonine protein kinase, plant-type	PGSC0003DMT400046778	PGSC0003DMG400018163	2.37851	1.12099	1.08529
		ATP binding protein	PGSC0003DMT400047488	PGSC0003DMG400018452	9.25159	4.43112	1.06203
		ATP binding protein	CUFF.11220.6	PGSC0003DMG400019278	7.66861	2.09696	1.87066
		ATP binding protein	PGSC0003DMT400051546	PGSC0003DMG400020023	3.26886	1.24419	1.39358
		Adenylate kinase family	CUFF.4286.2	PGSC0003DMG400020217	28.0607	11.7998	1.24979
		Calcineurin B 1	PGSC0003DMT400052803	PGSC0003DMG400020493	136.31	67.2458	1.01937
		ATP binding protein	PGSC0003DMT400053890	PGSC0003DMG400020909	18.9286	9.05969	1.06303
		ATP binding / carbohydrate binding / kinase/ protein kinase/ protein serine/threonine kinase/ protein tyrosine kinase/ sugar binding	PGSC0003DMT400057673	PGSC0003DMG400022391	2.72869	0.548907	2.31357
		ATP binding protein	PGSC0003DMT400058068	PGSC0003DMG400022543	27.9705	13.5011	1.05083
		ATP binding protein	PGSC0003DMT400058082	PGSC0003DMG400022547	8.03121	2.77621	1.5325
		ATP binding protein	PGSC0003DMT400058190	PGSC0003DMG400022592	10.2846	4.63013	1.15136
		ATP binding protein	PGSC0003DMT400064597	PGSC0003DMG400025102	33.856	14.9992	1.17453
		Protein kinase	PGSC0003DMT400065260	PGSC0003DMG400025365	59.2807	28.0469	1.07972
		ATP binding protein	PGSC0003DMT400065943	PGSC0003DMG400025668	208.283	63.1095	1.72261
		Serine/threonine protein kinase family protein	PGSC0003DMT400067833	PGSC0003DMG400026384	115.462	53.0894	1.12092
		Inositol polyphosphate kinase	PGSC0003DMT400068086	PGSC0003DMG400026481	20.8069	7.83291	1.40944
		Serine-threonine protein kinase, plant-type	CUFF.4384.5	PGSC0003DMG400026748	4.42142	1.98813	1.1531
		ATP binding / carbohydrate binding / kinase/ protein kinase/ protein serine/threonine kinase/ protein tyrosine kinase/ sugar binding	PGSC0003DMT400070026	PGSC0003DMG400027233	4.95799	2.10929	1.233
		Serine/threonine-protein kinase cdk9	PGSC0003DMT400073941	PGSC0003DMG400028733	5.72267	2.40622	1.24992
		Kinase	PGSC0003DMT400077519	PGSC0003DMG400030144	6.29207	2.62406	1.26173
		Wall-associated kinase	PGSC0003DMT400078451	PGSC0003DMG400030536	15.6505	7.78364	1.00769
		Serine-threonine protein kinase, plant-type	PGSC0003DMT400081340	PGSC0003DMG400031802	61.4432	23.6522	1.37728
		Protein kinase	PGSC0003DMT400082362	PGSC0003DMG400032498	16.2039	7.82573	1.05005
		S-locus lectin protein kinase family protein	CUFF.4541.2	PGSC0003DMG400036104	47.2564	10.2162	2.20966
		S-locus lectin protein kinase family protein	CUFF.4540.2	PGSC0003DMG400036104	20.197	4.68317	2.10858
		S-locus lectin protein kinase family protein	CUFF.4541.3	PGSC0003DMG400036104	12.7395	3.29042	1.95296
		Serine-threonine protein kinase, plant-type	PGSC0003DMT400040125	PGSC0003DMG401015527	34.2223	12.5436	1.44798
		ATP binding protein	PGSC0003DMT400021857	PGSC0003DMG402008483	20.1802	5.01162	2.00959
		ATP binding protein	CUFF.12624.4	PGSC0003DMG402008483	54.0901	16.4932	1.71349
		Serine/threonine-protein phosphatase	PGSC0003DMT400063710	PGSC0003DMG402024761	218.229	99.9869	1.12603
	ROS-related	Glutamyl-tRNA reductase	PGSC0003DMT400008034	PGSC0003DMG400003105	191.564	88.1574	1.11967
		Alternative oxidase	PGSC0003DMT400019707	PGSC0003DMG400007613	69.1774	18.0859	1.93544
		Conserved gene of unknown function	PGSC0003DMT400032944	PGSC0003DMG400012655	23.3347	10.3984	1.16611
		NADPH-cytochrome P450 oxidoreductase	PGSC0003DMT400035801	PGSC0003DMG400013779	656.834	244.012	1.42858
		Cell wall peroxidase	PGSC0003DMT400036596	PGSC0003DMG400014110	16.0513	6.61532	1.27881
		Respiratory burst oxidase homolog protein C	PGSC0003DMT400036734	PGSC0003DMG400014168	791.008	373.481	1.08266
		Cell wall peroxidase	PGSC0003DMT400039065	PGSC0003DMG400015106	404.673	103.494	1.96721
		Cell wall peroxidase	PGSC0003DMT400039067	PGSC0003DMG400015106	267.475	101.194	1.40229
		Reticuline oxidase	PGSC0003DMT400046308	PGSC0003DMG400017976	249.559	117.073	1.09197
		Cell wall peroxidase	PGSC0003DMT400046455	PGSC0003DMG400018031	759.916	209.81	1.85676
		CYP71AU1	PGSC0003DMT400046700	PGSC0003DMG400018131	48.5561	23.0368	1.07571
		CYP71AU1	PGSC0003DMT400046854	PGSC0003DMG400018196	8.9787	3.71646	1.27258
		Nadhp hc toxin reductase	CUFF.14088.3	PGSC0003DMG400019885	4.61357	2.0575	1.16499
		Prephenate dehydrogenase	PGSC0003DMT400052381	PGSC0003DMG400020334	126.068	33.819	1.8983
		Cell wall peroxidase	CUFF.15429.2	PGSC0003DMG400027614	499.362	158.161	1.65869
		Cell wall peroxidase	CUFF.15429.1	PGSC0003DMG400027614	951.414	370.609	1.36018
		Conserved gene of unknown function	PGSC0003DMT400075916	PGSC0003DMG400029518	164.73	65.9832	1.31993
		Conserved gene of unknown function	PGSC0003DMT400080467	PGSC0003DMG400031326	4.81711	1.48693	1.69583
		Short chain dehydrogenase	PGSC0003DMT400083179	PGSC0003DMG400033099	172.273	85.3411	1.01338
		NADH-ubiquinone oxidoreductase chain 4	CUFF.3139.4	PGSC0003DMG400034811	162.932	72.4311	1.16959
	transcription factors	WRKY transcription factor 23	PGSC0003DMT400000215	PGSC0003DMG400000064	339.249	122.292	1.47202
		Zinc finger CCCH domain-containing protein 20	PGSC0003DMT400000933	PGSC0003DMG400000350	5.44918	2.55454	1.09298
		Transcription factor AP2-EREBP	PGSC0003DMT400005836	PGSC0003DMG400002272	16.4658	3.37171	2.28792
		MYB	PGSC0003DMT400014383	PGSC0003DMG400005641	80.8103	28.5889	1.49908
		Transcription factor	PGSC0003DMT400015803	PGSC0003DMG400006176	14.0898	6.26497	1.16928
		CHP-rich zinc finger protein	PGSC0003DMT400016179	PGSC0003DMG400006323	31.0545	7.30072	2.08869
		WRKY transcription factor	PGSC0003DMT400023502	PGSC0003DMG400009103	26.0829	9.17643	1.5071
		WRKY transcription factor 3	PGSC0003DMT400024632	PGSC0003DMG400009530	974.601	376.445	1.37237
		WRKY transcription factor	PGSC0003DMT400025113	PGSC0003DMG400009703	85.1873	32.7092	1.38094
		Ethylene-responsive transcription factor	PGSC0003DMT400026678	PGSC0003DMG400010309	29.923	5.47338	2.45075
		ERF transcription factor 4	PGSC0003DMT400027849	PGSC0003DMG400010724	70.5193	22.1261	1.67227
		WRKY-type transcription factor	CUFF.12992.1	PGSC0003DMG400011633	257.6	85.4543	1.59191
		WRKY transcription factor-30	PGSC0003DMT400031695	PGSC0003DMG400012160	48.0069	23.5009	1.03052
		WRKY transcription factor	CUFF.12516.3	PGSC0003DMG400012318	351.977	158.609	1.15001
		WRKY transcription factor	PGSC0003DMT400032091	PGSC0003DMG400012318	346.342	166.019	1.06085
		Transcription factor HBP-1b(C1)	CUFF.7721.1	PGSC0003DMG400012962	219.689	95.0354	1.20893
		AT-HSFB3 (Arabidopsis thaliana heat shock transcription factor B3)	PGSC0003DMT400070196	PGSC0003DMG400027283	7.20545	3.46377	1.05674
		Transcription factor TSRF1	PGSC0003DMT400044379	PGSC0003DMG400017231	99.3884	29.6971	1.74275
		WRKY transcription factor	PGSC0003DMT400046351	PGSC0003DMG400017990	14.557	6.76356	1.10586
		WRKY72	PGSC0003DMT400046570	PGSC0003DMG400018081	21.743	5.07378	2.09942
		R2r3-myb transcription factor	PGSC0003DMT400047219	PGSC0003DMG400018331	7.98946	3.46403	1.20565
		WRKY transcription factor	CUFF.14080.2	PGSC0003DMG400019408	362.289	171.403	1.07975
		WRKY transcription factor	CUFF.14079.1	PGSC0003DMG400019408	142.271	69.7262	1.02887
		Zinc finger protein	PGSC0003DMT400056051	PGSC0003DMG400021777	100.382	30.4051	1.72311
		WRKY transcription factor	PGSC0003DMT400059673	PGSC0003DMG400023196	3.33412	0.570153	2.54788
		COL domain class transcription factor	PGSC0003DMT400064406	PGSC0003DMG400025024	22.2978	8.71897	1.35467
		Ethylene-responsive transcription factor ERF114	CUFF.9688.2	PGSC0003DMG400025582	4.6516	1.11557	2.05995
		AP2 domain class transcription factor	PGSC0003DMT400067534	PGSC0003DMG400026260	4.85962	1.21903	1.99511
		ATERF-2/ATERF2/ERF2	PGSC0003DMT400067535	PGSC0003DMG400026261	111.408	20.7632	2.42376
		COL domain class transcription factor	PGSC0003DMT400068177	PGSC0003DMG400026515	10.8321	5.15156	1.07223
		Zinc finger protein	PGSC0003DMT400070044	PGSC0003DMG400027241	25.9054	11.5729	1.1625
		CHP-rich zinc finger protein	PGSC0003DMT400074526	PGSC0003DMG400028967	319.799	129.525	1.30393
		CHP-rich zinc finger protein	PGSC0003DMT400074528	PGSC0003DMG400028969	12.2496	3.85581	1.66763
		AP2/ERF domain-containing transcription factor	PGSC0003DMT400091347	PGSC0003DMG400040918	14.0095	3.6704	1.93239
		Zinc finger family protein	PGSC0003DMT400078987	PGSC0003DMG402030736	86.4731	33.1544	1.38305
	Transport related	Conserved gene of unknown function	CUFF.1873.2	PGSC0003DMG400000263	20.0615	5.33956	1.90963
		Conserved gene of unknown function	PGSC0003DMT400000712	PGSC0003DMG400000263	22.113	9.47642	1.22248
		Conserved gene of unknown function	PGSC0003DMT400006458	PGSC0003DMG400002518	187.164	40.4081	2.21159
		Phosphatidylcholine transfer protein	PGSC0003DMT400008320	PGSC0003DMG400003208	23.9095	11.3961	1.06904
		Transmembrane protein	PGSC0003DMT400018466	PGSC0003DMG400007163	121.265	59.5629	1.02568
		Conserved gene of unknown function	PGSC0003DMT400023480	PGSC0003DMG400009091	34.48	12.445	1.47019
		Transmembrane protein 14	PGSC0003DMT400037293	PGSC0003DMG400014390	74.3588	31.6544	1.2321
		PDR-type ABC transporter 2	CUFF.8565.6	PGSC0003DMG400019165	43.9717	19.9757	1.13833
		Organic anion transporter	PGSC0003DMT400050726	PGSC0003DMG400019697	54.1288	20.9599	1.36876
		Sialin	PGSC0003DMT400052347	PGSC0003DMG400020321	59.8433	12.6362	2.24363
		Sialin	CUFF.12620.1	PGSC0003DMG400020321	15.7253	3.90775	2.00868
		Phospholipid-transporting ATPase 9	PGSC0003DMT400064690	PGSC0003DMG400025126	42.9366	19.7721	1.11874
		Glucose-6-phosphate/phosphate translocator 2	PGSC0003DMT400065527	PGSC0003DMG400025495	6.37993	2.26755	1.4924
		Mitochondrial phosphate translocator	CUFF.540.2	PGSC0003DMG400034083	202.239	100.346	1.01108
		Charged multivesicular body protein	PGSC0003DMT400005018	PGSC0003DMG402001984	62.2237	30.3515	1.03569
	Ubiquitylation-related	Ubiquitin-protein ligase BRE1A	PGSC0003DMT400004156	PGSC0003DMG400001646	4.43777	1.99536	1.15318
		Spotted leaf protein	PGSC0003DMT400015179	PGSC0003DMG400005928	22.5443	6.92763	1.70233
		E3 ubiquitin ligase PUB14	PGSC0003DMT400015634	PGSC0003DMG400006102	33.9707	16.4089	1.04981
		Ubiquitin-protein ligase	PGSC0003DMT400019032	PGSC0003DMG400007376	64.2506	25.5486	1.33047
		Ring finger protein	PGSC0003DMT400024326	PGSC0003DMG400009405	15.1461	5.09013	1.57317
		Ring finger protein	PGSC0003DMT400029456	PGSC0003DMG400011326	134.002	62.9273	1.0905
		F-box/kelch protein	PGSC0003DMT400035085	PGSC0003DMG400013488	86.0271	14.3848	2.58025
		Ring finger protein	PGSC0003DMT400046825	PGSC0003DMG400018182	70.0574	29.9669	1.22517
		U-box protein	PGSC0003DMT400055051	PGSC0003DMG400021360	48.2748	17.0868	1.49838
		CMPG1b	PGSC0003DMT400058621	PGSC0003DMG400022775	170.255	81.7782	1.05791
		E3 ubiquitin ligase PUB14	PGSC0003DMT400073836	PGSC0003DMG400028687	35.1921	14.244	1.3049
		Plastid CUL1	CUFF.1305.1	PGSC0003DMG400035459	8.1173	3.48942	1.21801
others	others	Transparent testa glabra 1	CUFF.5184.1	PGSC0003DMG400000561	29.8053	14.4387	1.04562
		GTP binding protein	PGSC0003DMT400001705	PGSC0003DMG400000637	78.1379	32.3134	1.27389
		40S ribosomal protein S15	CUFF.13542.1	PGSC0003DMG400001128	57.0505	25.9931	1.13411
		Conserved gene of unknown function	PGSC0003DMT400008416	PGSC0003DMG400003250	23.244	7.77972	1.57907
		DREB1	PGSC0003DMT400010876	PGSC0003DMG400004255	3.38847	0.720563	2.23344
		Sigma factor binding protein 1	PGSC0003DMT400013810	PGSC0003DMG400005401	33.5253	14.6142	1.19788
		WD-repeat protein	PGSC0003DMT400014987	PGSC0003DMG400005849	20.7676	9.63735	1.10763
		DC1 domain containing protein	CUFF.1606.2	PGSC0003DMG400006309	58.856	16.1419	1.86638
		DC1 domain containing protein	PGSC0003DMT400016187	PGSC0003DMG400006326	21.1566	6.32205	1.74264
		Leucine rich repeat protein	PGSC0003DMT400016538	PGSC0003DMG400006458	2.21457	0.711682	1.63772
		Tubby	PGSC0003DMT400018209	PGSC0003DMG400007069	18.8507	8.81568	1.09648
		N-hydroxycinnamoyl/benzoyltransferase 6	CUFF.7366.2	PGSC0003DMG400007952	10.7911	4.65934	1.21164
		DNA binding protein	PGSC0003DMT400026096	PGSC0003DMG400010067	63.4603	31.0759	1.03006
		Conserved gene of unknown function	PGSC0003DMT400028676	PGSC0003DMG400011039	804.696	386.104	1.05945
		NtEIG-E80 protein	PGSC0003DMT400028799	PGSC0003DMG400011087	531.351	195.857	1.43987
		Uncharacterized Cys-rich domain	PGSC0003DMT400042614	PGSC0003DMG400016529	173.065	83.6875	1.04823
		Sorghum bicolor protein targeted either to mitochondria or chloroplast proteins T50848	PGSC0003DMT400042907	PGSC0003DMG400016638	88.0706	43.2056	1.02744
		Uncharacterized histidine-rich protein DDB_G0274557	PGSC0003DMT400043399	PGSC0003DMG400016845	19.6809	8.31431	1.24313
		Diphosphoinositol polyphosphate phosphohydrolase	PGSC0003DMT400043708	PGSC0003DMG400016977	47.5887	23.6681	1.00768
		ATFP4	CUFF.11065.1	PGSC0003DMG400017307	77.5756	17.7127	2.13082
		ATFP4	PGSC0003DMT400044590	PGSC0003DMG400017307	301.94	118.356	1.35113
		TPR domain containing protein	PGSC0003DMT400047443	PGSC0003DMG400018436	2.83275	1.18853	1.25302
		Tetratricopeptide-like helical	PGSC0003DMT400047873	PGSC0003DMG400018607	1.67063	0.417644	2.00005
		ATOFP6/OFP6	PGSC0003DMT400050511	PGSC0003DMG400019628	30.5192	15.2436	1.00151
		Autophagy protein	CUFF.15804.3	PGSC0003DMG400019634	37.3482	16.9518	1.1396
		Tetratricopeptide repeat protein	PGSC0003DMT400053134	PGSC0003DMG400020614	3.15284	1.36554	1.20718
		U-box protein	PGSC0003DMT400054947	PGSC0003DMG400021325	94.5583	46.0346	1.03849
		DNA binding protein	PGSC0003DMT400056685	PGSC0003DMG400022043	4.64725	0.882973	2.39594
		DNA binding protein	CUFF.10649.1	PGSC0003DMG400022043	4.56799	1.06602	2.09932
		Pirin	PGSC0003DMT400057126	PGSC0003DMG400022193	6.64248	2.93821	1.17678
		Actin binding protein	PGSC0003DMT400058304	PGSC0003DMG400022639	3.23943	1.34071	1.27275
		HMG-CoA synthase	CUFF.12449.2	PGSC0003DMG400022749	4.45107	1.81632	1.29313
		Glutamate receptor 2 plant	PGSC0003DMT400059098	PGSC0003DMG400022954	5.60243	1.9166	1.54751
		EIX receptor 1	CUFF.10355.2	PGSC0003DMG400022977	5.5647	2.50928	1.14903
		DsRNA-binding protein 2	CUFF.8669.1	PGSC0003DMG400023459	16.3566	5.81572	1.49185
		Conserved gene of unknown function	PGSC0003DMT400063744	PGSC0003DMG400024771	231.892	98.9336	1.22892
		Ankyrin repeat-containing protein	PGSC0003DMT400064924	PGSC0003DMG400025214	24.4524	11.201	1.12635
		Phytosulfokines	PGSC0003DMT400066127	PGSC0003DMG400025738	278.579	121.301	1.19949
		UPF0497 membrane protein PIMP1	PGSC0003DMT400071334	PGSC0003DMG400027748	399.108	99.0724	2.01022
		UPF0497 membrane protein PIMP1	CUFF.6318.2	PGSC0003DMG400027749	127.908	43.9609	1.54081
		CRK1 protein	PGSC0003DMT400073927	PGSC0003DMG400028730	2.61941	1.04306	1.32842
		TSI-1 protein	PGSC0003DMT400075430	PGSC0003DMG400029341	41.6695	19.8084	1.07288
		Nodule inception protein	PGSC0003DMT400076248	PGSC0003DMG400029643	8.80689	4.16682	1.07969
		Conserved gene of unknown function	PGSC0003DMT400076442	PGSC0003DMG400029727	10.683	5.20951	1.0361
		PAR-1b protein	PGSC0003DMT400077162	PGSC0003DMG400030006	112.459	50.3656	1.15888
		By genscan and genefinder	PGSC0003DMT400078357	PGSC0003DMG400030508	6.91049	2.70762	1.35176
		Tn7 reverse transcriptase	PGSC0003DMT400079001	PGSC0003DMG400030745	2.71929	1.17555	1.2099
		Phospho-2-dehydro-3-deoxyheptonate aldolase 1, chloroplastic	PGSC0003DMT400079161	PGSC0003DMG400030812	616.961	274.41	1.16885
		Plastid-targeted protein 2	PGSC0003DMT400079244	PGSC0003DMG400030843	4.12358	0.855588	2.26891
		HIPL1 protein	CUFF.9761.3	PGSC0003DMG400033065	1.3408	0.431648	1.63517
		Cf-2.2	PGSC0003DMT400083857	PGSC0003DMG400033632	1.49245	0.635962	1.23067
		F-box family protein	PGSC0003DMT400097155	PGSC0003DMG400046726	17.1053	7.08131	1.27236
unknown	unknown	Conserved gene of unknown function	PGSC0003DMT400002571	PGSC0003DMG400000987	51.4773	21.4344	1.26401
		Conserved gene of unknown function	PGSC0003DMT400003290	PGSC0003DMG400001307	66.9557	31.9152	1.06896
		Conserved gene of unknown function	PGSC0003DMT400006822	PGSC0003DMG400002645	52.2075	24.6388	1.08332
		Conserved gene of unknown function	PGSC0003DMT400009051	PGSC0003DMG400003518	49.7392	17.0222	1.54697
		Conserved gene of unknown function	PGSC0003DMT400012663	PGSC0003DMG400004940	16.6564	5.69488	1.54834
		Conserved gene of unknown function	PGSC0003DMT400013032	PGSC0003DMG400005078	10.8766	4.58316	1.24681
		Conserved gene of unknown function	PGSC0003DMT400013039	PGSC0003DMG400005083	4.55221	1.76992	1.36288
		Conserved gene of unknown function	PGSC0003DMT400014566	PGSC0003DMG400005702	543.658	156.541	1.79616
		Conserved gene of unknown function	PGSC0003DMT400015341	PGSC0003DMG400005982	6.55674	3.27522	1.00139
		Conserved gene of unknown function	PGSC0003DMT400016174	PGSC0003DMG400006320	21.0507	4.5192	2.21973
		Conserved gene of unknown function	PGSC0003DMT400016177	PGSC0003DMG400006321	57.5879	12.4988	2.20398
		Conserved gene of unknown function	PGSC0003DMT400016188	PGSC0003DMG400006327	20.252	5.42832	1.89949
		Conserved gene of unknown function	PGSC0003DMT400016370	PGSC0003DMG400006400	59.6391	26.4487	1.17306
		Conserved gene of unknown function	PGSC0003DMT400017476	PGSC0003DMG400006788	185.347	64.5306	1.52217
		Conserved gene of unknown function	PGSC0003DMT400017477	PGSC0003DMG400006789	77.3963	25.1635	1.62093
		Gene of unknown function	PGSC0003DMT400017741	PGSC0003DMG400006887	132.327	41.7416	1.66455
		Gene of unknown function	PGSC0003DMT400017780	PGSC0003DMG400006905	27.4778	12.414	1.14629
		Conserved gene of unknown function	PGSC0003DMT400020661	PGSC0003DMG400008008	18.6323	7.22908	1.36592
		Conserved gene of unknown function	PGSC0003DMT400025540	PGSC0003DMG400009867	215.609	86.7339	1.31375
		Gene of unknown function	PGSC0003DMT400028045	PGSC0003DMG400010818	16.9663	4.13035	2.03833
		Conserved gene of unknown function	PGSC0003DMT400030552	PGSC0003DMG400011701	5.06556	1.21817	2.05601
		Conserved gene of unknown function	CUFF.909.3	PGSC0003DMG400011701	23.1215	7.58178	1.60863
		Conserved gene of unknown function	PGSC0003DMT400030855	PGSC0003DMG400011821	3.87625	0.977818	1.98702
		Conserved gene of unknown function	PGSC0003DMT400031586	PGSC0003DMG400012120	51.2964	24.7544	1.05117
		Conserved gene of unknown function	CUFF.12536.3	PGSC0003DMG400012301	18.9169	7.52596	1.32973
		Conserved gene of unknown function	PGSC0003DMT400032053	PGSC0003DMG400012301	30.6542	14.9809	1.03296
		Gene of unknown function	PGSC0003DMT400032915	PGSC0003DMG400012643	2.5142	1.01749	1.30509
		Gene of unknown function	PGSC0003DMT400034044	PGSC0003DMG400013085	13.0692	6.23543	1.06761
		Conserved gene of unknown function	PGSC0003DMT400034713	PGSC0003DMG400013338	17.3476	5.93617	1.54713
		Conserved gene of unknown function	PGSC0003DMT400035058	PGSC0003DMG400013482	57.1551	24.3298	1.23216
		Gene of unknown function	PGSC0003DMT400036993	PGSC0003DMG400014260	181.106	76.3108	1.24687
		Conserved gene of unknown function	PGSC0003DMT400037733	PGSC0003DMG400014555	48.5733	18.9218	1.36011
		Conserved gene of unknown function	PGSC0003DMT400037981	PGSC0003DMG400014649	58.2047	20.3772	1.51418
		Conserved gene of unknown function	PGSC0003DMT400041025	PGSC0003DMG400015873	7.05205	3.04334	1.21239
		Conserved gene of unknown function	PGSC0003DMT400041922	PGSC0003DMG400016261	14.6844	7.2905	1.01019
		Conserved gene of unknown function	PGSC0003DMT400042472	PGSC0003DMG400016469	10.2024	3.14214	1.69909
		Conserved gene of unknown function	PGSC0003DMT400043513	PGSC0003DMG400016892	203.382	42.2274	2.26794
		Conserved gene of unknown function	PGSC0003DMT400043940	PGSC0003DMG400017053	16.2246	4.82997	1.7481
		Conserved gene of unknown function	CUFF.10982.1	PGSC0003DMG400018306	26.9003	11.7421	1.19593
		Conserved gene of unknown function	PGSC0003DMT400049507	PGSC0003DMG400019237	12.1723	5.94873	1.03295
		Conserved gene of unknown function	CUFF.10664.2	PGSC0003DMG400019566	11.5625	5.59928	1.04614
		Conserved gene of unknown function	PGSC0003DMT400051180	PGSC0003DMG400019879	27.7375	12.6901	1.12814
		Gene of unknown function	PGSC0003DMT400053340	PGSC0003DMG400020698	35.0171	13.5381	1.37103
		Conserved gene of unknown function	PGSC0003DMT400056380	PGSC0003DMG400021907	1.42419	0	#NAME?
		Conserved gene of unknown function	PGSC0003DMT400058632	PGSC0003DMG400022781	10.7567	4.31863	1.31659
		Conserved gene of unknown function	CUFF.8689.6	PGSC0003DMG400023343	67.5641	22.0805	1.61349
		Conserved gene of unknown function	PGSC0003DMT400064324	PGSC0003DMG400024991	25.7081	6.18137	2.05622
		Conserved gene of unknown function	PGSC0003DMT400065034	PGSC0003DMG400025266	260.113	107.416	1.27593
		Conserved gene of unknown function	PGSC0003DMT400065035	PGSC0003DMG400025267	46.4962	18.2831	1.3466
		Conserved gene of unknown function	PGSC0003DMT400066157	PGSC0003DMG400025747	120.208	34.4705	1.80209
		Conserved gene of unknown function	PGSC0003DMT400066508	PGSC0003DMG400025844	504.251	132.171	1.93174
		Conserved gene of unknown function	PGSC0003DMT400068470	PGSC0003DMG400026623	944.9	420.233	1.16897
		Gene of unknown function	PGSC0003DMT400070844	PGSC0003DMG400027551	61.5234	19.8282	1.63358
		Conserved gene of unknown function	PGSC0003DMT400071220	PGSC0003DMG400027693	3.96163	1.54437	1.35908
		Conserved gene of unknown function	PGSC0003DMT400071403	PGSC0003DMG400027781	128.948	38.3332	1.75013
		Conserved gene of unknown function	PGSC0003DMT400073300	PGSC0003DMG400028485	223.143	104.121	1.09971
		Conserved gene of unknown function	PGSC0003DMT400073333	PGSC0003DMG400028499	13.5822	5.12665	1.40563
		Gene of unknown function	PGSC0003DMT400074524	PGSC0003DMG400028965	175.397	62.0361	1.49945
		Conserved gene of unknown function	PGSC0003DMT400074530	PGSC0003DMG400028971	25.677	7.11473	1.8516
		Conserved gene of unknown function	PGSC0003DMT400074531	PGSC0003DMG400028972	479.734	162.274	1.56381
		Conserved gene of unknown function	PGSC0003DMT400074565	PGSC0003DMG400028984	63.3812	14.2076	2.1574
		Gene of unknown function	CUFF.12106.1	PGSC0003DMG400029054	8.71633	1.38913	2.64954
		Gene of unknown function	CUFF.12106.2	PGSC0003DMG400029054	36.8975	9.03373	2.03013
		Conserved gene of unknown function	PGSC0003DMT400074946	PGSC0003DMG400029151	119.903	55.8233	1.10293
		Conserved gene of unknown function	PGSC0003DMT400075390	PGSC0003DMG400029320	46.8414	19.4998	1.26433
		Gene of unknown function	PGSC0003DMT400078170	PGSC0003DMG400030408	29.1039	10.8986	1.41706
		Gene of unknown function	PGSC0003DMT400078312	PGSC0003DMG400030484	262.762	131.059	1.00354
		Conserved gene of unknown function	PGSC0003DMT400078471	PGSC0003DMG400030546	29.7314	11.9981	1.30919
		Conserved gene of unknown function	PGSC0003DMT400081461	PGSC0003DMG400031860	4.64343	2.12746	1.12606
		Conserved gene of unknown function	CUFF.6627.3	PGSC0003DMG400033893	15.9885	4.44632	1.84635
		Conserved gene of unknown function	CUFF.7002.1	PGSC0003DMG400035478	74.373	35.4065	1.07077
		Conserved gene of unknown function	PGSC0003DMT400085907	PGSC0003DMG400035478	237.991	117.552	1.0176
		Conserved gene of unknown function	PGSC0003DMT400089399	PGSC0003DMG400038970	14.7789	3.69076	2.00154

## Sheet: up-XLOC
Func	DMT	DMG	Loction	Line6 flg22	Line6 H2O	log2(fc)
No hits found	TCONS_00002147	XLOC_001396	ST4.03ch00:30415827-30416515	163.137	65.4187	1.31831
PREDICTED: glutamate decarboxylase 1, partial [Solanum tuberosum]	TCONS_00002418	XLOC_001592	ST4.03ch00:40778082-40779591	29.9223	5.93974	2.33275
PREDICTED: glutamate decarboxylase 1, partial [Solanum tuberosum]	TCONS_00002419	XLOC_001592	ST4.03ch00:40778082-40779591	180.639	43.0272	2.06979
No hits found	TCONS_00002643	XLOC_001809	ST4.03ch00:40603954-40604779	14.4471	5.50286	1.39252
No hits found	TCONS_00002647	XLOC_001813	ST4.03ch00:40987427-40987753	27.508	7.79536	1.81917
PREDICTED: LRR receptor-like serine/threonine-protein kinase RCH1 [Solanum tuberosum]	TCONS_00002685	XLOC_001851	ST4.03ch00:43408883-43409649	5.54155	2.70518	1.03456
No hits found	TCONS_00002707	XLOC_001873	ST4.03ch00:44776786-44777190	2.20945	0	#NAME?
phenylalanine ammonia-lyase [Solanum tuberosum]	TCONS_00002709	XLOC_001875	ST4.03ch00:44800920-44801342	28.1429	10.9795	1.35796
PREDICTED: phenylalanine ammonia-lyase [Solanum tuberosum]	TCONS_00002743	XLOC_001909	ST4.03ch00:46243798-46244058	145.226	34.2159	2.08556
PREDICTED: glutamate decarboxylase 4-like [Nicotiana tomentosiformis]	TCONS_00002781	XLOC_001947	ST4.03ch00:47917991-47918205	4783.1	1181.34	2.01752
No hits found	TCONS_00014815	XLOC_007035	ST4.03ch01:63126563-63127002	20.2471	8.26387	1.29283
PREDICTED: alpha-farnesene synthase-like isoform X1 [Solanum tuberosum]	TCONS_00021680	XLOC_009781	ST4.03ch02:35625770-35628803	12.6669	5.70735	1.15017
PREDICTED: cysteine-rich receptor-like protein kinase 10 isoform X3 [Solanum tuberosum]	TCONS_00021694	XLOC_009787	ST4.03ch02:35686090-35688834	48.0427	19.8262	1.27691
PREDICTED: putative receptor-like protein kinase At4g00960 [Solanum pennellii]	TCONS_00021716	XLOC_009791	ST4.03ch02:35845621-35885623	59.4894	25.5912	1.21698
putative receptor-like serine-threonine protein kinase [Solanum tuberosum]	TCONS_00021712	XLOC_009791	ST4.03ch02:35845621-35885623	30.2199	14.3282	1.07664
PREDICTED: caffeoyl-CoA O-methyltransferase-like [Solanum tuberosum]	TCONS_00022908	XLOC_010193	ST4.03ch02:43603511-43622456	112.575	21.5751	2.38345
caffeoyl-CoA O-methyltransferase [Solanum tuberosum] &gt;lcl|Q8H9B6.1 RecName: Full=Caffeoyl-CoA O-methyltransferase; AltName: Full=Trans-caffeoyl-CoA 3-O-methyltransferase; Short=CCoAMT; Short=CCoAOMT &gt;lcl|BAC23054.1 caffeoyl-CoA O-methyltransferase [Solanum tuberosum]	TCONS_00022910	XLOC_010193	ST4.03ch02:43603511-43622456	59.8487	23.2781	1.36234
PREDICTED: caffeoyl-CoA O-methyltransferase-like [Solanum tuberosum]	TCONS_00022906	XLOC_010193	ST4.03ch02:43603511-43622456	51.8974	24.8618	1.06173
PREDICTED: cysteine-rich repeat secretory protein 38-like [Solanum tuberosum]	TCONS_00024022	XLOC_010584	ST4.03ch02:35713462-35714532	54.6809	19.4866	1.48855
PREDICTED: rust resistance kinase Lr10-like [Capsicum annuum]	TCONS_00024029	XLOC_010591	ST4.03ch02:37061849-37062496	9.81834	4.28846	1.19502
PREDICTED: phenylalanine ammonia-lyase [Nicotiana tomentosiformis]	TCONS_00024543	XLOC_010803	ST4.03ch03:5473104-5477874	28.2053	6.85829	2.04005
PREDICTED: phenylalanine ammonia-lyase [Solanum tuberosum]	TCONS_00024542	XLOC_010803	ST4.03ch03:5473104-5477874	19.1565	5.11173	1.90595
PREDICTED: phenylalanine ammonia-lyase [Solanum tuberosum]	TCONS_00024553	XLOC_010807	ST4.03ch03:5511118-5525050	42.3715	10.4299	2.02236
PREDICTED: mitochondrial phosphate carrier protein 3, mitochondrial-like [Solanum tuberosum] &gt;lcl|XP_015159200.1 PREDICTED: mitochondrial phosphate carrier protein 3, mitochondrial-like [Solanum tuberosum]	TCONS_00031127	XLOC_013644	ST4.03ch03:48427236-48431920	23.4435	10.6714	1.13543
No hits found	TCONS_00033182	XLOC_014482	ST4.03ch03:46310151-46310737	4.74595	0.66687	2.83122
PREDICTED: ATP-dependent DNA helicase PIF1-like [Solanum lycopersicum]	TCONS_00034201	XLOC_014941	ST4.03ch04:8881117-8885481	2.37006	0.706525	1.74611
PREDICTED: probable protein phosphatase 2C 10 [Solanum tuberosum]	TCONS_00036328	XLOC_015976	ST4.03ch04:63526575-63534621	14.0332	5.71109	1.297
PREDICTED: BEACH domain-containing protein B isoform X1 [Solanum tuberosum] &gt;lcl|XP_015166229.1 PREDICTED: BEACH domain-containing protein B isoform X1 [Solanum tuberosum] &gt;lcl|XP_015166278.1 PREDICTED: BEACH domain-containing protein B isoform X1 [Solanum tuberosum]	TCONS_00036498	XLOC_016037	ST4.03ch04:65144149-65184421	3.24634	1.04749	1.63188
PREDICTED: G-type lectin S-receptor-like serine/threonine-protein kinase At4g27290 isoform X1 [Solanum tuberosum]	TCONS_00036589	XLOC_016077	ST4.03ch04:66380656-66416299	7.60847	3.03157	1.32754
PREDICTED: uncharacterized protein LOC107017268 [Solanum pennellii]	TCONS_00040370	XLOC_017798	ST4.03ch04:64122602-64123574	40.123	18.3102	1.13178
PREDICTED: receptor-like cytosolic serine/threonine-protein kinase RBK2 [Solanum tuberosum]	TCONS_00041505	XLOC_018209	ST4.03ch04:5237386-5238555	7.13295	3.40453	1.06704
No hits found	TCONS_00041538	XLOC_018242	ST4.03ch04:19552748-19552955	56.7057	0	#NAME?
PREDICTED: glutamate decarboxylase-like [Solanum tuberosum]	TCONS_00047416	XLOC_021027	ST4.03ch05:49718275-49722320	5.16675	2.07042	1.31934
PREDICTED: uncharacterized protein LOC104235557 [Nicotiana sylvestris]	TCONS_00047835	XLOC_021173	ST4.03ch05:1809983-1811173	5.86578	1.43478	2.03149
No hits found	TCONS_00047866	XLOC_021204	ST4.03ch05:5356970-5357248	153.69	69.0758	1.15377
No hits found	TCONS_00047922	XLOC_021260	ST4.03ch05:32275866-32276136	8.37474	0	#NAME?
PREDICTED: MADS-box protein SOC1-like isoform X1 [Solanum tuberosum]	TCONS_00049437	XLOC_021995	ST4.03ch06:36631954-36660368	10.0091	4.70917	1.08777
PREDICTED: glutamate receptor 2.8-like [Solanum pennellii]	TCONS_00054378	XLOC_024112	ST4.03ch06:48241485-48277147	31.6625	11.1315	1.50812
PREDICTED: probable WRKY transcription factor 61 isoform X1 [Solanum tuberosum]	TCONS_00054881	XLOC_024283	ST4.03ch06:51811401-51816669	4.82477	0.911414	2.40428
PREDICTED: probable WRKY transcription factor 61 isoform X2 [Solanum tuberosum]	TCONS_00054882	XLOC_024283	ST4.03ch06:51811401-51816669	2.54569	0.674308	1.91658
No hits found	TCONS_00056126	XLOC_024794	ST4.03ch06:34839327-34840253	4.86848	2.31599	1.07184
PREDICTED: glutamate receptor 2.8-like [Solanum lycopersicum]	TCONS_00056175	XLOC_024843	ST4.03ch06:48201168-48232461	8.07151	1.90929	2.0798
PREDICTED: uncharacterized protein LOC101254215 [Solanum lycopersicum]	TCONS_00056199	XLOC_024867	ST4.03ch06:56117394-56117668	195.548	86.1755	1.18217
PREDICTED: uncharacterized protein LOC102605080 [Solanum tuberosum]	TCONS_00058795	XLOC_026044	ST4.03ch07:51299238-51305896	295.722	78.4045	1.91523
PREDICTED: uncharacterized protein LOC102604739 [Solanum tuberosum]	TCONS_00058796	XLOC_026045	ST4.03ch07:51311985-51313103	344.829	117.11	1.55802
PREDICTED: probable LRR receptor-like serine/threonine-protein kinase At1g56140 [Solanum tuberosum]	TCONS_00062833	XLOC_027760	ST4.03ch07:56549892-56570052	12.0191	5.68261	1.0807
PREDICTED: ankyrin repeat-containing protein At3g12360-like [Solanum tuberosum]	TCONS_00064243	XLOC_028542	ST4.03ch08:34362508-34365349	55.6895	19.8056	1.4915
PREDICTED: histidine decarboxylase-like [Solanum tuberosum]	TCONS_00064800	XLOC_028776	ST4.03ch08:43917189-43944069	54.1043	12.5896	2.10352
PREDICTED: tyramine N-feruloyltransferase 4/11-like [Solanum tuberosum]	TCONS_00064805	XLOC_028779	ST4.03ch08:44116872-44139546	196.598	69.939	1.49108
PREDICTED: histidine decarboxylase-like [Solanum tuberosum]	TCONS_00068250	XLOC_030235	ST4.03ch08:43917189-43944069	14.3692	3.02555	2.24771
PREDICTED: histidine decarboxylase-like isoform X1 [Solanum tuberosum]	TCONS_00068256	XLOC_030238	ST4.03ch08:44025342-44026084	11.6768	1.55076	2.91259
No hits found	TCONS_00069700	XLOC_030809	ST4.03ch08:17458247-17458877	4.99857	1.85087	1.43331
PREDICTED: transcription factor bHLH92 [Solanum tuberosum]	TCONS_00072387	XLOC_032158	ST4.03ch09:55474970-55480476	82.873	35.0367	1.24204
No hits found	TCONS_00076703	XLOC_034115	ST4.03ch09:31167212-31168015	4.22185	1.50718	1.48603
No hits found	TCONS_00076733	XLOC_034145	ST4.03ch09:49640954-49641832	3.71237	0.580709	2.67645
PREDICTED: uncharacterized protein LOC102589648 isoform X1 [Solanum tuberosum]	TCONS_00079009	XLOC_035273	ST4.03ch10:51610766-51629554	153.305	58.9074	1.37989
PREDICTED: uncharacterized protein LOC102596975 [Solanum tuberosum]	TCONS_00080686	XLOC_035897	ST4.03ch10:3659795-3661592	33.8665	11.1099	1.60801
No hits found	TCONS_00081974	XLOC_036634	ST4.03ch10:47307205-47308467	60.7907	29.5232	1.042
PREDICTED: uncharacterized protein LOC107001596 [Solanum pennellii]	TCONS_00082128	XLOC_036710	ST4.03ch10:49877185-49893131	5.26162	2.12813	1.30592
PREDICTED: lignin-forming anionic peroxidase-like [Solanum tuberosum]	TCONS_00084655	XLOC_037852	ST4.03ch11:11597556-11605813	123.654	28.2815	2.12838
PREDICTED: uncharacterized protein LOC104212729 [Nicotiana sylvestris]	TCONS_00086785	XLOC_038797	ST4.03ch11:2871285-2872397	5.06053	2.24284	1.17396
PREDICTED: lignin-forming anionic peroxidase [Solanum tuberosum]	TCONS_00087601	XLOC_039125	ST4.03ch11:11597556-11605813	127.231	29.512	2.10807
PREDICTED: lignin-forming anionic peroxidase [Ricinus communis] &gt;lcl|EEF40503.1 Lignin-forming anionic peroxidase precursor, putative [Ricinus communis]	TCONS_00087598	XLOC_039125	ST4.03ch11:11597556-11605813	22.4466	5.34676	2.06976
No hits found	TCONS_00091295	XLOC_040891	ST4.03ch12:43742649-43745631	13.2706	6.0526	1.13261
hypothetical protein B456_008G153400 [Gossypium raimondii]	TCONS_00096094	XLOC_043060	ST4.03ch12:1644178-1645017	101.804	46.9118	1.11777
PREDICTED: uncharacterized protein LOC104644829 [Solanum lycopersicum]	TCONS_00096104	XLOC_043070	ST4.03ch12:4648335-4649279	25.6138	10.786	1.24777
No hits found	TCONS_00096130	XLOC_043096	ST4.03ch12:11447157-11447640	9.5929	1.61661	2.569

## Sheet: down-DMG
Classify-level1	Classify-level2	Func	DMT	DMG	Line6 flg22	Line6 H2O	log2(fc)
FLARE genes roles as effector proteins	Antimicrobials	Hydroxyproline-rich glycoprotein	PGSC0003DMT400043006	PGSC0003DMG400016678	7.81714	25.5794	-1.71027
	Cell wall modification	Conserved gene of unknown function	PGSC0003DMT400035462	PGSC0003DMG400013632	36.2171	74.7339	-1.04509
		Xyloglucan endotransglucosylase/hydrolase protein A	PGSC0003DMT400061841	PGSC0003DMG400024060	8.75206	18.3532	-1.06834
		Xyloglucan endotransglucosylase/hydrolase 1	PGSC0003DMT400063689	PGSC0003DMG400024755	100.638	318.644	-1.66277
		Glucosyltransferase	PGSC0003DMT400086002	PGSC0003DMG400035573	11.1411	23.1068	-1.05242
		Glucosyltransferase	CUFF.14886.5	PGSC0003DMG400035573	8.21179	17.8935	-1.12367
	Secondary products	Fasciclin-like arabinogalactan protein 19	PGSC0003DMT400044769	PGSC0003DMG400017376	9.65363	24.7225	-1.35668
		Arabinogalactan protein	PGSC0003DMT400064215	PGSC0003DMG400024948	231.73	475.797	-1.0379
		Conserved gene of unknown function	PGSC0003DMT400082032	PGSC0003DMG400032211	96.9649	195.68	-1.01296
		Flavonoid glucoyltransferase UGT73N1	CUFF.9837.1	PGSC0003DMG400035689	1.8837	5.596	-1.57082
		Gene of unknown function	PGSC0003DMT400091106	PGSC0003DMG400040677	14.6436	31.9954	-1.1276
Other FLARE genes	sugar metabolism	UDP-galactose:solanidine galactosyltransferase	PGSC0003DMT400030670	PGSC0003DMG400011749	0.693948	2.80643	-2.01584
		Endo-1,4-beta-glucanase	PGSC0003DMT400035186	PGSC0003DMG400013523	71.5772	161.497	-1.17394
signal perception	Homologs of disease resistance genes	Disease resistance protein (TIR class)	PGSC0003DMT400057620	PGSC0003DMG401022374	36.9407	74.3413	-1.00895
	Homologs of genes required for resistance	Protein P21	PGSC0003DMT400003284	PGSC0003DMG400001304	3.0209	6.05945	-1.00421
		PHAP2A protein	PGSC0003DMT400010231	PGSC0003DMG400004006	1.85657	3.73936	-1.01015
		Wound induced protein	PGSC0003DMT400047311	PGSC0003DMG400018375	3.9546	9.89888	-1.32373
		Dehydration-responsive protein RD22	PGSC0003DMT400064878	PGSC0003DMG400025192	1.7104	3.84562	-1.16888
		Anthocyanin 5-aromatic acyltransferase	PGSC0003DMT400069897	PGSC0003DMG400027180	33.4538	92.3347	-1.46471
signal transduction	Hormone signaling	SAUR family protein	PGSC0003DMT400035267	PGSC0003DMG400013549	15.7335	55.5687	-1.82043
		Snakin-1	PGSC0003DMT400055426	PGSC0003DMG400021517	21.4236	42.9412	-1.00316
	Kinases/Phosphatases	With no lysine kinase	PGSC0003DMT400077354	PGSC0003DMG400030087	9.77285	21.1631	-1.1147
		Phytochrome kinase substrate 1	PGSC0003DMT400080302	PGSC0003DMG400031263	1.55989	3.25377	-1.06067
		Conserved gene of unknown function	CUFF.1488.6	PGSC0003DMG401005194	37.5388	77.1776	-1.0398
	ROS-related	Laccase	PGSC0003DMT400001824	PGSC0003DMG400000684	0.324867	1.06767	-1.71655
		Multicopper oxidase	PGSC0003DMT400012216	PGSC0003DMG400004789	89.7985	183.021	-1.02725
		Oxidoreductase	CUFF.14506.1	PGSC0003DMG400019120	8.02323	17.5301	-1.12758
		Peroxidase 55	PGSC0003DMT400052215	PGSC0003DMG400020252	4.39016	11.5379	-1.39403
		Alcohol dehydrogenase	PGSC0003DMT400088882	PGSC0003DMG400038453	3.71398	7.48123	-1.01031
		Laccase 90c	PGSC0003DMT400069728	PGSC0003DMG401027116	0.662792	1.53344	-1.21015
	transcription factors	WRKY transcription factor-c	PGSC0003DMT400003637	PGSC0003DMG400001434	19.5389	59.1659	-1.59842
		Nucleic acid binding protein	PGSC0003DMT400013992	PGSC0003DMG400005486	11.3024	43.2254	-1.93524
		DOF domain class transcription factor	PGSC0003DMT400010397	PGSC0003DMG400004062	74.5824	189.255	-1.34342
		AG-motif binding protein-1	PGSC0003DMT400059989	PGSC0003DMG400023341	73.2378	161.432	-1.14026
		Transcription factor	PGSC0003DMT400020031	PGSC0003DMG400007749	14.6367	30.0787	-1.03915
		Zinc finger-homeodomain protein 1	PGSC0003DMT400035635	PGSC0003DMG400013708	3.23906	6.79045	-1.06793
		Zinc finger protein	PGSC0003DMT400037771	PGSC0003DMG400014574	3.81653	13.5336	-1.82622
		SCL domain class transcription factor	PGSC0003DMT400064187	PGSC0003DMG400024937	4.12652	10.6581	-1.36895
		AP2/ERF domain-containing transcription factor	PGSC0003DMT400068040	PGSC0003DMG400026461	15.0503	33.2011	-1.14144
		ZFP4 (ZINC FINGER PROTEIN 4)	PGSC0003DMT400075895	PGSC0003DMG400029510	3.3942	7.03358	-1.05119
		Zinc finger family protein	PGSC0003DMT400077589	PGSC0003DMG400030177	8.31196	18.9581	-1.18955
	Transport related	Conserved gene of unknown function	PGSC0003DMT400001179	PGSC0003DMG400000443	14.0558	30.5193	-1.11855
		Proline-rich protein	PGSC0003DMT400007468	PGSC0003DMG400002880	138.202	342.551	-1.30954
		Nitrate transporter	PGSC0003DMT400017804	PGSC0003DMG400006913	10.3327	21.8286	-1.079
		Cationic amino acid transporter	PGSC0003DMT400018872	PGSC0003DMG400007317	7.81598	16.0829	-1.04103
		Non-specific lipid-transfer protein 2	PGSC0003DMT400031201	PGSC0003DMG400011953	38.6082	123.239	-1.67448
		Non-specific lipid-transfer protein 1	PGSC0003DMT400031202	PGSC0003DMG400011954	25.5256	79.2732	-1.63489
		Aquaporin	PGSC0003DMT400053479	PGSC0003DMG400020742	29.1402	79.3432	-1.4451
		ATP-binding cassette transporter	PGSC0003DMT400060438	PGSC0003DMG400023506	0.442471	1.14003	-1.36542
		Nodulin-26	PGSC0003DMT400077927	PGSC0003DMG400030308	1.17071	3.32715	-1.5069
		Non-specific lipid-transfer protein	PGSC0003DMT400051881	PGSC0003DMG402020132	5.68483	18.5239	-1.7042
	Ubiquitylation-related	Ubiquitin-protein ligase	PGSC0003DMT400004642	PGSC0003DMG400001841	21.3913	45.3444	-1.0839
		Ubiquitin family protein	PGSC0003DMT400032912	PGSC0003DMG400012641	5.34169	12.7779	-1.25828
others	others	Conserved gene of unknown function	PGSC0003DMT400000942	PGSC0003DMG400000353	26.7491	80.1345	-1.58293
		Blue (Type 1) copper domain	PGSC0003DMT400003642	PGSC0003DMG400001437	23.5365	54.6228	-1.2146
		UPA23	PGSC0003DMT400028220	PGSC0003DMG400010881	2.78086	9.20713	-1.72722
		Conserved gene of unknown function	PGSC0003DMT400032386	PGSC0003DMG400012438	19.5547	50.9298	-1.38099
		Chloroplast protein HCF243	PGSC0003DMT400039776	PGSC0003DMG400015371	0.360291	1.03183	-1.51798
		Wiscott-Aldrich syndrome, C-terminal	PGSC0003DMT400055683	PGSC0003DMG400021621	8.80335	21.1915	-1.26736
		Leucine-rich repeat-containing protein	CUFF.166.4	PGSC0003DMG400023198	5.13615	11.0724	-1.10821
		Gonadotropin beta chain	PGSC0003DMT400062877	PGSC0003DMG400024474	2.36273	5.02017	-1.08728
		Chloroplast-targeted copper chaperone	PGSC0003DMT400063687	PGSC0003DMG400024753	6.23178	13.3564	-1.09982
		LOB domain protein 1	CUFF.15947.1	PGSC0003DMG400027372	2.74522	6.37059	-1.2145
		Periaxin	PGSC0003DMT400083792	PGSC0003DMG400033590	2.36571	5.86995	-1.31107
		Gag-pol polyprotein	CUFF.6152.2	PGSC0003DMG400045810	1.42476	2.87928	-1.01499
unknown	unknown	Conserved gene of unknown function	CUFF.10638.1	PGSC0003DMG400004492	0.617251	1.71656	-1.47559
		Conserved gene of unknown function	PGSC0003DMT400012538	PGSC0003DMG400004892	9.13135	18.375	-1.00885
		Conserved gene of unknown function	PGSC0003DMT400012720	PGSC0003DMG400004957	10.5272	23.0277	-1.12924
		Conserved gene of unknown function	PGSC0003DMT400013090	PGSC0003DMG400005108	2.39148	6.64343	-1.47402
		Conserved gene of unknown function	PGSC0003DMT400014442	PGSC0003DMG400005666	7.7013	16.8028	-1.12553
		Conserved gene of unknown function	PGSC0003DMT400022862	PGSC0003DMG400008863	4.07568	8.29621	-1.02541
		Conserved gene of unknown function	PGSC0003DMT400030287	PGSC0003DMG400011585	0.388842	1.83	-2.23459
		Conserved gene of unknown function	PGSC0003DMT400033307	PGSC0003DMG400012791	4.80735	10.3167	-1.10167
		Conserved gene of unknown function	PGSC0003DMT400039985	PGSC0003DMG400015465	1.15517	2.85505	-1.30541
		Conserved gene of unknown function	PGSC0003DMT400047085	PGSC0003DMG400018282	5.91239	15.9629	-1.43291
		Conserved gene of unknown function	PGSC0003DMT400051403	PGSC0003DMG400019964	2.0549	4.86757	-1.24413
		Conserved gene of unknown function	PGSC0003DMT400054413	PGSC0003DMG400021122	7.13596	16.1481	-1.17818
		Conserved gene of unknown function	PGSC0003DMT400055964	PGSC0003DMG400021740	12.3254	28.6048	-1.21462
		Conserved gene of unknown function	PGSC0003DMT400057615	PGSC0003DMG400022372	1.35828	2.95173	-1.11978
		Conserved gene of unknown function	PGSC0003DMT400059652	PGSC0003DMG400023185	1.39682	2.90066	-1.05423
		Conserved gene of unknown function	PGSC0003DMT400069720	PGSC0003DMG400027111	3.8683	10.2985	-1.41266
		Conserved gene of unknown function	PGSC0003DMT400079159	PGSC0003DMG400030810	149.847	429.179	-1.51809
		Conserved gene of unknown function	PGSC0003DMT400079797	PGSC0003DMG400031075	3.55246	7.66444	-1.10936

## Sheet: down-XLOC
Func	DMT	DMG	Location	Line6 flg22	Line6 H2O	log2(fc)
GDSL lipase-like caffeoyltransferase precursor [Solanum lycopersicum] &gt;lcl|CBV37053.1 GDSL lipase-like chlorogenate-dependent caffeoyltransferase precursor [Solanum lycopersicum]	TCONS_00002446	XLOC_001614	ST4.03ch00:42616651-42617219	11.2288	24.4269	-1.12126
No hits found	TCONS_00002652	XLOC_001818	ST4.03ch00:41591727-41592207	2.21439	6.99995	-1.66044
PREDICTED: pathogenesis-related protein 1C-like, partial [Solanum tuberosum]	TCONS_00002692	XLOC_001858	ST4.03ch00:43984016-43984531	25.261	90.0277	-1.83345
PREDICTED: GDSL esterase/lipase At5g03980-like, partial [Solanum tuberosum]	TCONS_00006875	XLOC_003837	ST4.03ch01:76685682-76686767	10.6622	24.7899	-1.21725
No hits found	TCONS_00011112	XLOC_005626	ST4.03ch01:61123094-61123720	0	1.32603	#VALUE!
PREDICTED: uncharacterized protein LOC104645548 isoform X1 [Solanum lycopersicum]	TCONS_00014862	XLOC_007082	ST4.03ch01:72890974-72892953	0.539513	2.02829	-1.91053
PREDICTED: poly [ADP-ribose] polymerase 1 [Solanum tuberosum]	TCONS_00027738	XLOC_012196	ST4.03ch03:57635601-57645743	0.254805	1.04568	-2.03698
No hits found	TCONS_00030231	XLOC_013316	ST4.03ch03:39874918-39876990	3.29774	6.96274	-1.07818
predicted protein [Micromonas pusilla CCMP1545] &gt;lcl|EEH50843.1 predicted protein [Micromonas pusilla CCMP1545] &gt;lcl|KKE84681.1 hypothetical protein N479_26495 [Pseudoalteromonas luteoviolacea S4054] &gt;lcl|KOC58788.1 hypothetical protein WH47_00036 [Habropoda laboriosa] &gt;lcl|KOC59009.1 hypothetical protein WH47_00805 [Habropoda laboriosa] &gt;lcl|GAT75086.1 hypothetical protein MHM582_…	TCONS_00033102	XLOC_014402	ST4.03ch03:12676579-12676807	0	194.243	#VALUE!
PREDICTED: uncharacterized AIM2 family protein C30D10.14-like isoform X1 [Solanum tuberosum]	TCONS_00033236	XLOC_014536	ST4.03ch03:58566433-58566664	0	37.3414	#VALUE!
PREDICTED: proteinase inhibitor I-B-like [Solanum pennellii]	TCONS_00072405	XLOC_032165	ST4.03ch09:55766912-55782185	187.562	429.578	-1.19555
No hits found	TCONS_00076713	XLOC_034125	ST4.03ch09:43107259-43107508	0	26.3094	#VALUE!
PREDICTED: uncharacterized protein LOC102578690 [Solanum tuberosum]	TCONS_00079352	XLOC_035418	ST4.03ch10:54830061-54831941	16.8708	40.5978	-1.26687
