# Supplementary material for: Phytophthora infestans RXLR effector Pi04089 perturbs diverse defense-related genes to suppress host immunity
Source: BMC Plant Biol. 2021 Dec 9;21:582. doi: 10.1186/s12870-021-03364-0 (PMC8656059; doi:10.1186/s12870-021-03364-0)
Supplement: Supplementary file 7 — Additional file 7: Table S6 Classification of common and specific genes in the flg22-treated Pi04089 transgenic line and control plants. [file 12870_2021_3364_MOESM7_ESM.xlsx]

## Sheet: up -T
Classify-level1	Classify-level2	Func	DMT	DMG	locus	line6 flg22	line6 H2O	log2(fc)
ACRE genes	ACRE genes	Avr9/Cf-9 rapidly elicited protein 65	CUFF.5175.1	PGSC0003DMG400003216	ST4.03ch03:46310926-46312089	10.9966	4.69347	-1.22833
		ACRE 132	CUFF.5973.1	PGSC0003DMG400047336	ST4.03ch03:61827632-61828793	5.99007	2.13124	-1.49088
FLARE genes roles as effector proteins	Antimicrobials	S-locus-specific glycoprotein S6	PGSC0003DMT400067264	PGSC0003DMG400026155	ST4.03ch07:47751896-47756348	22.0242	9.19741	-1.25979
	Cell wall modification	UDP-glucosyltransferase	PGSC0003DMT400022170	PGSC0003DMG400008600	ST4.03ch10:52610574-52612444	2.57194	1.05915	-1.27995
		Glucosyl/glucuronosyl transferases	PGSC0003DMT400053854	PGSC0003DMG400020896	ST4.03ch00:24417826-24419800	0.799299	0.187453	-2.0922
	Secondary products	Poly [ADP-ribose] polymerase 2	CUFF.12169.2	PGSC0003DMG402030070	ST4.03ch08:45935457-45959479	3.8409	1.52301	-1.33452
		Digalactosyldiacylglycerol synthase 2, chloroplastic	CUFF.14297.3	PGSC0003DMG400010279	ST4.03ch10:38731595-38739735	10.8602	2.14537	-2.33976
		Phosphoglycerate mutase	PGSC0003DMT400024493	PGSC0003DMG400009472	ST4.03ch04:62626077-62629759	192.81	91.8886	-1.06922
		Cytochrome P450	PGSC0003DMT400086965	PGSC0003DMG400036536	ST4.03ch03:43189340-43192943	2.3808	0.439596	-2.4372
Other FLARE genes	Amino acid metabolism	Aromatic amino acid decarboxylase 1B	CUFF.12095.1	PGSC0003DMG400029046	ST4.03ch08:44001280-44003297	30.7444	7.77874	-1.98272
		Phenylalanine ammonia-lyase	CUFF.12839.3	PGSC0003DMG401021549	ST4.03ch09:5502143-5513008	99.525	33.0308	-1.59125
		Matrix metalloprotease 1	PGSC0003DMT400004843	PGSC0003DMG400001923	ST4.03ch00:12332711-12334073	74.893	24.1731	-1.63143
		Basic 7S globulin 2 small subunit	PGSC0003DMT400023204	PGSC0003DMG402008987	ST4.03ch01:61923309-61925042	7.08551	2.08646	-1.76381
		Basic 7S globulin 2 small subunit	PGSC0003DMT400083215	PGSC0003DMG400033123	ST4.03ch01:61708126-61709740	42.573	19.0565	-1.15966
		Acyltransferase	PGSC0003DMT400089311	PGSC0003DMG400038882	ST4.03ch04:5743637-5744726	6.39642	2.91846	-1.13206
	Lipid metabolism	Phospholipase A1-Igamma3, chloroplastic	PGSC0003DMT400082410	PGSC0003DMG400032529	ST4.03ch11:37281166-37283021	1.89848	0.793951	-1.25773
	Miscellaneous	Cinnamic acid 4-hydroxylase	PGSC0003DMT400078290	PGSC0003DMG402030469	ST4.03ch06:57643152-57654131	791.009	247.277	-1.67757
	Sugar trasport/signalling	Hexose transporter	PGSC0003DMT400081426	PGSC0003DMG400031832	ST4.03ch09:53261747-53287129	294.734	135.277	-1.1235
signal perception	Homologs of disease resistance genes	Late blight resistance protein	PGSC0003DMT400047451	PGSC0003DMG400018441	ST4.03ch05:4799611-4804074	2.69846	1.13183	-1.25347
	Homologs of genes required for resistance	Cucumber peeling cupredoxin	CUFF.10319.1	PGSC0003DMG401030920	ST4.03ch07:4412745-4415164	449.27	174.485	-1.36448
		HJTR2GH1 protein	CUFF.7375.7	PGSC0003DMG400010612	ST4.03ch04:66869602-66890076	11.231	2.57818	-2.12306
		Response to dessication RD2	PGSC0003DMT400001927	PGSC0003DMG400000731	ST4.03ch01:86043674-86047065	122.481	60.7924	-1.0106
		Thaumatin	PGSC0003DMT400010891	PGSC0003DMG400004263	ST4.03ch12:54192044-54205446	4.48077	2.02392	-1.14659
		1-O-acylglucose:anthocyanin-O-acyltransferase	PGSC0003DMT400020689	PGSC0003DMG400008018	ST4.03ch04:68312707-68320129	6.13374	2.9505	-1.05581
		Small heat-shock protein homolog protein	PGSC0003DMT400023932	PGSC0003DMG400009255	ST4.03ch11:13518703-13519520	7.41508	2.36686	-1.64749
		Light-inducible protein atls1	PGSC0003DMT400028669	PGSC0003DMG400011036	ST4.03ch10:53734304-53739985	79.8344	38.6389	-1.04696
		Chloroplast small heat shock protein class I	PGSC0003DMT400030381	PGSC0003DMG400011627	ST4.03ch09:11631104-11637733	33.1338	15.9404	-1.05561
		Pleiotropic drug resistance protein 1	PGSC0003DMT400034130	PGSC0003DMG402013112	ST4.03ch05:48997814-49024595	46.4553	22.2667	-1.06096
		RIN4c protein	PGSC0003DMT400071828	PGSC0003DMG400027945	ST4.03ch09:31160397-31165356	217.9	104.658	-1.05799
		Hin1	PGSC0003DMT400072343	PGSC0003DMG400028152	ST4.03ch10:56077210-56083994	242.825	69.5321	-1.80417
		Heat shock protein binding protein	PGSC0003DMT400072731	PGSC0003DMG400028304	ST4.03ch05:850283-858474	20.7402	8.59847	-1.27028
		Conserved gene of unknown function	PGSC0003DMT400078350	PGSC0003DMG400030503	ST4.03ch05:4068241-4070295	24.0319	9.49189	-1.34018
		Cucumber peeling cupredoxin	PGSC0003DMT400079427	PGSC0003DMG401030920	ST4.03ch07:4412745-4415164	2067.29	815.158	-1.34259
	Receptor-like kinases	Receptor kinase	CUFF.10937.3	PGSC0003DMG400026154	ST4.03ch07:47759042-47763332	5.93633	2.76454	-1.10254
		Receptor protein kinase	CUFF.5849.5	PGSC0003DMG400005689	ST4.03ch03:59578145-59582111	4.9483	2.30093	-1.10471
		Receptor protein kinase	PGSC0003DMT400035842	PGSC0003DMG400013798	ST4.03ch06:43707698-43735375	38.6414	17.7613	-1.12141
		Receptor protein kinase zmpk1	PGSC0003DMT400062337	PGSC0003DMG400024260	ST4.03ch09:1234962-1263003	3.62832	1.39459	-1.37946
		BRASSINOSTEROID INSENSITIVE 1-associated receptor kinase 1	PGSC0003DMT400085762	PGSC0003DMG400035333	ST4.03ch11:9239766-9248704	44.1984	20.2679	-1.1248
signal transduction	Hormone signaling	DUF26 domain-containing protein 2	CUFF.16371.2	PGSC0003DMG400013176	ST4.03ch12:6769683-6782236	79.7443	25.4125	-1.64985
		Tyramine hydroxycinnamoyl transferase	PGSC0003DMT400038284	PGSC0003DMG400014772	ST4.03ch08:44163290-44182235	772.643	210.12	-1.87859
		Tyramine hydroxycinnamoyl transferase	PGSC0003DMT400038292	PGSC0003DMG400014777	ST4.03ch08:44095325-44102209	116.754	26.2994	-2.15037
		Auxin-regulated protein	PGSC0003DMT400040209	PGSC0003DMG400015560	ST4.03ch11:45288971-45292818	1.96478	0.371983	-2.40106
		Synaptosomal associated protein	PGSC0003DMT400083166	PGSC0003DMG400033088	ST4.03ch06:51450050-51455890	177.342	77.768	-1.18928
	Ion responsive	Cyclic nucleotide-gated calmodulin-binding ion channel	CUFF.8432.1	PGSC0003DMG402017989	ST4.03ch05:44696800-44727174	152.027	71.2475	-1.09342
		Calcium-binding allergen Ole e	PGSC0003DMT400021079	PGSC0003DMG400008163	ST4.03ch10:58386325-58387277	245.735	114.889	-1.09687
	Kinases/Phosphatases	ATP binding protein	CUFF.11220.6	PGSC0003DMG400019278	ST4.03ch07:53812890-53820381	7.66861	2.09696	-1.87066
		ATP binding protein	CUFF.12624.4	PGSC0003DMG402008483	ST4.03ch09:56726-77484	54.0901	16.4932	-1.71349
		Serine-threonine protein kinase, plant-type	CUFF.4384.5	PGSC0003DMG400026748	ST4.03ch03:1281502-1300615	4.42142	1.98813	-1.1531
		S-locus lectin protein kinase family protein	CUFF.4540.2	PGSC0003DMG400036104	ST4.03ch03:5511118-5525050	20.197	4.68317	-2.10858
		S-locus lectin protein kinase family protein	CUFF.4541.2	PGSC0003DMG400036104	ST4.03ch03:5511118-5525050	47.2564	10.2162	-2.20966
		Wall-associated kinase	CUFF.6092.4	PGSC0003DMG400005975	ST4.03ch04:1734304-1737710	18.899	6.67428	-1.50163
		MAP protein kinase	PGSC0003DMT400001980	PGSC0003DMG400000752	ST4.03ch02:23709714-23718325	2.42174	0.887763	-1.4478
		ATP binding protein	PGSC0003DMT400010341	PGSC0003DMG400004036	ST4.03ch02:43726414-43727792	18.3072	8.94539	-1.0332
		Auxin-regulated dual specificity cytosolic kinase	PGSC0003DMT400012413	PGSC0003DMG400004860	ST4.03ch06:48515587-48517771	286.6	118.354	-1.27593
		ATP binding protein	PGSC0003DMT400021857	PGSC0003DMG402008483	ST4.03ch09:56726-77484	20.1802	5.01162	-2.00959
		Serine-threonine protein kinase, plant-type	PGSC0003DMT400026824	PGSC0003DMG400010351	ST4.03ch02:27828061-27832535	4.54653	2.11882	-1.1015
		Kinase	PGSC0003DMT400035192	PGSC0003DMG400013525	ST4.03ch05:9465567-9469331	14.0326	6.83544	-1.03767
		Serine-threonine protein kinase, plant-type	PGSC0003DMT400040125	PGSC0003DMG401015527	ST4.03ch11:45098994-45104097	34.2223	12.5436	-1.44798
		Shikimate kinase, chloroplastic	PGSC0003DMT400042674	PGSC0003DMG400016553	ST4.03ch04:54387128-54395343	59.7564	29.5993	-1.01353
		Protein phosphatase 2a, regulatory subunit	PGSC0003DMT400045008	PGSC0003DMG400017455	ST4.03ch05:11770223-11779784	34.1078	17.0451	-1.00075
		Serine-threonine protein kinase, plant-type	PGSC0003DMT400046778	PGSC0003DMG400018163	ST4.03ch03:52576898-52580137	2.37851	1.12099	-1.08529
		ATP binding protein	PGSC0003DMT400047488	PGSC0003DMG400018452	ST4.03ch03:32002563-32008885	9.25159	4.43112	-1.06203
		ATP binding protein	PGSC0003DMT400051546	PGSC0003DMG400020023	ST4.03ch09:11037657-11044672	3.26886	1.24419	-1.39358
		ATP binding protein	PGSC0003DMT400053890	PGSC0003DMG400020909	ST4.03ch09:5861279-5863808	18.9286	9.05969	-1.06303
		ATP binding / carbohydrate binding / kinase/ protein kinase/ protein serine/threonine kinase/ protein tyrosine kinase/ sugar binding	PGSC0003DMT400057673	PGSC0003DMG400022391	ST4.03ch02:35247540-35251868	2.72869	0.548907	-2.31357
		ATP binding protein	PGSC0003DMT400058082	PGSC0003DMG400022547	ST4.03ch03:4091307-4097640	8.03121	2.77621	-1.5325
		Protein kinase	PGSC0003DMT400065260	PGSC0003DMG400025365	ST4.03ch11:44643991-44648951	59.2807	28.0469	-1.07972
		ATP binding protein	PGSC0003DMT400065943	PGSC0003DMG400025668	ST4.03ch09:9149628-9153092	208.283	63.1095	-1.72261
		ATP binding / carbohydrate binding / kinase/ protein kinase/ protein serine/threonine kinase/ protein tyrosine kinase/ sugar binding	PGSC0003DMT400070026	PGSC0003DMG400027233	ST4.03ch04:9742826-9746529	4.95799	2.10929	-1.233
		Serine/threonine-protein kinase cdk9	PGSC0003DMT400073941	PGSC0003DMG400028733	ST4.03ch07:6461198-6465115	5.72267	2.40622	-1.24992
		Kinase	PGSC0003DMT400077519	PGSC0003DMG400030144	ST4.03ch00:19277921-19286175	6.29207	2.62406	-1.26173
		Wall-associated kinase	PGSC0003DMT400078451	PGSC0003DMG400030536	ST4.03ch05:3376178-3379360	15.6505	7.78364	-1.00769
	ROS-related	Respiratory burst oxidase homolog protein C	PGSC0003DMT400036734	PGSC0003DMG400014168	ST4.03ch03:57667281-57673421	791.008	373.481	-1.08266
		Short chain dehydrogenase	PGSC0003DMT400083179	PGSC0003DMG400033099	ST4.03ch06:51919133-51920084	172.273	85.3411	-1.01338
	transcription factors	WRKY transcription factor	CUFF.12516.3	PGSC0003DMG400012318	ST4.03ch08:55273217-55281642	351.977	158.609	-1.15001
		WRKY transcription factor	CUFF.14079.1	PGSC0003DMG400019408	ST4.03ch10:6281556-6284718	142.271	69.7262	-1.02887
		Ethylene-responsive transcription factor ERF114	CUFF.9688.2	PGSC0003DMG400025582	ST4.03ch06:50460920-50466628	4.6516	1.11557	-2.05995
		Zinc finger CCCH domain-containing protein 20	PGSC0003DMT400000933	PGSC0003DMG400000350	ST4.03ch12:3878250-3879755	5.44918	2.55454	-1.09298
		Transcription factor	PGSC0003DMT400015803	PGSC0003DMG400006176	ST4.03ch01:87438015-87439876	14.0898	6.26497	-1.16928
		CHP-rich zinc finger protein	PGSC0003DMT400016179	PGSC0003DMG400006323	ST4.03ch01:66760739-66779607	31.0545	7.30072	-2.08869
		WRKY transcription factor	PGSC0003DMT400046351	PGSC0003DMG400017990	ST4.03ch05:44668172-44671931	14.557	6.76356	-1.10586
		WRKY transcription factor	PGSC0003DMT400059673	PGSC0003DMG400023196	ST4.03ch12:54862747-54865362	3.33412	0.570153	-2.54788
		CHP-rich zinc finger protein	PGSC0003DMT400074526	PGSC0003DMG400028967	ST4.03ch01:66845134-66853885	319.799	129.525	-1.30393
	Transport related	Conserved gene of unknown function	CUFF.1873.2	PGSC0003DMG400000263	ST4.03ch01:72617204-72618065	20.0615	5.33956	-1.90963
		PDR-type ABC transporter 2	CUFF.8565.6	PGSC0003DMG400019165	ST4.03ch05:48918221-48932699	43.9717	19.9757	-1.13833
		Transmembrane protein	PGSC0003DMT400018466	PGSC0003DMG400007163	ST4.03ch06:55483318-55490898	121.265	59.5629	-1.02568
		Transmembrane protein 14	PGSC0003DMT400037293	PGSC0003DMG400014390	ST4.03ch10:1249727-1253538	74.3588	31.6544	-1.2321
		Organic anion transporter	PGSC0003DMT400050726	PGSC0003DMG400019697	ST4.03ch04:55405965-55410426	54.1288	20.9599	-1.36876
	Ubiquitylation-related	Plastid CUL1	CUFF.1305.1	PGSC0003DMG400035459	ST4.03ch01:58420104-58425174	8.1173	3.48942	-1.21801
		Ubiquitin-protein ligase BRE1A	PGSC0003DMT400004156	PGSC0003DMG400001646	ST4.03ch01:87086177-87088612	4.43777	1.99536	-1.15318
		E3 ubiquitin ligase PUB14	PGSC0003DMT400015634	PGSC0003DMG400006102	ST4.03ch09:55105124-55110494	33.9707	16.4089	-1.04981
		U-box protein	PGSC0003DMT400055051	PGSC0003DMG400021360	ST4.03ch01:2879190-2905695	48.2748	17.0868	-1.49838
others	others	EIX receptor 1	CUFF.10355.2	PGSC0003DMG400022977	ST4.03ch07:5980831-5984097	5.5647	2.50928	-1.14903
		DNA binding protein	CUFF.10649.1	PGSC0003DMG400022043	ST4.03ch07:35879931-35885699	4.56799	1.06602	-2.09932
		ATFP4	CUFF.11065.1	PGSC0003DMG400017307	ST4.03ch07:51299238-51305896	77.5756	17.7127	-2.13082
		HMG-CoA synthase	CUFF.12449.2	PGSC0003DMG400022749	ST4.03ch08:53855281-53858866	4.45107	1.81632	-1.29313
		Transparent testa glabra 1	CUFF.5184.1	PGSC0003DMG400000561	ST4.03ch03:46410966-46423993	29.8053	14.4387	-1.04562
		UPF0497 membrane protein PIMP1	CUFF.6318.2	PGSC0003DMG400027749	ST4.03ch04:7068879-7075655	127.908	43.9609	-1.54081
		DsRNA-binding protein 2	CUFF.8669.1	PGSC0003DMG400023459	ST4.03ch05:51605360-51612140	16.3566	5.81572	-1.49185
		HIPL1 protein	CUFF.9761.3	PGSC0003DMG400033065	ST4.03ch06:51997920-52004138	1.3408	0.431648	-1.63517
		DREB1	PGSC0003DMT400010876	PGSC0003DMG400004255	ST4.03ch12:54274314-54274938	3.38847	0.720563	-2.23344
		Sigma factor binding protein 1	PGSC0003DMT400013810	PGSC0003DMG400005401	ST4.03ch01:74238225-74239303	33.5253	14.6142	-1.19788
		WD-repeat protein	PGSC0003DMT400014987	PGSC0003DMG400005849	ST4.03ch08:5324447-5329670	20.7676	9.63735	-1.10763
		DC1 domain containing protein	PGSC0003DMT400016187	PGSC0003DMG400006326	ST4.03ch01:66760739-66779607	21.1566	6.32205	-1.74264
		Leucine rich repeat protein	PGSC0003DMT400016538	PGSC0003DMG400006458	ST4.03ch12:11259743-11265390	2.21457	0.711682	-1.63772
		Conserved gene of unknown function	PGSC0003DMT400028676	PGSC0003DMG400011039	ST4.03ch10:53646125-53648655	804.696	386.104	-1.05945
		Diphosphoinositol polyphosphate phosphohydrolase	PGSC0003DMT400043708	PGSC0003DMG400016977	ST4.03ch11:1327511-1330663	47.5887	23.6681	-1.00768
		ATFP4	PGSC0003DMT400044590	PGSC0003DMG400017307	ST4.03ch07:51299238-51305896	301.94	118.356	-1.35113
		Tetratricopeptide-like helical	PGSC0003DMT400047873	PGSC0003DMG400018607	ST4.03ch05:10050523-10056913	1.67063	0.417644	-2.00005
		Tetratricopeptide repeat protein	PGSC0003DMT400053134	PGSC0003DMG400020614	ST4.03ch04:51335986-51339652	3.15284	1.36554	-1.20718
		DNA binding protein	PGSC0003DMT400056685	PGSC0003DMG400022043	ST4.03ch07:35879931-35885699	4.64725	0.882973	-2.39594
		Pirin	PGSC0003DMT400057126	PGSC0003DMG400022193	ST4.03ch07:55273305-55276093	6.64248	2.93821	-1.17678
		Glutamate receptor 2 plant	PGSC0003DMT400059098	PGSC0003DMG400022954	ST4.03ch02:32706280-32714253	5.60243	1.9166	-1.54751
		Conserved gene of unknown function	PGSC0003DMT400063744	PGSC0003DMG400024771	ST4.03ch01:77698437-77703117	231.892	98.9336	-1.22892
		CRK1 protein	PGSC0003DMT400073927	PGSC0003DMG400028730	ST4.03ch07:6422985-6424938	2.61941	1.04306	-1.32842
		Conserved gene of unknown function	PGSC0003DMT400076442	PGSC0003DMG400029727	ST4.03ch02:33923113-33929372	10.683	5.20951	-1.0361
		Tn7 reverse transcriptase	PGSC0003DMT400079001	PGSC0003DMG400030745	ST4.03ch07:3491054-3492351	2.71929	1.17555	-1.2099
		Cf-2.2	PGSC0003DMT400083857	PGSC0003DMG400033632	ST4.03ch08:42364701-42367767	1.49245	0.635962	-1.23067
unknown	unknown	Conserved gene of unknown function	CUFF.10664.2	PGSC0003DMG400019566	ST4.03ch07:38224127-38225009	11.5625	5.59928	-1.04614
		Conserved gene of unknown function	CUFF.10982.1	PGSC0003DMG400018306	ST4.03ch07:49120947-49122074	26.9003	11.7421	-1.19593
		Gene of unknown function	CUFF.12106.1	PGSC0003DMG400029054	ST4.03ch08:43917189-43944069	8.71633	1.38913	-2.64954
		Conserved gene of unknown function	CUFF.12536.3	PGSC0003DMG400012301	ST4.03ch08:55696459-55702636	18.9169	7.52596	-1.32973
		Conserved gene of unknown function	CUFF.6627.3	PGSC0003DMG400033893	ST4.03ch04:29623086-29638013	15.9885	4.44632	-1.84635
		Conserved gene of unknown function	CUFF.7002.1	PGSC0003DMG400035478	ST4.03ch04:57957730-57959233	74.373	35.4065	-1.07077
		Conserved gene of unknown function	CUFF.8689.6	PGSC0003DMG400023343	ST4.03ch05:51580475-51597529	67.5641	22.0805	-1.61349
		Conserved gene of unknown function	PGSC0003DMT400003290	PGSC0003DMG400001307	ST4.03ch02:46494808-46499443	66.9557	31.9152	-1.06896
		Conserved gene of unknown function	PGSC0003DMT400006822	PGSC0003DMG400002645	ST4.03ch03:61162465-61163237	52.2075	24.6388	-1.08332
		Conserved gene of unknown function	PGSC0003DMT400014566	PGSC0003DMG400005702	ST4.03ch03:59353361-59354133	543.658	156.541	-1.79616
		Conserved gene of unknown function	PGSC0003DMT400016174	PGSC0003DMG400006320	ST4.03ch01:66826867-66827533	21.0507	4.5192	-2.21973
		Conserved gene of unknown function	PGSC0003DMT400016188	PGSC0003DMG400006327	ST4.03ch01:66760739-66779607	20.252	5.42832	-1.89949
		Conserved gene of unknown function	PGSC0003DMT400020661	PGSC0003DMG400008008	ST4.03ch04:67873923-67876718	18.6323	7.22908	-1.36592
		Conserved gene of unknown function	PGSC0003DMT400025540	PGSC0003DMG400009867	ST4.03ch04:70870176-70877284	215.609	86.7339	-1.31375
		Conserved gene of unknown function	PGSC0003DMT400030552	PGSC0003DMG400011701	ST4.03ch01:7293507-7297179	5.06556	1.21817	-2.05601
		Conserved gene of unknown function	PGSC0003DMT400030855	PGSC0003DMG400011821	ST4.03ch06:40660566-40661531	3.87625	0.977818	-1.98702
		Gene of unknown function	PGSC0003DMT400032915	PGSC0003DMG400012643	ST4.03ch02:47633031-47634467	2.5142	1.01749	-1.30509
		Gene of unknown function	PGSC0003DMT400034044	PGSC0003DMG400013085	ST4.03ch01:37276270-37277150	13.0692	6.23543	-1.06761
		Conserved gene of unknown function	PGSC0003DMT400041025	PGSC0003DMG400015873	ST4.03ch04:1179058-1179733	7.05205	3.04334	-1.21239
		Conserved gene of unknown function	PGSC0003DMT400056380	PGSC0003DMG400021907	ST4.03ch05:14536511-14536871	1.42419	0	#NAME?
		Conserved gene of unknown function	PGSC0003DMT400058632	PGSC0003DMG400022781	ST4.03ch01:456502-458306	10.7567	4.31863	-1.31659
		Conserved gene of unknown function	PGSC0003DMT400071220	PGSC0003DMG400027693	ST4.03ch10:48447990-48451500	3.96163	1.54437	-1.35908
		Gene of unknown function	PGSC0003DMT400074524	PGSC0003DMG400028965	ST4.03ch01:66845134-66853885	175.397	62.0361	-1.49945
		Conserved gene of unknown function	PGSC0003DMT400074531	PGSC0003DMG400028972	ST4.03ch01:66887987-66889035	479.734	162.274	-1.56381
		Conserved gene of unknown function	PGSC0003DMT400085907	PGSC0003DMG400035478	ST4.03ch04:57957730-57959233	237.991	117.552	-1.0176
		Conserved gene of unknown function	PGSC0003DMT400089399	PGSC0003DMG400038970	ST4.03ch04:7227619-7232501	14.7789	3.69076	-2.00154
		No hits found	TCONS_00002643	XLOC_001809	ST4.03ch00:40603954-40604779	14.4471	5.50286	-1.39252
		PREDICTED: LRR receptor-like serine/threonine-protein kinase RCH1 [Solanum tuberosum]	TCONS_00002685	XLOC_001851	ST4.03ch00:43408883-43409649	5.54155	2.70518	-1.03456
		No hits found	TCONS_00002707	XLOC_001873	ST4.03ch00:44776786-44777190	2.20945	0	#NAME?
		No hits found	TCONS_00014815	XLOC_007035	ST4.03ch01:63126563-63127002	20.2471	8.26387	-1.29283
		putative receptor-like serine-threonine protein kinase [Solanum tuberosum]	TCONS_00021712	XLOC_009791	ST4.03ch02:35845621-35885623	30.2199	14.3282	-1.07664
		PREDICTED: putative receptor-like protein kinase At4g00960 [Solanum pennellii]	TCONS_00021716	XLOC_009791	ST4.03ch02:35845621-35885623	59.4894	25.5912	-1.21698
		PREDICTED: caffeoyl-CoA O-methyltransferase-like [Solanum tuberosum]	TCONS_00022906	XLOC_010193	ST4.03ch02:43603511-43622456	51.8974	24.8618	-1.06173
		PREDICTED: caffeoyl-CoA O-methyltransferase-like [Solanum tuberosum]	TCONS_00022908	XLOC_010193	ST4.03ch02:43603511-43622456	112.575	21.5751	-2.38345
		caffeoyl-CoA O-methyltransferase [Solanum tuberosum] &gt;lcl|Q8H9B6.1 RecName: Full=Caffeoyl-CoA O-methyltransferase; AltName: Full=Trans-caffeoyl-CoA 3-O-methyltransferase; Short=CCoAMT; Short=CCoAOMT &gt;lcl|BAC23054.1 caffeoyl-CoA O-methyltransferase [Solanum tuberosum]	TCONS_00022910	XLOC_010193	ST4.03ch02:43603511-43622456	59.8487	23.2781	-1.36234
		PREDICTED: rust resistance kinase Lr10-like [Capsicum annuum]	TCONS_00024029	XLOC_010591	ST4.03ch02:37061849-37062496	9.81834	4.28846	-1.19502
		PREDICTED: mitochondrial phosphate carrier protein 3, mitochondrial-like [Solanum tuberosum] &gt;lcl|XP_015159200.1 PREDICTED: mitochondrial phosphate carrier protein 3, mitochondrial-like [Solanum tuberosum]	TCONS_00031127	XLOC_013644	ST4.03ch03:48427236-48431920	23.4435	10.6714	-1.13543
		No hits found	TCONS_00033182	XLOC_014482	ST4.03ch03:46310151-46310737	4.74595	0.66687	-2.83122
		PREDICTED: ATP-dependent DNA helicase PIF1-like [Solanum lycopersicum]	TCONS_00034201	XLOC_014941	ST4.03ch04:8881117-8885481	2.37006	0.706525	-1.74611
		PREDICTED: probable protein phosphatase 2C 10 [Solanum tuberosum]	TCONS_00036328	XLOC_015976	ST4.03ch04:63526575-63534621	14.0332	5.71109	-1.297
		PREDICTED: BEACH domain-containing protein B isoform X1 [Solanum tuberosum] &gt;lcl|XP_015166229.1 PREDICTED: BEACH domain-containing protein B isoform X1 [Solanum tuberosum] &gt;lcl|XP_015166278.1 PREDICTED: BEACH domain-containing protein B isoform X1 [Solanum tuberosum]	TCONS_00036498	XLOC_016037	ST4.03ch04:65144149-65184421	3.24634	1.04749	-1.63188
		PREDICTED: G-type lectin S-receptor-like serine/threonine-protein kinase At4g27290 isoform X1 [Solanum tuberosum]	TCONS_00036589	XLOC_016077	ST4.03ch04:66380656-66416299	7.60847	3.03157	-1.32754
		No hits found	TCONS_00041538	XLOC_018242	ST4.03ch04:19552748-19552955	56.7057	0	#NAME?
		No hits found	TCONS_00047922	XLOC_021260	ST4.03ch05:32275866-32276136	8.37474	0	#NAME?
		PREDICTED: MADS-box protein SOC1-like isoform X1 [Solanum tuberosum]	TCONS_00049437	XLOC_021995	ST4.03ch06:36631954-36660368	10.0091	4.70917	-1.08777
		PREDICTED: glutamate receptor 2.8-like [Solanum pennellii]	TCONS_00054378	XLOC_024112	ST4.03ch06:48241485-48277147	31.6625	11.1315	-1.50812
		PREDICTED: probable WRKY transcription factor 61 isoform X2 [Solanum tuberosum]	TCONS_00054882	XLOC_024283	ST4.03ch06:51811401-51816669	2.54569	0.674308	-1.91658
		PREDICTED: glutamate receptor 2.8-like [Solanum lycopersicum]	TCONS_00056175	XLOC_024843	ST4.03ch06:48201168-48232461	8.07151	1.90929	-2.0798
		PREDICTED: uncharacterized protein LOC102605080 [Solanum tuberosum]	TCONS_00058795	XLOC_026044	ST4.03ch07:51299238-51305896	295.722	78.4045	-1.91523
		PREDICTED: probable LRR receptor-like serine/threonine-protein kinase At1g56140 [Solanum tuberosum]	TCONS_00062833	XLOC_027760	ST4.03ch07:56549892-56570052	12.0191	5.68261	-1.0807
		PREDICTED: histidine decarboxylase-like [Solanum tuberosum]	TCONS_00064800	XLOC_028776	ST4.03ch08:43917189-43944069	54.1043	12.5896	-2.10352
		PREDICTED: tyramine N-feruloyltransferase 4/11-like [Solanum tuberosum]	TCONS_00064805	XLOC_028779	ST4.03ch08:44116872-44139546	196.598	69.939	-1.49108
		PREDICTED: histidine decarboxylase-like [Solanum tuberosum]	TCONS_00068250	XLOC_030235	ST4.03ch08:43917189-43944069	14.3692	3.02555	-2.24771
		No hits found	TCONS_00069700	XLOC_030809	ST4.03ch08:17458247-17458877	4.99857	1.85087	-1.43331
		PREDICTED: transcription factor bHLH92 [Solanum tuberosum]	TCONS_00072387	XLOC_032158	ST4.03ch09:55474970-55480476	82.873	35.0367	-1.24204
		No hits found	TCONS_00076703	XLOC_034115	ST4.03ch09:31167212-31168015	4.22185	1.50718	-1.48603
		No hits found	TCONS_00076733	XLOC_034145	ST4.03ch09:49640954-49641832	3.71237	0.580709	-2.67645
		PREDICTED: uncharacterized protein LOC102596975 [Solanum tuberosum]	TCONS_00080686	XLOC_035897	ST4.03ch10:3659795-3661592	33.8665	11.1099	-1.60801
		PREDICTED: lignin-forming anionic peroxidase-like [Solanum tuberosum]	TCONS_00084655	XLOC_037852	ST4.03ch11:11597556-11605813	123.654	28.2815	-2.12838
		PREDICTED: uncharacterized protein LOC104212729 [Nicotiana sylvestris]	TCONS_00086785	XLOC_038797	ST4.03ch11:2871285-2872397	5.06053	2.24284	-1.17396
		PREDICTED: lignin-forming anionic peroxidase [Ricinus communis] &gt;lcl|EEF40503.1 Lignin-forming anionic peroxidase precursor, putative [Ricinus communis]	TCONS_00087598	XLOC_039125	ST4.03ch11:11597556-11605813	22.4466	5.34676	-2.06976
		No hits found	TCONS_00091295	XLOC_040891	ST4.03ch12:43742649-43745631	13.2706	6.0526	-1.13261
		PREDICTED: uncharacterized protein LOC104644829 [Solanum lycopersicum]	TCONS_00096104	XLOC_043070	ST4.03ch12:4648335-4649279	25.6138	10.786	-1.24777

## Sheet: down-T
Classify-level1	Classify-level2	Func	DMT	DMG	locus	line6 flg22	line6 H2O	log2(fc)
FLARE genes roles as effector proteins	Antimicrobials	Hydroxyproline-rich glycoprotein	PGSC0003DMT400043006	PGSC0003DMG400016678	ST4.03ch03:5678845-5679869	7.81714	25.5794	1.71027
	Cell wall modification	Xyloglucan endotransglucosylase/hydrolase protein A	PGSC0003DMT400061841	PGSC0003DMG400024060	ST4.03ch03:2691664-2694463	8.75206	18.3532	1.06834
	Secondary products	Flavonoid glucoyltransferase UGT73N1	CUFF.9837.1	PGSC0003DMG400035689	ST4.03ch06:53529371-53531180	1.8837	5.596	1.57082
		Fasciclin-like arabinogalactan protein 19	PGSC0003DMT400044769	PGSC0003DMG400017376	ST4.03ch07:43508453-43509874	9.65363	24.7225	1.35668
		Arabinogalactan protein	PGSC0003DMT400064215	PGSC0003DMG400024948	ST4.03ch02:43179509-43181675	231.73	475.797	1.0379
Other FLARE genes	sugar metabolism	UDP-galactose:solanidine galactosyltransferase	PGSC0003DMT400030670	PGSC0003DMG400011749	ST4.03ch07:41953951-41955645	0.693948	2.80643	2.01584
		Endo-1,4-beta-glucanase	PGSC0003DMT400035186	PGSC0003DMG400013523	ST4.03ch05:9404646-9407789	71.5772	161.497	1.17394
signal perception	Homologs of genes required for resistance	Protein P21	PGSC0003DMT400003284	PGSC0003DMG400001304	ST4.03ch02:46538313-46539612	3.0209	6.05945	1.00421
		PHAP2A protein	PGSC0003DMT400010231	PGSC0003DMG400004006	ST4.03ch02:43486659-43489836	1.85657	3.73936	1.01015
		Wound induced protein	PGSC0003DMT400047311	PGSC0003DMG400018375	ST4.03ch07:48366311-48367057	3.9546	9.89888	1.32373
		Dehydration-responsive protein RD22	PGSC0003DMT400064878	PGSC0003DMG400025192	ST4.03ch01:85760082-85761571	1.7104	3.84562	1.16888
signal transduction	Hormone signaling	SAUR family protein	PGSC0003DMT400035267	PGSC0003DMG400013549	ST4.03ch07:40501763-40502510	15.7335	55.5687	1.82043
		Snakin-1	PGSC0003DMT400055426	PGSC0003DMG400021517	ST4.03ch04:67359767-67360773	21.4236	42.9412	1.00316
	Kinases/Phosphatases	With no lysine kinase	PGSC0003DMT400077354	PGSC0003DMG400030087	ST4.03ch09:53642929-53646943	9.77285	21.1631	1.1147
		Phytochrome kinase substrate 1	PGSC0003DMT400080302	PGSC0003DMG400031263	ST4.03ch05:5058101-5059811	1.55989	3.25377	1.06067
	ROS-related	Oxidoreductase	CUFF.14506.1	PGSC0003DMG400019120	ST4.03ch10:50186861-50189745	8.02323	17.5301	1.12758
		Laccase	PGSC0003DMT400001824	PGSC0003DMG400000684	ST4.03ch07:45262300-45266758	0.324867	1.06767	1.71655
		Multicopper oxidase	PGSC0003DMT400012216	PGSC0003DMG400004789	ST4.03ch08:52711729-52716037	89.7985	183.021	1.02725
		Peroxidase 55	PGSC0003DMT400052215	PGSC0003DMG400020252	ST4.03ch02:48001587-48003316	4.39016	11.5379	1.39403
		Laccase 90c	PGSC0003DMT400069728	PGSC0003DMG401027116	ST4.03ch05:47671014-47673987	0.662792	1.53344	1.21015
		Alcohol dehydrogenase	PGSC0003DMT400088882	PGSC0003DMG400038453	ST4.03ch09:58578006-58579056	3.71398	7.48123	1.01031
	transcription factors	Zinc finger-homeodomain protein 1	PGSC0003DMT400035635	PGSC0003DMG400013708	ST4.03ch00:7999630-8001735	3.23906	6.79045	1.06793
		AP2/ERF domain-containing transcription factor	PGSC0003DMT400068040	PGSC0003DMG400026461	ST4.03ch12:50774485-50775607	15.0503	33.2011	1.14144
		ZFP4 (ZINC FINGER PROTEIN 4)	PGSC0003DMT400075895	PGSC0003DMG400029510	ST4.03ch04:2869148-2870021	3.3942	7.03358	1.05119
	Transport related	Non-specific lipid-transfer protein 2	PGSC0003DMT400031201	PGSC0003DMG400011953	ST4.03ch00:22056929-22057933	38.6082	123.239	1.67448
		Non-specific lipid-transfer protein 1	PGSC0003DMT400031202	PGSC0003DMG400011954	ST4.03ch00:22081143-22082169	25.5256	79.2732	1.63489
		Non-specific lipid-transfer protein	PGSC0003DMT400051881	PGSC0003DMG402020132	ST4.03ch06:58973430-58974725	5.68483	18.5239	1.7042
		Aquaporin	PGSC0003DMT400053479	PGSC0003DMG400020742	ST4.03ch03:34637640-34639195	29.1402	79.3432	1.4451
	Ubiquitylation-related	Ubiquitin family protein	PGSC0003DMT400032912	PGSC0003DMG400012641	ST4.03ch02:47599978-47601189	5.34169	12.7779	1.25828
others	others	LOB domain protein 1	CUFF.15947.1	PGSC0003DMG400027372	ST4.03ch11:44093454-44095866	2.74522	6.37059	1.2145
		Leucine-rich repeat-containing protein	CUFF.166.4	PGSC0003DMG400023198	ST4.03ch00:21610075-21613702	5.13615	11.0724	1.10821
		Gag-pol polyprotein	CUFF.6152.2	PGSC0003DMG400045810	ST4.03ch04:3314542-3317086	1.42476	2.87928	1.01499
		Chloroplast protein HCF243	PGSC0003DMT400039776	PGSC0003DMG400015371	ST4.03ch12:432386-434789	0.360291	1.03183	1.51798
		Wiscott-Aldrich syndrome, C-terminal	PGSC0003DMT400055683	PGSC0003DMG400021621	ST4.03ch09:61240569-61241743	8.80335	21.1915	1.26736
		Gonadotropin beta chain	PGSC0003DMT400062877	PGSC0003DMG400024474	ST4.03ch03:53841277-53844424	2.36273	5.02017	1.08728
		Chloroplast-targeted copper chaperone	PGSC0003DMT400063687	PGSC0003DMG400024753	ST4.03ch01:77329842-77331651	6.23178	13.3564	1.09982
		Periaxin	PGSC0003DMT400083792	PGSC0003DMG400033590	ST4.03ch01:82363016-82364416	2.36571	5.86995	1.31107
unknown	unknown	Conserved gene of unknown function	CUFF.10638.1	PGSC0003DMG400004492	ST4.03ch07:34759984-34766563	0.617251	1.71656	1.47559
		Conserved gene of unknown function	PGSC0003DMT400012538	PGSC0003DMG400004892	ST4.03ch06:48489157-48490691	9.13135	18.375	1.00885
		Conserved gene of unknown function	PGSC0003DMT400012720	PGSC0003DMG400004957	ST4.03ch04:66141901-66144113	10.5272	23.0277	1.12924
		Conserved gene of unknown function	PGSC0003DMT400013090	PGSC0003DMG400005108	ST4.03ch01:83186934-83187699	2.39148	6.64343	1.47402
		Conserved gene of unknown function	PGSC0003DMT400022862	PGSC0003DMG400008863	ST4.03ch09:2447562-2449874	4.07568	8.29621	1.02541
		Conserved gene of unknown function	PGSC0003DMT400030287	PGSC0003DMG400011585	ST4.03ch09:57491425-57492497	0.388842	1.83	2.23459
		Conserved gene of unknown function	PGSC0003DMT400033307	PGSC0003DMG400012791	ST4.03ch04:52890179-52890825	4.80735	10.3167	1.10167
		Conserved gene of unknown function	PGSC0003DMT400039985	PGSC0003DMG400015465	ST4.03ch12:56725115-56726551	1.15517	2.85505	1.30541
		Conserved gene of unknown function	PGSC0003DMT400047085	PGSC0003DMG400018282	ST4.03ch01:78935640-78936201	5.91239	15.9629	1.43291
		Conserved gene of unknown function	PGSC0003DMT400054413	PGSC0003DMG400021122	ST4.03ch02:29020387-29021396	7.13596	16.1481	1.17818
		Conserved gene of unknown function	PGSC0003DMT400055964	PGSC0003DMG400021740	ST4.03ch08:34252755-34254124	12.3254	28.6048	1.21462
		Conserved gene of unknown function	PGSC0003DMT400057615	PGSC0003DMG400022372	ST4.03ch02:34429110-34430168	1.35828	2.95173	1.11978
		Conserved gene of unknown function	PGSC0003DMT400059652	PGSC0003DMG400023185	ST4.03ch03:32979549-32982451	1.39682	2.90066	1.05423
		Conserved gene of unknown function	PGSC0003DMT400069720	PGSC0003DMG400027111	ST4.03ch06:52800056-52800729	3.8683	10.2985	1.41266
		Conserved gene of unknown function	PGSC0003DMT400079159	PGSC0003DMG400030810	ST4.03ch04:63968339-63969514	149.847	429.179	1.51809
		GDSL lipase-like caffeoyltransferase precursor [Solanum lycopersicum] &gt;lcl|CBV37053.1 GDSL lipase-like chlorogenate-dependent caffeoyltransferase precursor [Solanum lycopersicum]	TCONS_00002446	XLOC_001614	ST4.03ch00:42616651-42617219	11.2288	24.4269	1.12126
		No hits found	TCONS_00002652	XLOC_001818	ST4.03ch00:41591727-41592207	2.21439	6.99995	1.66044
		PREDICTED: pathogenesis-related protein 1C-like, partial [Solanum tuberosum]	TCONS_00002692	XLOC_001858	ST4.03ch00:43984016-43984531	25.261	90.0277	1.83345
		No hits found	TCONS_00011112	XLOC_005626	ST4.03ch01:61123094-61123720	0	1.32603	inf
		PREDICTED: uncharacterized protein LOC104645548 isoform X1 [Solanum lycopersicum]	TCONS_00014862	XLOC_007082	ST4.03ch01:72890974-72892953	0.539513	2.02829	1.91053
		PREDICTED: poly [ADP-ribose] polymerase 1 [Solanum tuberosum]	TCONS_00027738	XLOC_012196	ST4.03ch03:57635601-57645743	0.254805	1.04568	2.03698
		PREDICTED: uncharacterized AIM2 family protein C30D10.14-like isoform X1 [Solanum tuberosum]	TCONS_00033236	XLOC_014536	ST4.03ch03:58566433-58566664	0	37.3414	inf
		PREDICTED: proteinase inhibitor I-B-like [Solanum pennellii]	TCONS_00072405	XLOC_032165	ST4.03ch09:55766912-55782185	187.562	429.578	1.19555
		No hits found	TCONS_00076713	XLOC_034125	ST4.03ch09:43107259-43107508	0	26.3094	inf
		PREDICTED: uncharacterized protein LOC102578690 [Solanum tuberosum]	TCONS_00079352	XLOC_035418	ST4.03ch10:54830061-54831941	16.8708	40.5978	1.26687

## Sheet: up-C
Classify-level1	Classify-level2	Func	DMT	DMG	locus	E3 flg22	E3 H2O	log2(fc)
ACRE genes	ACRE genes	Avr9/Cf-9 rapidly elicited protein 231	PGSC0003DMT400003537	PGSC0003DMG400001396	ST4.03ch02:46665731-46667302	182.838	71.1629	-1.36137
		Avr9/Cf-9 rapidly elicited protein 137	PGSC0003DMT400028768	PGSC0003DMG400011073	ST4.03ch10:54280867-54282515	315.888	150.316	-1.07142
		Avr9/Cf-9 rapidly elicited protein 75	PGSC0003DMT400041657	PGSC0003DMG400016149	ST4.03ch11:2648739-2649496	1308.57	548.76	-1.25374
		Avr9/Cf-9 rapidly elicited protein 75	PGSC0003DMT400043253	PGSC0003DMG400016792	ST4.03ch05:46323108-46323731	90.1955	43.661	-1.04671
		Avr9/Cf-9 rapidly elicited protein 189	PGSC0003DMT400064250	PGSC0003DMG400024958	ST4.03ch02:43366843-43377025	246.564	100.2	-1.29908
		Avr9/Cf-9 rapidly elicited protein 180	PGSC0003DMT400077568	PGSC0003DMG400030165	ST4.03ch08:9478742-9479260	509.908	204.851	-1.31566
FLARE genes roles as effector proteins	Antimicrobials	Proteinase inhibitor type-2 CEVI57	CUFF.5349.1	PGSC0003DMG400004549	ST4.03ch03:50033390-50034132	335.68	86.1484	-1.96219
		Proteinase inhibitor type-2 P303.51	PGSC0003DMT400011562	PGSC0003DMG400004547	ST4.03ch03:50056093-50056945	856.936	367.635	-1.22091
		Nb cell deth marker	PGSC0003DMT400026261	PGSC0003DMG400010131	ST4.03ch03:49862683-49863532	89.6956	38.4196	-1.2232
		Stigma expressed protein	PGSC0003DMT400026271	PGSC0003DMG400010136	ST4.03ch03:49713157-49714012	1005.09	194.564	-2.36901
		Cysteine protease inhibitor 1	PGSC0003DMT400026272	PGSC0003DMG400010137	ST4.03ch03:49685390-49686264	500.338	38.6673	-3.69372
		Chitinase	PGSC0003DMT400030923	PGSC0003DMG400011842	ST4.03ch07:294671-296216	86.2462	24.62	-1.80863
	Cell wall modification	Xyloglucan endo-transglycosylase	PGSC0003DMT400005949	PGSC0003DMG400002309	ST4.03ch12:10678068-10679327	97.7297	47.51	-1.04057
		Glucosyltransferase	PGSC0003DMT400012126	PGSC0003DMG400004758	ST4.03ch08:52302452-52309409	162.876	73.4924	-1.1481
		Plant cell wall protein SlTFR88	PGSC0003DMT400014815	PGSC0003DMG400005783	ST4.03ch08:4954192-4955157	31.8336	9.39438	-1.76068
		Pectinesterase 3	PGSC0003DMT400023725	PGSC0003DMG400009177	ST4.03ch03:61788422-61791609	239.906	102.999	-1.21984
		Axi 1 protein	PGSC0003DMT400027247	PGSC0003DMG400010509	ST4.03ch10:36431396-36435222	184.433	53.3044	-1.79077
		UDP-glucuronate decarboxylase 3	PGSC0003DMT400029590	PGSC0003DMG402011377	ST4.03ch09:52657529-52662172	224.308	108.569	-1.04686
		Glycosyltransferase	PGSC0003DMT400061001	PGSC0003DMG400023731	ST4.03ch10:57823089-57825820	33.6699	15.1956	-1.1478
		Glycosyltransferase UGT90A7	PGSC0003DMT400063237	PGSC0003DMG400024594	ST4.03ch03:54125551-54128245	11.8264	5.09313	-1.21539
		Axi 1 protein	PGSC0003DMT400064979	PGSC0003DMG400025240	ST4.03ch01:66433338-66437362	68.6851	27.4493	-1.32323
		Transferase, transferring glycosyl groups	PGSC0003DMT400072823	PGSC0003DMG400028330	ST4.03ch05:241440-244352	10.4761	1.90957	-2.45577
		Glycosyltransferase	PGSC0003DMT400082686	PGSC0003DMG400032759	ST4.03ch00:45020899-45021344	1.13724	0	#NAME?
	Hormone biosynthesis	ACC synthase	CUFF.11564.2	PGSC0003DMG400005825	ST4.03ch08:4910022-4913340	53.6154	6.98497	-2.94032
	Secondary products	Hsr201 protein	PGSC0003DMT400002771	PGSC0003DMG400001075	ST4.03ch07:45746961-45748897	23.2991	7.99647	-1.54284
		Allene oxide synthase 2	PGSC0003DMT400002934	PGSC0003DMG400001149	ST4.03ch11:41831951-41833781	93.8044	29.5449	-1.66675
		Conserved gene of unknown function	PGSC0003DMT400008688	PGSC0003DMG400003369	ST4.03ch06:55844497-55845146	122.937	51.0019	-1.2693
		P-coumaroyl quinate/shikimate 3'-hydroxylase	PGSC0003DMT400018497	PGSC0003DMG400007180	ST4.03ch10:59476412-59502379	41.332	13.9422	-1.5678
		Cytochrome P450-dependent fatty acid hydroxylase	PGSC0003DMT400018938	PGSC0003DMG400007343	ST4.03ch11:38083369-38084857	6.57217	2.35043	-1.48344
		Ctp synthase	PGSC0003DMT400023313	PGSC0003DMG400009031	ST4.03ch01:62314499-62329897	86.9229	25.2621	-1.78276
		Nudix hydrolase 17, mitochondrial	PGSC0003DMT400025172	PGSC0003DMG400009728	ST4.03ch01:831468-833331	16.2358	2.15029	-2.91658
		MRNA, 952 bp sequence	PGSC0003DMT400025724	PGSC0003DMG400009932	ST4.03ch04:72069367-72070273	182.183	66.3364	-1.45752
		Linalool synthase	PGSC0003DMT400029265	PGSC0003DMG401011252	ST4.03ch10:476393-492132	6.10999	0.53591	-3.51111
		Catechol O-methyltransferase	PGSC0003DMT400029318	PGSC0003DMG400011266	ST4.03ch10:139263-141641	4.4374	1.60439	-1.46769
		Lipase	PGSC0003DMT400033749	PGSC0003DMG400012964	ST4.03ch05:2213938-2215279	30.5756	9.45874	-1.69266
		Cytochrome P450	PGSC0003DMT400038700	PGSC0003DMG400014954	ST4.03ch09:31325400-31329289	2.60408	0.675298	-1.94718
		Cytochrome P450	PGSC0003DMT400039412	PGSC0003DMG400015242	ST4.03ch03:51016452-51018063	250.697	113.547	-1.14266
		Lipase	PGSC0003DMT400042189	PGSC0003DMG401016370	ST4.03ch01:3599828-3605026	47.6698	15.5622	-1.61503
		Arabinogalactan-protein	PGSC0003DMT400045794	PGSC0003DMG400017756	ST4.03ch12:55467654-55468318	1483.33	727.209	-1.02839
		Arabinogalactan-protein	PGSC0003DMT400045795	PGSC0003DMG400017757	ST4.03ch12:55471255-55471864	2482.42	1139.1	-1.12386
		Arabinogalactan-protein	PGSC0003DMT400045828	PGSC0003DMG400017771	ST4.03ch12:55473882-55474774	118.273	55.3051	-1.09664
		Cytochrome P450 92B1	PGSC0003DMT400046535	PGSC0003DMG400018064	ST4.03ch04:60780545-60782439	45.7629	6.0453	-2.92029
		Glycerophosphodiester phosphodiesterase	PGSC0003DMT400052184	PGSC0003DMG403020240	ST4.03ch02:48163233-48167144	229.322	77.5868	-1.56349
		Isocitrate lyase	PGSC0003DMT400065512	PGSC0003DMG400025487	ST4.03ch07:47102333-47104710	57.5798	28.6709	-1.00597
		Alpha-1,4-glucan-protein synthase [UDP-forming] 1	PGSC0003DMT400072896	PGSC0003DMG400028361	ST4.03ch05:703500-706000	340.858	144.695	-1.23616
		Salicylic acid/benzoic acid carboxyl methyltransferase	PGSC0003DMT400076187	PGSC0003DMG400029623	ST4.03ch09:58397308-58400168	75.4528	7.79475	-3.275
		S-adenosyl-L-methionine: salicylic acid carboxyl methyltransferase	PGSC0003DMT400076189	PGSC0003DMG400029624	ST4.03ch09:58420141-58422045	431.315	147.598	-1.54707
		Protein SSM1	PGSC0003DMT400081430	PGSC0003DMG400031834	ST4.03ch09:53402614-53405295	139.852	57.1891	-1.29008
Other FLARE genes	sugar metabolism	1-deoxy-D-xylulose 5-phosphate synthase 2	PGSC0003DMT400041591	PGSC0003DMG400016120	ST4.03ch11:2114553-2119953	15.5257	5.64777	-1.4589
		Lactosylceramide 4-alpha-galactosyltransferase	PGSC0003DMT400049203	PGSC0003DMG400019126	ST4.03ch10:50324372-50325809	10.0375	4.01837	-1.32072
		Galactosyltransferase	PGSC0003DMT400063163	PGSC0003DMG400024567	ST4.03ch03:53540505-53544651	106.616	41.3454	-1.36663
	Amino acid metabolism	Basic 7S globulin 2 small subunit	CUFF.10784.1	PGSC0003DMG400041402	ST4.03ch07:43089858-43094881	39.2318	9.28579	-2.07893
		Aromatic amino acid decarboxylase 1B	CUFF.12066.2	PGSC0003DMG400010839	ST4.03ch08:43270178-43275664	6.14244	1.02319	-2.58574
		Inosine-uridine preferring nucleoside hydrolase	CUFF.368.1	PGSC0003DMG400004534	ST4.03ch00:35753121-35754013	7.56308	1.75741	-2.10553
		Matrix metalloprotease 1	PGSC0003DMT400004845	PGSC0003DMG400001924	ST4.03ch00:12334430-12336873	32.1967	14.0383	-1.19754
		Metalloendoproteinase 1	PGSC0003DMT400012283	PGSC0003DMG400004818	ST4.03ch08:52218878-52220049	7.68075	3.41873	-1.16779
		Branched-chain amino acid aminotransferase	PGSC0003DMT400012710	PGSC0003DMG400004952	ST4.03ch04:66257238-66257757	426.447	184.592	-1.20802
		Caspase	PGSC0003DMT400013438	PGSC0003DMG400005245	ST4.03ch03:36665935-36672504	117.692	53.1509	-1.14685
		Basic 7S globulin 2 small subunit	PGSC0003DMT400023193	PGSC0003DMG400008985	ST4.03ch01:61847728-61858077	418.902	208.692	-1.00524
		Acyl:coa ligase acetate-coa synthetase	PGSC0003DMT400043108	PGSC0003DMG400016723	ST4.03ch02:36981394-36983557	4.64507	0.636831	-2.86672
		Acyl:coa ligase acetate-coa synthetase	PGSC0003DMT400043125	PGSC0003DMG400016733	ST4.03ch02:36961117-36964883	3.04427	0.421651	-2.85197
		Phenylalanine ammonia-lyase	PGSC0003DMT400060308	PGSC0003DMG400023458	ST4.03ch05:51694755-51698709	7.36944	2.46661	-1.57903
		Tyramine N-feruloyltransferase 10/30	PGSC0003DMT400067635	PGSC0003DMG400026301	ST4.03ch08:1884527-1885906	5.01056	1.23594	-2.01936
		Cysteine proteinase 3	PGSC0003DMT400071690	PGSC0003DMG400027888	ST4.03ch07:38959940-38964852	9.00411	1.01729	-3.14585
		Subtilase	PGSC0003DMT400087226	PGSC0003DMG400036797	ST4.03ch10:54605302-54607003	7.07942	1.81094	-1.96689
		Basic 7S globulin 2 small subunit	PGSC0003DMT400095799	PGSC0003DMG400045370	ST4.03ch05:38795512-38797725	16.9791	5.76993	-1.55713
	Lipid biosynthesis	50 kDa ketoavyl-ACP synthase	PGSC0003DMT400021424	PGSC0003DMG400008311	ST4.03ch02:29951177-29955600	8.60877	4.10552	-1.06824
		Geranyl geranyl pyrophosphate synthase	PGSC0003DMT400057188	PGSC0003DMG400022214	ST4.03ch07:54896131-54897257	5.45038	1.6394	-1.73319
	Lipid metabolism	Lipoxygenase	CUFF.725.3	PGSC0003DMG400032207	ST4.03ch01:2150279-2162627	42.6975	7.45809	-2.51727
		1-acyl-sn-glycerol-3-phosphate acyltransferase 4	CUFF.7434.1	PGSC0003DMG402016888	ST4.03ch04:69197356-69201021	70.3385	33.5694	-1.06717
		Phospholipase C	PGSC0003DMT400004107	PGSC0003DMG400001622	ST4.03ch01:87259676-87260942	30.4216	6.29003	-2.27396
		Carbohydrate esterase	PGSC0003DMT400022037	PGSC0003DMG400008544	ST4.03ch12:55300036-55301559	4.0259	0.726358	-2.47056
		Hydrolase	PGSC0003DMT400045006	PGSC0003DMG400017454	ST4.03ch05:11742316-11744898	19.514	8.58318	-1.18493
		Lipoxygenase	PGSC0003DMT400054145	PGSC0003DMG400020999	ST4.03ch08:6045341-6050086	4.0516	0.850204	-2.25261
		Hsr203J	PGSC0003DMT400054431	PGSC0003DMG400021128	ST4.03ch02:28941452-28942846	300.594	135.226	-1.15244
		Peptidase S26A, signal peptidase I	PGSC0003DMT400055673	PGSC0003DMG400021618	ST4.03ch09:61272551-61273970	4.78561	0.79588	-2.58808
		Lipoxygenase	PGSC0003DMT400081909	PGSC0003DMG400032155	ST4.03ch01:2132538-2146062	235.874	34.9452	-2.75485
	protein biosynthesis	Conserved gene of unknown function	PGSC0003DMT400000176	PGSC0003DMG400000053	ST4.03ch01:72420183-72423878	26.7178	12.1688	-1.13461
		Threonine dehydratase biosynthetic, chloroplastic	PGSC0003DMT400033801	PGSC0003DMG400012987	ST4.03ch09:4336456-4342614	836.803	28.2373	-4.88921
		Gamma-glutamyl-gamma-aminobutyrate hydrolase	PGSC0003DMT400067826	PGSC0003DMG400026382	ST4.03ch02:41495253-41497252	50.7042	9.7618	-2.37688
	Sugar trasport/signalling	Nodulin MtN3 family protein	PGSC0003DMT400018642	PGSC0003DMG400007227	ST4.03ch02:30783990-30787242	28.2984	11.6345	-1.28231
		Sugar transporter	PGSC0003DMT400048535	PGSC0003DMG400018853	ST4.03ch03:38333132-38335139	25.7885	10.0322	-1.36209
signal perception	Homologs of disease resistance genes	Alpha-DOX1	PGSC0003DMT400001350	PGSC0003DMG400000505	ST4.03ch02:46851662-46879011	40.914	11.9994	-1.76963
		CCR4-associated factor	PGSC0003DMT400015091	PGSC0003DMG400005899	ST4.03ch06:54630495-54631625	440.956	116.274	-1.92311
		Disease resistance protein RGA4	PGSC0003DMT400024123	PGSC0003DMG400009324	ST4.03ch08:48597716-48602017	4.48242	1.85792	-1.27059
		Sn-1 protein	PGSC0003DMT400059752	PGSC0003DMG400023234	ST4.03ch00:21176825-21178681	60.2732	25.6739	-1.23121
	Homologs of genes required for resistance	Chlorophyll a/b-binding protein (cab-12)	CUFF.9737.1	PGSC0003DMG400033084	ST4.03ch06:51580859-51582804	16.439	7.71657	-1.09109
		Alpha-DOX2	PGSC0003DMT400001358	PGSC0003DMG402000506	ST4.03ch02:46819430-46824636	184.101	45.0446	-2.03107
		SPX domain-containing protein 4	PGSC0003DMT400003383	PGSC0003DMG400001340	ST4.03ch02:46027378-46034412	22.6807	2.7925	-3.02184
		Xenotropic and polytropic murine leukemia virus receptor ids-4	PGSC0003DMT400007496	PGSC0003DMG400002890	ST4.03ch12:2943683-2947108	21.2838	6.92526	-1.61982
		C2 domain-containing protein	PGSC0003DMT400015906	PGSC0003DMG400006217	ST4.03ch10:42108079-42111048	889.366	366.683	-1.27824
		Stress induced protein	PGSC0003DMT400020229	PGSC0003DMG400007820	ST4.03ch12:1946212-1947203	570.543	272.559	-1.06577
		Endochitinase (Chitinase)	PGSC0003DMT400022352	PGSC0003DMG400008673	ST4.03ch02:19537260-19539201	25.4894	9.73942	-1.38799
		Xyloglucanase inhibitor	PGSC0003DMT400023183	PGSC0003DMG400008978	ST4.03ch01:61773434-61774915	30.0776	14.1932	-1.08349
		Membrane receptor 1	PGSC0003DMT400023524	PGSC0003DMG400009115	ST4.03ch03:45153890-45155381	109.211	37.0873	-1.55812
		Miraculin	PGSC0003DMT400026364	PGSC0003DMG400010170	ST4.03ch03:49838682-49840071	26.786	2.79989	-3.25804
		Phytophthora-inhibited protease 1	PGSC0003DMT400026493	PGSC0003DMG400010224	ST4.03ch02:32426429-32428387	269.704	116.174	-1.21509
		NRG1	PGSC0003DMT400026496	PGSC0003DMG400010226	ST4.03ch02:32436093-32436894	145.064	40.2114	-1.85101
		Senescence-associated protein	PGSC0003DMT400029027	PGSC0003DMG400011169	ST4.03ch07:1620095-1623937	2613.04	1043.32	-1.32455
		ZPT2-13	PGSC0003DMT400040141	PGSC0003DMG400015531	ST4.03ch11:45252756-45253413	186.404	46.2927	-2.00958
		ZPT2-13	PGSC0003DMT400040143	PGSC0003DMG400015533	ST4.03ch11:45260833-45261488	107.953	32.9679	-1.71127
		ZPT2-13	PGSC0003DMT400040144	PGSC0003DMG400015534	ST4.03ch11:45265447-45266065	1289.82	270.499	-2.25347
		IDS4	PGSC0003DMT400040971	PGSC0003DMG400015850	ST4.03ch08:15890910-15892602	66.8784	27.4988	-1.28217
		Carbohydrate binding protein	PGSC0003DMT400046828	PGSC0003DMG400018184	ST4.03ch03:52212142-52214553	51.4175	18.1794	-1.49996
		RAP2	PGSC0003DMT400047265	PGSC0003DMG400018352	ST4.03ch07:48940642-48942769	11.0914	4.95485	-1.16253
		Inducible plastid-lipid associated protein	PGSC0003DMT400057197	PGSC0003DMG400022217	ST4.03ch07:54842237-54850353	181.198	61.8307	-1.55117
		Dehydration-responsive protein RD22	PGSC0003DMT400064881	PGSC0003DMG400025194	ST4.03ch01:85774330-85776301	2.92752	0.996283	-1.55505
		NDR1	PGSC0003DMT400065825	PGSC0003DMG400025621	ST4.03ch12:8317834-8323884	48.4605	21.6191	-1.1645
		Ribonuclease t2	PGSC0003DMT400070621	PGSC0003DMG400027453	ST4.03ch07:2086605-2088496	24.5808	4.94493	-2.31351
		BRASSINAZOLE-RESISTANT 2 protein	PGSC0003DMT400073251	PGSC0003DMG400028459	ST4.03ch02:31406149-31411543	108.018	52.9489	-1.02859
		Protein MKS1	PGSC0003DMT400073800	PGSC0003DMG400028672	ST4.03ch11:6991661-6992495	138.146	53.6319	-1.36503
		Dehydration-responsive element-binding protein 2G	PGSC0003DMT400073853	PGSC0003DMG400028700	ST4.03ch04:46420593-46421310	41.7204	17.2922	-1.27063
		ZPT2-12	PGSC0003DMT400077934	PGSC0003DMG401030312	ST4.03ch06:56383259-56384106	290.663	137.128	-1.08383
	Receptor-like kinases	Receptor protein kinase	PGSC0003DMT400077223	PGSC0003DMG400030035	ST4.03ch06:29754510-29761601	54.6167	25.626	-1.09174
signal transduction	Hormone signaling	Protein TIFY 5A	CUFF.11682.1	PGSC0003DMG400008781	ST4.03ch08:12078943-12079996	85.2177	20.3588	-2.0655
		Protein TIFY 9	CUFF.8162.2	PGSC0003DMG400006480	ST4.03ch05:17180378-17182105	18.1011	4.65273	-1.95993
		SAUR family protein	PGSC0003DMT400008365	PGSC0003DMG400003227	ST4.03ch03:46106617-46125389	35.6594	7.62642	-2.2252
		Auxin-induced protein X10A	PGSC0003DMT400012210	PGSC0003DMG400004786	ST4.03ch08:52770043-52770759	295.829	127.752	-1.21142
		Protein TIFY 5A	PGSC0003DMT400022650	PGSC0003DMG400008781	ST4.03ch08:12078943-12079996	386.411	86.2838	-2.16297
		MYC2	PGSC0003DMT400031899	PGSC0003DMG400012237	ST4.03ch08:56655231-56656965	101.673	26.845	-1.92121
		THM18 protein	PGSC0003DMT400034878	PGSC0003DMG400013405	ST4.03ch03:637249-639778	160.392	47.8484	-1.74506
		ABA 8'-hydroxylase CYP707A1	PGSC0003DMT400047537	PGSC0003DMG402018475	ST4.03ch08:3500845-3503766	105.002	51.671	-1.02299
		Auxin and ethylene responsive GH3	PGSC0003DMT400066533	PGSC0003DMG400025856	ST4.03ch01:83855038-83858283	21.4939	8.81578	-1.28577
	Ion responsive	Regulator of gene silencing	PGSC0003DMT400015111	PGSC0003DMG400005909	ST4.03ch06:54433207-54434212	515.691	224.76	-1.19812
		Metal ion binding protein	PGSC0003DMT400021739	PGSC0003DMG400008438	ST4.03ch05:49903752-49906072	35.5159	9.17387	-1.95286
		Leucine aminopeptidase, chloroplastic	PGSC0003DMT400026560	PGSC0003DMG400010257	ST4.03ch05:12727911-12733521	184.562	41.0641	-2.16815
		Calcium-binding allergen Ole e	PGSC0003DMT400027581	PGSC0003DMG400010631	ST4.03ch04:12150073-12151066	284.251	132.437	-1.10187
		Calmodulin	PGSC0003DMT400033250	PGSC0003DMG400012770	ST4.03ch01:70844120-70845424	59.8478	26.3835	-1.18166
		Calmodulin	PGSC0003DMT400038351	PGSC0003DMG400014797	ST4.03ch08:49136578-49138677	128.756	50.1335	-1.36079
		Germin	PGSC0003DMT400047067	PGSC0003DMG400018276	ST4.03ch01:79135852-79137552	469.748	193.451	-1.27992
		Annexin	PGSC0003DMT400049997	PGSC0003DMG401019427	ST4.03ch01:75218639-75221596	7.6316	3.00844	-1.34297
		Annexin 11	PGSC0003DMT400050067	PGSC0003DMG400019446	ST4.03ch01:75213726-75215688	93.9608	41.2249	-1.18854
		Calcium/calmodulin protein kinase	PGSC0003DMT400061578	PGSC0003DMG400023971	ST4.03ch11:5414304-5415267	84.4974	41.574	-1.02323
		Ef-hand calcium binding protein	PGSC0003DMT400067731	PGSC0003DMG400026341	ST4.03ch11:40405319-40408958	38.5245	17.567	-1.13291
		Calcium-binding protein	PGSC0003DMT400069195	PGSC0003DMG400026914	ST4.03ch06:53798487-53799445	28.76	13.5216	-1.0888
		Calcium-binding protein CAST	PGSC0003DMT400071219	PGSC0003DMG400027692	ST4.03ch10:48427755-48444121	1692.73	829.206	-1.02955
		Vetispiradiene synthase 1	PGSC0003DMT400079785	PGSC0003DMG402031070	ST4.03ch11:4060867-4063345	5.35678	0.588799	-3.18552
		Calmodulin	PGSC0003DMT400083727	PGSC0003DMG400033565	ST4.03ch01:82292466-82293626	169.913	46.928	-1.85627
	Kinases/Phosphatases	S-locus lectin protein kinase family protein	CUFF.10945.1	PGSC0003DMG400042814	ST4.03ch07:47899129-47904540	52.1926	23.4458	-1.15452
		Inositol polyphosphate 5-phosphatase	CUFF.7431.2	PGSC0003DMG400016891	ST4.03ch04:69130517-69136132	49.2872	13.6365	-1.85374
		ATP binding protein	PGSC0003DMT400004338	PGSC0003DMG400001721	ST4.03ch01:68529074-68533087	12.9074	4.0904	-1.65788
		ATP binding protein	PGSC0003DMT400009745	PGSC0003DMG400003813	ST4.03ch09:51383152-51387420	15.0395	6.27238	-1.26167
		ATP binding protein	PGSC0003DMT400010340	PGSC0003DMG400004035	ST4.03ch02:43715823-43717524	8.01646	3.56632	-1.16853
		Kinase	PGSC0003DMT400011224	PGSC0003DMG400004396	ST4.03ch10:30856087-30858424	3.97225	1.53351	-1.37312
		ATP binding protein	PGSC0003DMT400013962	PGSC0003DMG400005468	ST4.03ch06:38711873-38713991	12.8845	6.26487	-1.04028
		Wall-associated kinase	PGSC0003DMT400014683	PGSC0003DMG401005729	ST4.03ch03:58774624-58782559	150.571	54.3716	-1.46952
		Cytokinin-regulated kinase 1	PGSC0003DMT400036188	PGSC0003DMG400013928	ST4.03ch11:13281885-13284356	15.322	6.91945	-1.14688
		ATP binding protein	PGSC0003DMT400036857	PGSC0003DMG400014213	ST4.03ch03:57423892-57425859	146.736	61.1441	-1.26294
		Protein phosphatase 2C	PGSC0003DMT400052937	PGSC0003DMG400020541	ST4.03ch06:3167761-3169447	278.188	77.3337	-1.84689
		Protein phosphatase 2c	PGSC0003DMT400064207	PGSC0003DMG400024944	ST4.03ch02:43127225-43136871	54.8187	24.6361	-1.15389
		ATP binding protein	PGSC0003DMT400065492	PGSC0003DMG400025472	ST4.03ch02:23491684-23493155	35.4268	8.66858	-2.03097
		Serine-threonine protein kinase, plant-type	PGSC0003DMT400067987	PGSC0003DMG400026436	ST4.03ch09:59259695-59261174	154.694	72.6789	-1.08981
		Kinase	PGSC0003DMT400069794	PGSC0003DMG400027140	ST4.03ch05:48290715-48293190	19.5469	8.10603	-1.26988
		Protein phosphatase 2c	PGSC0003DMT400069883	PGSC0003DMG400027174	ST4.03ch05:47813101-47815574	155.193	59.6121	-1.38039
		Serine/threonine-protein kinase CCR3	PGSC0003DMT400072143	PGSC0003DMG400028073	ST4.03ch06:26726224-26728643	16.9317	5.2865	-1.67934
		Serine-threonine protein kinase, plant-type	PGSC0003DMT400075495	PGSC0003DMG402029358	ST4.03ch12:58287599-58292872	15.7953	7.15417	-1.14264
		MAP kinase	PGSC0003DMT400077272	PGSC0003DMG400030058	ST4.03ch06:7463479-7467923	765.127	316.823	-1.27202
		PsPK3 protein	PGSC0003DMT400079838	PGSC0003DMG400031090	ST4.03ch07:51599399-51601169	12.6376	3.39399	-1.89667
		Tartrate-resistant acid phosphatase type 5	PGSC0003DMT400083978	PGSC0003DMG400033688	ST4.03ch03:48558975-48561647	6.85508	2.22154	-1.62561
	ROS-related	Short-chain dehydrogenase	PGSC0003DMT400002020	PGSC0003DMG400000767	ST4.03ch02:23667728-23670225	14.7748	6.18947	-1.25525
		Geraniol 10-hydroxylase	PGSC0003DMT400025976	PGSC0003DMG401010026	ST4.03ch02:44466726-44469325	52.6588	14.0668	-1.90438
		Gene of unknown function	PGSC0003DMT400029671	PGSC0003DMG400011404	ST4.03ch09:51994231-51994845	297.232	148.571	-1.00044
		Glutaredoxin	PGSC0003DMT400029673	PGSC0003DMG400011406	ST4.03ch09:52077977-52078723	21.0053	7.46358	-1.49281
		BTB/POZ domain-containing protein	PGSC0003DMT400039384	PGSC0003DMG400015229	ST4.03ch03:51465623-51468593	20.4728	7.45986	-1.45648
		Glutaredoxin	PGSC0003DMT400056253	PGSC0003DMG400021856	ST4.03ch10:3527289-3527977	18.879	7.02491	-1.42623
		Laccase	PGSC0003DMT400056523	PGSC0003DMG400021966	ST4.03ch04:61860822-61864201	17.3098	4.75093	-1.86531
		Leucoanthocyanidin dioxygenase	PGSC0003DMT400070302	PGSC0003DMG400027333	ST4.03ch11:4269648-4272854	53.5585	17.7537	-1.593
		Short-chain type alcohol dehydrogenase	PGSC0003DMT400072207	PGSC0003DMG400028097	ST4.03ch10:57040536-57051061	555.143	271.816	-1.03023
		Monooxygenase	PGSC0003DMT400075410	PGSC0003DMG400029330	ST4.03ch12:57175059-57179328	7.96765	3.45692	-1.20467
	transcription factors	Zinc finger protein	CUFF.5259.1	PGSC0003DMG401004331	ST4.03ch03:48009990-48016685	219.14	108.006	-1.02075
		Transcriptional factor TINY	CUFF.9328.1	PGSC0003DMG400030781	ST4.03ch06:40997488-40998855	23.4476	6.76386	-1.79352
		C2H2-type zinc finger protein	PGSC0003DMT400006126	PGSC0003DMG400002383	ST4.03ch09:35236020-35237026	32.5864	12.547	-1.37693
		ABA-induced MYB transcription factor	PGSC0003DMT400011743	PGSC0003DMG400004610	ST4.03ch12:59896598-59897159	0.962262	0	#NAME?
		WRKY transcription factor-30	PGSC0003DMT400014949	PGSC0003DMG400005835	ST4.03ch08:5067453-5069479	217.051	55.7646	-1.96061
		AP2/ERF domain-containing transcription factor	PGSC0003DMT400022528	PGSC0003DMG400008734	ST4.03ch01:32180758-32183098	54.7871	18.4853	-1.56745
		NAC domain protein	PGSC0003DMT400028190	PGSC0003DMG400010870	ST4.03ch10:47871973-47874060	20.4567	9.40531	-1.12103
		Ethylene-responsive transcription factor 3	PGSC0003DMT400037359	PGSC0003DMG400014417	ST4.03ch10:1121217-1122800	311.488	122.748	-1.34348
		WRKY protein	PGSC0003DMT400042399	PGSC0003DMG400016441	ST4.03ch02:36596828-36599333	200.837	74.9431	-1.42216
		Ethylene-responsive transcription factor	PGSC0003DMT400044383	PGSC0003DMG400017233	ST4.03ch09:56222849-56224002	27.3669	11.1618	-1.29386
		Transcription factor	PGSC0003DMT400051980	PGSC0003DMG400020174	ST4.03ch06:58183590-58186445	9.72308	3.02416	-1.68488
		NAC domain-containing protein	PGSC0003DMT400054407	PGSC0003DMG400021119	ST4.03ch02:29072444-29076402	3.06573	0.457481	-2.74445
		C2H2-type zinc finger protein	PGSC0003DMT400055391	PGSC0003DMG400021508	ST4.03ch04:67179445-67180400	1222.85	604.273	-1.01698
		AG-motif binding protein-4	PGSC0003DMT400008112	PGSC0003DMG400003126	ST4.03ch01:86628052-86629634	390.221	192.859	-1.01674
		F-box and wd40 domain protein	PGSC0003DMT400066737	PGSC0003DMG400025932	ST4.03ch01:85376812-85378916	154.252	58.7255	-1.39323
		WRKY1a transcription factor	PGSC0003DMT400056725	PGSC0003DMG400022063	ST4.03ch02:17248581-17250757	93.7887	45.9332	-1.02988
		MYB domain class transcription factor	PGSC0003DMT400067321	PGSC0003DMG401026177	ST4.03ch07:47944405-47945391	21.5981	8.00165	-1.43253
		MYB domain class transcription factor	PGSC0003DMT400067322	PGSC0003DMG402026177	ST4.03ch07:47962719-47964122	28.0014	10.371	-1.43294
		NAC-domain protein	PGSC0003DMT400067707	PGSC0003DMG400026332	ST4.03ch11:40495789-40498320	138.921	50.5637	-1.45809
		BHLH transcription factor Upa20	PGSC0003DMT400069569	PGSC0003DMG400027042	ST4.03ch06:53292943-53295934	39.5334	12.2889	-1.68571
		Transcription factor	PGSC0003DMT400069888	PGSC0003DMG400027176	ST4.03ch05:47848067-47851122	1181.12	469.477	-1.33103
		Conserved gene of unknown function	PGSC0003DMT400070911	PGSC0003DMG400027574	ST4.03ch04:62040477-62041022	25.137	2.23961	-3.48849
		WRKY transcription factor 1	PGSC0003DMT400073396	PGSC0003DMG400028520	ST4.03ch06:50108071-50110187	875.881	413.839	-1.08167
		Transcriptional factor TINY	PGSC0003DMT400079094	PGSC0003DMG400030781	ST4.03ch06:40997488-40998855	26.4787	6.29985	-2.07145
		MYB transcription factor MYB185	PGSC0003DMT400085829	PGSC0003DMG400035400	ST4.03ch10:44553309-44554508	1.36337	0	#NAME?
	Transport related	Auxin:hydrogen symporter	CUFF.3699.1	PGSC0003DMG400013649	ST4.03ch02:38214143-38218083	61.1502	21.1832	-1.52944
		Neutral amino acid transport protein	PGSC0003DMT400013939	PGSC0003DMG400005455	ST4.03ch10:14766882-14771729	72.794	33.9572	-1.1001
		Phospholipid-transporting ATPase 9	PGSC0003DMT400019314	PGSC0003DMG400007463	ST4.03ch04:606170-612417	6.31109	1.4389	-2.13292
		Multidrug resistance protein ABC transporter family protein	PGSC0003DMT400023326	PGSC0003DMG400009037	ST4.03ch01:62565293-62566538	2.79542	0.594807	-2.23257
		ATP binding protein	PGSC0003DMT400023418	PGSC0003DMG400009068	ST4.03ch03:44811382-44814964	69.8869	33.8395	-1.04631
		Membrane channel protein	PGSC0003DMT400030994	PGSC0003DMG400011875	ST4.03ch06:43939851-43945535	10.6359	4.07876	-1.38274
		Non-specific lipid-transfer protein	PGSC0003DMT400031197	PGSC0003DMG400011949	ST4.03ch00:22111593-22113047	65.1579	27.2474	-1.25782
		ATP-binding cassette transporter	PGSC0003DMT400032670	PGSC0003DMG400012547	ST4.03ch01:82091211-82095310	98.4307	32.4967	-1.59881
		Neutral invertase	PGSC0003DMT400034053	PGSC0003DMG400013088	ST4.03ch01:37067232-37072498	170.258	75.5458	-1.1723
		Non-specific lipid-transfer protein	PGSC0003DMT400041543	PGSC0003DMG400016103	ST4.03ch08:41195054-41195538	2.44796	0	#NAME?
		ATP-binding cassette transporter	PGSC0003DMT400043270	PGSC0003DMG400016797	ST4.03ch05:46442492-46447283	5.6975	1.23203	-2.20929
	Ubiquitylation-related	Photoperiod responsive protein	PGSC0003DMT400002079	PGSC0003DMG400000791	ST4.03ch04:58874190-58875822	247.334	88.4019	-1.48431
		Conserved gene of unknown function	PGSC0003DMT400004307	PGSC0003DMG400001707	ST4.03ch01:68202422-68203186	67.3963	32.545	-1.05023
		F-box protein SNE	PGSC0003DMT400015675	PGSC0003DMG400006123	ST4.03ch07:44236644-44237448	24.919	12.0565	-1.04743
		E3 ubiquitin-protein ligase RHF1A	PGSC0003DMT400023302	PGSC0003DMG400009025	ST4.03ch01:62120333-62130285	47.232	18.3223	-1.36617
		E3 ubiquitin ligase PUB14	PGSC0003DMT400027542	PGSC0003DMG400010616	ST4.03ch04:66972532-66975175	37.8578	16.7654	-1.1751
		RING/C3HC4/PHD zinc finger	PGSC0003DMT400045807	PGSC0003DMG400017762	ST4.03ch12:55592918-55594250	5.09681	0.392758	-3.69788
		Photoperiod-response	PGSC0003DMT400065698	PGSC0003DMG400025560	ST4.03ch11:7062682-7064144	30.9086	12.7912	-1.27285
		Spotted leaf protein	PGSC0003DMT400082693	PGSC0003DMG400032766	ST4.03ch00:42474321-42475252	11.3786	2.58698	-2.13698
		Spotted leaf protein	PGSC0003DMT400090858	PGSC0003DMG400040429	ST4.03ch05:8094886-8096351	4.36274	1.44479	-1.59437
		Spotted leaf protein	PGSC0003DMT400095861	PGSC0003DMG400045432	ST4.03ch05:7845075-7847474	17.1762	5.76764	-1.57436
others	others	Src2	CUFF.1307.2	PGSC0003DMG400011347	ST4.03ch01:58194253-58196977	39.0555	18.0507	-1.11347
		PreproMP73	CUFF.3854.2	PGSC0003DMG400012661	ST4.03ch02:40814515-40817657	1.54904	0.554648	-1.48173
		LEM3 (Ligand-effect modulator 3) family protein	CUFF.8618.8	PGSC0003DMG400023414	ST4.03ch05:50526431-50534415	277.71	85.2876	-1.70317
		Stellacyanin CASLP1	PGSC0003DMT400001663	PGSC0003DMG400000620	ST4.03ch03:56574768-56575915	13.0614	5.79473	-1.1725
		Nam 14	PGSC0003DMT400003380	PGSC0003DMG400001338	ST4.03ch02:46075361-46076997	23.1678	7.21279	-1.68349
		LRX2	PGSC0003DMT400005396	PGSC0003DMG400002107	ST4.03ch06:44744118-44750912	96.7757	43.9355	-1.13926
		Clathrin assembly protein	PGSC0003DMT400005471	PGSC0003DMG400002134	ST4.03ch04:64380874-64382263	346.675	141.527	-1.2925
		RNA-binding protein	PGSC0003DMT400008327	PGSC0003DMG401003209	ST4.03ch03:46265225-46273511	28.2805	13.0312	-1.11784
		Fragment	PGSC0003DMT400009695	PGSC0003DMG400003789	ST4.03ch09:50776361-50779892	6.39085	2.46724	-1.37311
		Pentatricopeptide repeat-containing protein	PGSC0003DMT400010095	PGSC0003DMG400003955	ST4.03ch08:53305622-53310265	34.4099	12.522	-1.45836
		HMG-CoA synthase	PGSC0003DMT400010866	PGSC0003DMG400004253	ST4.03ch12:54315644-54320140	7.73076	3.29557	-1.23008
		F-box family protein	PGSC0003DMT400010881	PGSC0003DMG400004257	ST4.03ch12:54257388-54260310	186.776	89.2737	-1.065
		Conserved gene of unknown function	PGSC0003DMT400013664	PGSC0003DMG400005339	ST4.03ch06:1287209-1289428	139.644	38.3899	-1.86295
		Homeobox-leucine zipper protein HAT14	PGSC0003DMT400016146	PGSC0003DMG400006311	ST4.03ch01:66698103-66700398	23.0867	10.6085	-1.12185
		Conserved gene of unknown function	PGSC0003DMT400019931	PGSC0003DMG400007713	ST4.03ch01:43334027-43337811	333.509	117.222	-1.50848
		Pentatricopeptide repeat-containing protein	PGSC0003DMT400021519	PGSC0003DMG400008347	ST4.03ch03:36773879-36776719	5.77374	1.35682	-2.08927
		Long cell-linked locus protein	PGSC0003DMT400023246	PGSC0003DMG400009002	ST4.03ch01:62307074-62307832	184.664	51.2839	-1.84832
		Syringolide-induced protein 14-1-1	PGSC0003DMT400025786	PGSC0003DMG400009955	ST4.03ch04:71212535-71216633	73.3548	24.3987	-1.58809
		VQ motif-containing protein	PGSC0003DMT400030663	PGSC0003DMG400011745	ST4.03ch07:41503111-41504079	109.245	39.0898	-1.4827
		GRAS1	PGSC0003DMT400034764	PGSC0003DMG400013356	ST4.03ch11:382892-386186	167.922	64.6137	-1.37788
		F-box family protein	PGSC0003DMT400037131	PGSC0003DMG400014315	ST4.03ch03:42273353-42277124	4.64349	1.32725	-1.80677
		LOB domain-containing protein	PGSC0003DMT400037711	PGSC0003DMG400014547	ST4.03ch05:2923714-2925346	7.73871	1.99583	-1.9551
		VQ motif-containing protein	PGSC0003DMT400038662	PGSC0003DMG400014938	ST4.03ch02:15572290-15573144	27.9828	12.0008	-1.22141
		Elicitor resposible protein	PGSC0003DMT400047880	PGSC0003DMG400018610	ST4.03ch05:10479600-10480300	501.715	240.159	-1.06288
		Patellin-4	PGSC0003DMT400054383	PGSC0003DMG400021106	ST4.03ch02:29387464-29390057	13.5429	6.17641	-1.13269
		GTP-binding protein alpha subunit, gna	PGSC0003DMT400066733	PGSC0003DMG400025931	ST4.03ch01:85361088-85365806	81.0432	37.637	-1.10654
		F-box family protein	PGSC0003DMT400067738	PGSC0003DMG400026346	ST4.03ch11:40583297-40584441	1780.97	713.435	-1.31981
		UPF0497 membrane protein	PGSC0003DMT400069577	PGSC0003DMG400027047	ST4.03ch06:53102741-53104170	17.6173	7.69516	-1.19497
		ESC	PGSC0003DMT400069792	PGSC0003DMG400027139	ST4.03ch05:48282439-48283640	9.32563	4.39301	-1.08599
		Syringolide-induced protein 14-1-1	PGSC0003DMT400075641	PGSC0003DMG400029419	ST4.03ch12:57212355-57213656	4.61774	1.33793	-1.78718
		RAB6-interacting protein	PGSC0003DMT400078292	PGSC0003DMG400030470	ST4.03ch06:57664519-57666462	80.3327	38.3119	-1.0682
		Homeobox protein	PGSC0003DMT400078329	PGSC0003DMG400030494	ST4.03ch05:4264482-4267828	10.0994	3.50023	-1.52875
		DNA binding protein	PGSC0003DMT400078698	PGSC0003DMG400030622	ST4.03ch02:42143011-42144994	15.813	7.1978	-1.13548
		Phosphate-induced protein	PGSC0003DMT400079160	PGSC0003DMG400030811	ST4.03ch04:63977764-63978764	64.7109	18.6937	-1.79146
		PTP-1	PGSC0003DMT400079242	PGSC0003DMG400030842	ST4.03ch04:64229940-64235677	18.0853	6.84797	-1.40107
		60S ribosomal protein L34	PGSC0003DMT400080290	PGSC0003DMG400031257	ST4.03ch05:4932908-4937289	3.8559	1.46605	-1.39514
		VAMP	PGSC0003DMT400083261	PGSC0003DMG400033147	ST4.03ch06:47796612-47798379	7.04487	3.00496	-1.22923
unknown	unknown	Conserved gene of unknown function	CUFF.12985.1	PGSC0003DMG400026614	ST4.03ch09:12222615-12237903	39.3877	3.05517	-3.68842
		Conserved gene of unknown function	CUFF.15056.1	PGSC0003DMG400016153	ST4.03ch11:2685012-2687970	2.48427	0.897101	-1.46948
		Conserved gene of unknown function	CUFF.3156.1	PGSC0003DMG400006967	ST4.03ch02:26624286-26629191	3.99467	0.875594	-2.18974
		Gene of unknown function	CUFF.395.1	PGSC0003DMG400032289	ST4.03ch00:37145762-37150150	3.16909	0.877945	-1.85187
		Conserved gene of unknown function	CUFF.7137.1	PGSC0003DMG400027566	ST4.03ch04:62368859-62369383	45.7797	17.7106	-1.37009
		Conserved gene of unknown function	CUFF.7508.1	PGSC0003DMG400009876	ST4.03ch04:71055169-71056417	23.52	8.57686	-1.45537
		Gene of unknown function	CUFF.957.1	PGSC0003DMG400001011	ST4.03ch01:13772647-13778608	2.04429	0	#NAME?
		Gene of unknown function	PGSC0003DMT400001592	PGSC0003DMG400000591	ST4.03ch03:46492856-46493358	12.5381	2.41404	-2.37679
		Conserved gene of unknown function	PGSC0003DMT400002802	PGSC0003DMG400001089	ST4.03ch12:8602517-8603219	11.1891	3.07144	-1.8651
		Conserved gene of unknown function	PGSC0003DMT400002985	PGSC0003DMG400001174	ST4.03ch08:12470598-12473587	7.58236	2.07503	-1.86951
		Conserved gene of unknown function	PGSC0003DMT400005578	PGSC0003DMG400002183	ST4.03ch11:18751216-18758391	213.984	106.262	-1.00988
		Gene of unknown function	PGSC0003DMT400009986	PGSC0003DMG400003908	ST4.03ch09:4765050-4765867	7.41929	1.96258	-1.91853
		Conserved gene of unknown function	PGSC0003DMT400011987	PGSC0003DMG400004703	ST4.03ch12:60155458-60156475	198.077	76.6219	-1.37023
		Conserved gene of unknown function	PGSC0003DMT400011990	PGSC0003DMG400004705	ST4.03ch12:60173856-60174442	110.465	48.7047	-1.18145
		Conserved gene of unknown function	PGSC0003DMT400014396	PGSC0003DMG400005648	ST4.03ch03:58793989-58797505	7.28346	2.91076	-1.32323
		Conserved gene of unknown function	PGSC0003DMT400015362	PGSC0003DMG400005992	ST4.03ch04:1998680-1999375	788.029	284.084	-1.47193
		Gene of unknown function	PGSC0003DMT400015930	PGSC0003DMG400006230	ST4.03ch10:42813265-42813830	66.5567	33.26	-1.00079
		Conserved gene of unknown function	PGSC0003DMT400017419	PGSC0003DMG402006771	ST4.03ch01:64818873-64826057	53.2451	20.9312	-1.34699
		Conserved gene of unknown function	PGSC0003DMT400017478	PGSC0003DMG400006790	ST4.03ch01:65374900-65375512	127.33	61.1769	-1.05751
		Conserved gene of unknown function	PGSC0003DMT400018343	PGSC0003DMG400007124	ST4.03ch06:55139370-55140420	6.96701	2.40862	-1.53233
		Conserved gene of unknown function	PGSC0003DMT400018344	PGSC0003DMG400007125	ST4.03ch06:55146028-55147166	17.2346	5.9905	-1.52456
		Conserved gene of unknown function	PGSC0003DMT400019331	PGSC0003DMG400007472	ST4.03ch04:582794-583395	113.374	24.4792	-2.21146
		Conserved gene of unknown function	PGSC0003DMT400023789	PGSC0003DMG400009206	ST4.03ch11:9251993-9253385	6.05828	0.665593	-3.1862
		Conserved gene of unknown function	PGSC0003DMT400026293	PGSC0003DMG400010149	ST4.03ch03:49375469-49376370	14.7345	6.53934	-1.17198
		Gene of unknown function	PGSC0003DMT400028200	PGSC0003DMG400010876	ST4.03ch06:32461613-32462240	458.631	226.259	-1.01936
		Conserved gene of unknown function	PGSC0003DMT400030171	PGSC0003DMG401011550	ST4.03ch12:56275805-56279430	114.947	50.5841	-1.18422
		Conserved gene of unknown function	PGSC0003DMT400031886	PGSC0003DMG400012229	ST4.03ch08:56747030-56747839	12.4471	4.58963	-1.43935
		Conserved gene of unknown function	PGSC0003DMT400032087	PGSC0003DMG400012315	ST4.03ch08:55379409-55380034	141.349	66.4342	-1.08927
		Conserved gene of unknown function	PGSC0003DMT400033769	PGSC0003DMG400012974	ST4.03ch05:2260554-2263255	93.6102	46.614	-1.0059
		Conserved gene of unknown function	PGSC0003DMT400035024	PGSC0003DMG400013469	ST4.03ch03:486905-487662	26.5822	2.96538	-3.16417
		Gene of unknown function	PGSC0003DMT400035513	PGSC0003DMG400013650	ST4.03ch02:37790023-37810089	18.637	8.73034	-1.09406
		Conserved gene of unknown function	PGSC0003DMT400037108	PGSC0003DMG400014303	ST4.03ch03:41964307-41965098	15.8051	5.84379	-1.43542
		Conserved gene of unknown function	PGSC0003DMT400037744	PGSC0003DMG400014558	ST4.03ch05:2697953-2698566	16.7857	6.83192	-1.29687
		Gene of unknown function	PGSC0003DMT400038699	PGSC0003DMG400014953	ST4.03ch01:9643032-9643624	31.5783	5.99163	-2.39791
		Gene of unknown function	PGSC0003DMT400039832	PGSC0003DMG400015401	ST4.03ch12:293819-294180	343.564	109.489	-1.6498
		Conserved gene of unknown function	PGSC0003DMT400040201	PGSC0003DMG400015554	ST4.03ch11:45193547-45195758	7.62752	1.98755	-1.94022
		Conserved gene of unknown function	PGSC0003DMT400042476	PGSC0003DMG400016471	ST4.03ch02:36561570-36562815	6.5413	0.620902	-3.39714
		Conserved gene of unknown function	PGSC0003DMT400042970	PGSC0003DMG400016663	ST4.03ch06:34250850-34251581	78.5167	35.8105	-1.13262
		Conserved gene of unknown function	PGSC0003DMT400043595	PGSC0003DMG400016928	ST4.03ch04:49114080-49124354	114.705	53.1218	-1.11055
		Conserved gene of unknown function	PGSC0003DMT400045207	PGSC0003DMG400017538	ST4.03ch08:49517975-49518919	74.6629	20.2989	-1.87899
		Conserved gene of unknown function	PGSC0003DMT400045709	PGSC0003DMG400017724	ST4.03ch04:62976865-62979035	35.1947	17.2572	-1.02816
		Conserved gene of unknown function	PGSC0003DMT400045992	PGSC0003DMG400017843	ST4.03ch08:4234971-4236240	168.604	60.71	-1.47363
		Gene of unknown function	PGSC0003DMT400047469	PGSC0003DMG400018445	ST4.03ch03:32226444-32226966	274.869	84.8902	-1.69508
		Conserved gene of unknown function	PGSC0003DMT400048102	PGSC0003DMG400018690	ST4.03ch03:3000304-3001539	33.6475	11.1086	-1.59882
		Conserved gene of unknown function	PGSC0003DMT400051227	PGSC0003DMG400019894	ST4.03ch07:4741978-4743361	255.489	121.98	-1.06662
		Conserved gene of unknown function	PGSC0003DMT400052536	PGSC0003DMG400020384	ST4.03ch12:11951500-11952181	103.821	49.6091	-1.06542
		Conserved gene of unknown function	PGSC0003DMT400052751	PGSC0003DMG402020473	ST4.03ch06:45633438-45634528	68.7011	33.4428	-1.03864
		Gene of unknown function	PGSC0003DMT400057515	PGSC0003DMG400022337	ST4.03ch07:54913046-54914090	282.955	133.083	-1.08824
		Conserved gene of unknown function	PGSC0003DMT400058247	PGSC0003DMG400022616	ST4.03ch05:6792358-6793093	1071.06	440.687	-1.28122
		Conserved gene of unknown function	PGSC0003DMT400061012	PGSC0003DMG400023741	ST4.03ch10:57583571-57584032	467.576	225.77	-1.05035
		Conserved gene of unknown function	PGSC0003DMT400062968	PGSC0003DMG400024504	ST4.03ch03:54398718-54399968	150.94	74.5878	-1.01696
		Conserved gene of unknown function	PGSC0003DMT400063916	PGSC0003DMG402024842	ST4.03ch04:58597249-58598631	21.5933	6.26205	-1.78588
		Conserved gene of unknown function	PGSC0003DMT400063921	PGSC0003DMG401024842	ST4.03ch04:58568744-58575274	311.457	151.586	-1.0389
		Conserved gene of unknown function	PGSC0003DMT400064047	PGSC0003DMG401024894	ST4.03ch01:80261644-80262596	190.469	50.5019	-1.91514
		Conserved gene of unknown function	PGSC0003DMT400066571	PGSC0003DMG400025875	ST4.03ch01:84193771-84195198	9.86534	2.45279	-2.00795
		Conserved gene of unknown function	PGSC0003DMT400067565	PGSC0003DMG400026268	ST4.03ch08:51513747-51514618	17.0746	4.27435	-1.99807
		Conserved gene of unknown function	PGSC0003DMT400067781	PGSC0003DMG400026363	ST4.03ch11:40357218-40360207	7.22177	1.98046	-1.86652
		Conserved gene of unknown function	PGSC0003DMT400068964	PGSC0003DMG400026825	ST4.03ch08:12154758-12164640	391.274	190.295	-1.03994
		Conserved gene of unknown function	PGSC0003DMT400070166	PGSC0003DMG400027273	ST4.03ch04:10112476-10113172	9.36904	1.90408	-2.29881
		Gene of unknown function	PGSC0003DMT400070843	PGSC0003DMG400027550	ST4.03ch04:62332356-62332791	55.8461	23.5011	-1.24873
		Gene of unknown function	PGSC0003DMT400070845	PGSC0003DMG400027552	ST4.03ch04:62300516-62300939	22.397	5.87703	-1.93015
		Conserved gene of unknown function	PGSC0003DMT400071453	PGSC0003DMG400027800	ST4.03ch11:9647530-9648235	52.5234	17.1907	-1.61133
		Gene of unknown function	PGSC0003DMT400076781	PGSC0003DMG400029860	ST4.03ch10:58016551-58017029	465.458	209.694	-1.15037
		Gene of unknown function	PGSC0003DMT400078311	PGSC0003DMG400030483	ST4.03ch06:56577265-56577808	78.0161	21.6845	-1.84711
		Gene of unknown function	PGSC0003DMT400078465	PGSC0003DMG400030543	ST4.03ch05:4169119-4173221	18.9255	6.48442	-1.54528
		Conserved gene of unknown function	PGSC0003DMT400078616	PGSC0003DMG402030595	ST4.03ch02:41686395-41687344	176.946	54.9273	-1.68771
		Conserved gene of unknown function	PGSC0003DMT400078766	PGSC0003DMG400030645	ST4.03ch02:41806511-41807166	14.5649	5.89765	-1.30428
		Conserved gene of unknown function	PGSC0003DMT400082482	PGSC0003DMG400032563	ST4.03ch04:4893549-4896321	39.4998	13.7672	-1.52061
		Conserved gene of unknown function	PGSC0003DMT400091190	PGSC0003DMG400040761	ST4.03ch12:937305-944083	413.791	92.9544	-2.15431
		PREDICTED: multicystatin-like, partial [Solanum tuberosum]	TCONS_00001225	XLOC_000799	ST4.03ch00:44769580-44770074	60.706	17.5242	-1.79249
		No hits found	TCONS_00002588	XLOC_001754	ST4.03ch00:34486487-34486753	1209.22	568.198	-1.0896
		hypothetical protein VITISV_013578 [Vitis vinifera]	TCONS_00002698	XLOC_001864	ST4.03ch00:44405904-44406439	12.2164	4.20558	-1.53845
		PREDICTED: uncharacterized protein LOC107028866 [Solanum pennellii]	TCONS_00004873	XLOC_003103	ST4.03ch01:60719622-60724784	3.94225	1.06642	-1.88624
		PREDICTED: annexin D4-like [Solanum tuberosum]	TCONS_00006581	XLOC_003742	ST4.03ch01:75228280-75229905	6.4904	0.983422	-2.72242
		PREDICTED: (-)-camphene/tricyclene synthase, chloroplastic-like [Solanum tuberosum]	TCONS_00007800	XLOC_004125	ST4.03ch01:82566108-82579639	142.926	41.0381	-1.80023
		PREDICTED: IQ domain-containing protein IQM2 [Solanum tuberosum]	TCONS_00009128	XLOC_004543	ST4.03ch01:1381292-1385352	6.18244	2.61144	-1.24333
		PREDICTED: protein SRC2-like isoform X2 [Solanum tuberosum] &gt;lcl|XP_006342790.1 PREDICTED: protein SRC2-like isoform X1 [Solanum tuberosum]	TCONS_00010930	XLOC_005546	ST4.03ch01:58197091-58198214	342.934	157.879	-1.11911
		No hits found	TCONS_00014823	XLOC_007043	ST4.03ch01:64828318-64828823	1.28773	0	#NAME?
		No hits found	TCONS_00019942	XLOC_009131	ST4.03ch02:20393967-20395501	6.27111	2.24647	-1.48106
		No hits found	TCONS_00023967	XLOC_010529	ST4.03ch02:22744866-22745463	8.7249	2.43119	-1.84347
		No hits found	TCONS_00024006	XLOC_010568	ST4.03ch02:32292851-32293441	13.6426	2.00574	-2.76592
		No hits found	TCONS_00024007	XLOC_010569	ST4.03ch02:32293833-32294219	31.9946	5.46991	-2.54824
		PREDICTED: proteinase inhibitor type-2 [Solanum tuberosum]	TCONS_00026647	XLOC_011789	ST4.03ch03:49967697-49968609	520.876	121.444	-2.10065
		PREDICTED: inorganic pyrophosphatase 1-like [Solanum tuberosum]	TCONS_00028285	XLOC_012366	ST4.03ch03:60801427-60814983	5.70499	1.66434	-1.77727
		No hits found	TCONS_00033138	XLOC_014438	ST4.03ch03:37657302-37658138	5.09637	1.22236	-2.0598
		PREDICTED: cysteine protease inhibitor 8-like [Solanum tuberosum]	TCONS_00033203	XLOC_014503	ST4.03ch03:49557166-49557354	6209.92	860.579	-2.8512
		PREDICTED: oligopeptide transporter 2-like [Solanum tuberosum]	TCONS_00036520	XLOC_016043	ST4.03ch04:65524400-65528467	1.8172	0.416174	-2.12646
		PREDICTED: patatin-like protein 2 isoform X2 [Solanum tuberosum]	TCONS_00040883	XLOC_017978	ST4.03ch04:68554709-68589625	22.6952	8.55972	-1.40675
		No hits found	TCONS_00041507	XLOC_018211	ST4.03ch04:5387238-5387657	19.8552	3.64176	-2.44681
		PREDICTED: RING-H2 finger protein ATL56-like [Nicotiana tomentosiformis] &gt;lcl|XP_016477729.1 PREDICTED: RING-H2 finger protein ATL56-like [Nicotiana tabacum]	TCONS_00041648	XLOC_018352	ST4.03ch04:61975554-61976496	364.231	130.623	-1.47944
		PREDICTED: RING-H2 finger protein ATL56-like [Nicotiana tomentosiformis] &gt;lcl|XP_016477729.1 PREDICTED: RING-H2 finger protein ATL56-like [Nicotiana tabacum]	TCONS_00041649	XLOC_018353	ST4.03ch04:62011857-62012700	82.2989	25.8202	-1.67237
		No hits found	TCONS_00041675	XLOC_018379	ST4.03ch04:67575352-67576164	179.435	68.236	-1.39486
		PREDICTED: receptor-like protein kinase HERK 1 [Solanum tuberosum]	TCONS_00045854	XLOC_020201	ST4.03ch05:9683190-9686397	13.8038	5.10414	-1.43533
		PREDICTED: ABC transporter G family member 11-like [Solanum tuberosum]	TCONS_00047088	XLOC_020891	ST4.03ch05:46384306-46385611	6.71893	0.540212	-3.63663
		hypothetical protein L484_009960 [Morus notabilis] &gt;lcl|EXC06049.1 hypothetical protein L484_009960 [Morus notabilis]	TCONS_00047850	XLOC_021188	ST4.03ch05:4120793-4122006	4.99878	0.571618	-3.12845
		PREDICTED: U-box domain-containing protein 18 [Solanum pennellii]	TCONS_00047873	XLOC_021211	ST4.03ch05:7968432-7969154	10.2182	2.73971	-1.89905
		PREDICTED: tropinone reductase homolog At5g06060-like [Solanum tuberosum]	TCONS_00055864	XLOC_024668	ST4.03ch06:58423002-58440135	15.8134	2.28115	-2.79332
		No hits found	TCONS_00056202	XLOC_024870	ST4.03ch06:56579822-56580331	12.6682	3.17508	-1.99635
		No hits found	TCONS_00068947	XLOC_030500	ST4.03ch08:50829285-50839042	363.958	148.216	-1.29607
		No hits found	TCONS_00069672	XLOC_030781	ST4.03ch08:4073798-4074229	2.03322	0	#NAME?
		proteinase inhibitor I [Solanum tuberosum]	TCONS_00072400	XLOC_032163	ST4.03ch09:55734102-55735227	423.663	64.885	-2.70696
		PREDICTED: proteinase inhibitor 1-like [Solanum lycopersicum]	TCONS_00072402	XLOC_032164	ST4.03ch09:55737486-55759081	479.477	82.6811	-2.53583
		PREDICTED: uncharacterized protein LOC102605139 [Solanum tuberosum]	TCONS_00073438	XLOC_032539	ST4.03ch09:1335912-1338308	12.4948	3.24008	-1.94722
		PREDICTED: NAC domain-containing protein 90-like [Solanum tuberosum]	TCONS_00073602	XLOC_032605	ST4.03ch09:2401997-2407057	61.8302	18.4162	-1.74734
		No hits found	TCONS_00078881	XLOC_035207	ST4.03ch10:49778861-49780311	28.3211	11.2286	-1.3347
		PREDICTED: endochitinase 4-like [Solanum tuberosum]	TCONS_00082005	XLOC_036649	ST4.03ch10:47882482-47883491	42.6213	11.7439	-1.85966
		PREDICTED: pyruvate decarboxylase 1-like [Solanum tuberosum]	TCONS_00082124	XLOC_036707	ST4.03ch10:49774230-49778346	177.573	50.7662	-1.80647
		PREDICTED: pyruvate decarboxylase 1 [Solanum tuberosum]	TCONS_00082126	XLOC_036708	ST4.03ch10:49804661-49807869	7.97849	2.24645	-1.82847
		No hits found	TCONS_00083294	XLOC_037267	ST4.03ch10:42833220-42834187	15.5937	7.39198	-1.07693
		No hits found	TCONS_00083295	XLOC_037268	ST4.03ch10:42838669-42839440	40.7027	13.2436	-1.61983
		PREDICTED: NF-kappa-B-activating protein-like [Solanum tuberosum]	TCONS_00083335	XLOC_037308	ST4.03ch10:51632994-51633885	11.4702	4.24381	-1.43446
		PREDICTED: putative disease resistance protein At3g14460 [Solanum tuberosum]	TCONS_00083350	XLOC_037323	ST4.03ch10:53492455-53492818	28.8937	5.12014	-2.4965
		PREDICTED: abscisic-aldehyde oxidase-like [Solanum tuberosum]	TCONS_00086138	XLOC_038547	ST4.03ch11:43057627-43090829	8.59686	2.81125	-1.6126
		PREDICTED: 2-alkenal reductase (NADP(+)-dependent)-like [Solanum tuberosum]	TCONS_00089649	XLOC_040065	ST4.03ch12:1418736-1421818	23.7411	7.85876	-1.59501
		PREDICTED: MADS-box protein SOC1-like [Solanum tuberosum] &gt;lcl|XP_015159275.1 PREDICTED: MADS-box protein SOC1-like [Solanum tuberosum]	TCONS_00091769	XLOC_041117	ST4.03ch12:54336905-54349547	5.16977	1.65526	-1.64305
		PREDICTED: secoisolariciresinol dehydrogenase-like [Solanum tuberosum]	TCONS_00091791	XLOC_041125	ST4.03ch12:54631857-54648845	41.2008	6.18643	-2.73549

## Sheet: down-C
Classify-level1	Classify-level2	Func	DMT	DMG	locus	E3 flg22	E3 H2O	log2(fc)
FLARE genes roles as effector proteins	Antimicrobials	Hydroxyproline-rich glycoprotein family protein	PGSC0003DMT400026232	PGSC0003DMG400010118	ST4.03ch03:43628235-43632818	16.6199	39.7053	1.25642
	Cell wall modification	Glycosyltransferase, CAZy family GT8	PGSC0003DMT400002161	PGSC0003DMG400000827	ST4.03ch05:1981073-1983124	12.0424	31.2343	1.375
		Cellulose synthase catalytic subunit	PGSC0003DMT400017056	PGSC0003DMG400006660	ST4.03ch04:60250478-60257545	55.9079	121.721	1.12246
		Transferase, transferring glycosyl groups	PGSC0003DMT400031776	PGSC0003DMG400012190	ST4.03ch08:55136896-55140866	6.76379	13.9063	1.03983
		Cellulose synthase A catalytic subunit 6 [UDP-forming]	PGSC0003DMT400053572	PGSC0003DMG400020783	ST4.03ch08:32234666-32242964	96.1983	202.319	1.07254
		Conserved gene of unknown function	PGSC0003DMT400071010	PGSC0003DMG400027617	ST4.03ch11:12483793-12484488	17.3948	49.2716	1.5021
	Secondary products	Lipase	PGSC0003DMT400019853	PGSC0003DMG400007679	ST4.03ch05:9879024-9902285	18.0436	39.6291	1.13507
		Hydrolase, hydrolyzing O-glycosyl compounds	PGSC0003DMT400047134	PGSC0003DMG400018289	ST4.03ch01:78780927-78783416	2.56224	7.35509	1.52134
Other FLARE genes	sugar metabolism	Polygalacturonase	PGSC0003DMT400081328	PGSC0003DMG400031797	ST4.03ch09:52959135-52963192	4.67925	10.5476	1.17257
	Amino acid metabolism	S-adenosylmethionine decarboxylase beta chain	PGSC0003DMT400019450	PGSC0003DMG400007518	ST4.03ch05:1292674-1296323	0	48.9672	inf
		Subtilisin-like protease preproenzyme	PGSC0003DMT400020546	PGSC0003DMG400007958	ST4.03ch04:68007146-68009757	0.822027	2.77744	1.75649
		Subtilisin serine protease	PGSC0003DMT400023608	PGSC0003DMG400009141	ST4.03ch03:61661362-61664291	2.21695	5.20209	1.23051
		Subtilisin-like protease	PGSC0003DMT400038500	PGSC0003DMG400014862	ST4.03ch03:7245968-7248783	2.34859	5.48197	1.2229
		Sterol regulatory element-binding protein site 2 protease	PGSC0003DMT400066123	PGSC0003DMG400025737	ST4.03ch01:83440482-83444534	27.1172	57.1298	1.07504
	Lipid metabolism	Triacylglycerol lipase	PGSC0003DMT400026499	PGSC0003DMG400010228	ST4.03ch02:32486223-32488133	5.87458	11.9363	1.0228
		Triacylglycerol lipase	PGSC0003DMT400026501	PGSC0003DMG400010229	ST4.03ch02:32494060-32495804	40.6818	167.123	2.03845
		Esterase	PGSC0003DMT400039230	PGSC0003DMG400015169	ST4.03ch03:51237135-51239528	2.20865	6.44678	1.54541
	protein biosynthesis	3-ketoacyl-CoA synthase 10	PGSC0003DMT400028047	PGSC0003DMG400010819	ST4.03ch10:4868962-4871351	8.08681	18.8473	1.22072
signal perception	Homologs of disease resistance genes	Tir-nbs resistance protein	CUFF.11323.6	PGSC0003DMG400046546	ST4.03ch07:56083788-56088322	2.72409	8.50141	1.64193
		Flavonol 4'-sulfotransferase	PGSC0003DMT400072874	PGSC0003DMG400028349	ST4.03ch05:913161-918144	17.7628	39.5764	1.15578
	Homologs of genes required for resistance	Conserved gene of unknown function	PGSC0003DMT400000606	PGSC0003DMG400000215	ST4.03ch01:73262564-73265101	63.8479	128.777	1.01217
		Heat shock protein 83	PGSC0003DMT400014217	PGSC0003DMG400005573	ST4.03ch06:12129193-12131828	7.74828	17.8615	1.20491
		Heat shock cognate protein 80	PGSC0003DMT400037336	PGSC0003DMG400014405	ST4.03ch10:898834-902543	88.2058	177.125	1.00582
		Conserved gene of unknown function	PGSC0003DMT400047309	PGSC0003DMG400018373	ST4.03ch07:48403800-48404516	53.5402	107.633	1.00743
		Heat-shock protein	PGSC0003DMT400053402	PGSC0003DMG400020718	ST4.03ch01:79702816-79703750	1.9538	7.6746	1.9738
		Conserved gene of unknown function	PGSC0003DMT400062617	PGSC0003DMG400024368	ST4.03ch02:14970044-14971395	32.708	69.6458	1.0904
		Protein COBRA	PGSC0003DMT400068328	PGSC0003DMG400026565	ST4.03ch02:25001630-25005439	39.113	85.3445	1.12565
	Receptor-like kinases	LRR receptor-like serine/threonine-protein kinase FLS2	PGSC0003DMT400021384	PGSC0003DMG400008296	ST4.03ch02:30104843-30109446	18.7874	58.8633	1.64761
signal transduction	Hormone signaling	LEAUX=ARABIDOPSIS auxin-regulated protein homolog	PGSC0003DMT400042074	PGSC0003DMG400016317	ST4.03ch06:40015234-40016538	2.44734	8.67136	1.82504
	Ion responsive	Calcium ion binding protein	PGSC0003DMT400001493	PGSC0003DMG401000554	ST4.03ch03:46540631-46545106	112.808	237.117	1.07172
		Calmodulin binding protein	PGSC0003DMT400027139	PGSC0003DMG400010468	ST4.03ch10:54808498-54812888	10.1751	21.5186	1.08054
	Kinases/Phosphatases	Inositol or phosphatidylinositol kinase	PGSC0003DMT400004869	PGSC0003DMG400001935	ST4.03ch00:12530166-12534611	16.9929	35.3318	1.05604
		Kinase	PGSC0003DMT400043075	PGSC0003DMG400016709	ST4.03ch02:36763682-36771158	5.10856	14.907	1.545
		Two-component sensor protein histidine protein kinase	PGSC0003DMT400058306	PGSC0003DMG402022640	ST4.03ch05:6751582-6754973	10.5095	21.7414	1.04876
		Protein phosphatase	PGSC0003DMT400063755	PGSC0003DMG400024776	ST4.03ch01:77826596-77830668	18.4635	52.3475	1.50344
		CBL-interacting protein kinase 6	PGSC0003DMT400073317	PGSC0003DMG400028491	ST4.03ch06:50088723-50090478	42.8698	87.9368	1.03651
	ROS-related	Lycopene beta cyclase, chloroplastic	PGSC0003DMT400027593	PGSC0003DMG400010637	ST4.03ch04:12331537-12333464	4.63196	9.586	1.04931
		2-hydroxyacid dehydrogenase	PGSC0003DMT400039961	PGSC0003DMG400015456	ST4.03ch12:56859929-56864485	11.5138	28.3959	1.30231
		IMP dehydrogenase/GMP reductase	PGSC0003DMT400078001	PGSC0003DMG400030336	ST4.03ch06:56873852-56879282	12.4744	25.7992	1.04835
	transcription factors	Transcriptional factor TINY	PGSC0003DMT400005709	PGSC0003DMG400002235	ST4.03ch08:39081499-39082508	6.22203	13.1429	1.07883
		Zinc finger protein	PGSC0003DMT400006459	PGSC0003DMG400002519	ST4.03ch03:60597039-60599222	16.0559	35.8435	1.15861
		Zinc finger protein	PGSC0003DMT400025984	PGSC0003DMG400010027	ST4.03ch02:44493414-44494622	11.7075	24.1959	1.04733
		Ethylene response factor 4	PGSC0003DMT400041328	PGSC0003DMG400016004	ST4.03ch05:47288784-47294004	17.9314	67.7081	1.91684
		AP2/ERF domain-containing transcription factor	PGSC0003DMT400053152	PGSC0003DMG400020625	ST4.03ch04:51602152-51603952	59.3359	124.482	1.06896
		RAV	PGSC0003DMT400019296	PGSC0003DMG400007458	ST4.03ch04:744694-746149	61.3126	162.81	1.40893
		Transcription factor	PGSC0003DMT400055446	PGSC0003DMG400021526	ST4.03ch04:67151436-67155851	1.21878	5.3039	2.12162
		BZIP transcription factor	PGSC0003DMT400079474	PGSC0003DMG400030946	ST4.03ch01:86264082-86265430	71.1157	169.098	1.24962
	Transport related	White-brown-complex ABC transporter family	PGSC0003DMT400004973	PGSC0003DMG400001967	ST4.03ch08:47264596-47268094	0.242987	1.16901	2.26634
		Oligopeptide transporter OPT family	PGSC0003DMT400016338	PGSC0003DMG400006385	ST4.03ch04:65560557-65567295	55.8455	178.771	1.6786
		Aquaglyceroporin (Tonoplast intrinsic protein (Tipa))	PGSC0003DMT400024847	PGSC0003DMG400009604	ST4.03ch08:39670434-39672456	20.8588	47.773	1.19554
		Conserved gene of unknown function	PGSC0003DMT400060935	PGSC0003DMG400023700	ST4.03ch10:57306083-57307830	30.7546	74.5161	1.27675
		Non-specific lipid-transfer protein	PGSC0003DMT400070474	PGSC0003DMG400027400	ST4.03ch11:43618084-43621046	2.36982	6.88963	1.53965
		Oligopeptide transporter	PGSC0003DMT400075163	PGSC0003DMG400029242	ST4.03ch07:17735904-17738710	3.89527	8.56651	1.13699
		Nodulin	PGSC0003DMT400076498	PGSC0003DMG400029744	ST4.03ch01:81566671-81567534	27.603	55.9393	1.01904
		Peptide transporter	PGSC0003DMT400078221	PGSC0003DMG400030438	ST4.03ch06:57021922-57025562	17.7501	62.9856	1.82719
		Non-specific lipid-transfer protein	PGSC0003DMT400084732	PGSC0003DMG400034309	ST4.03ch05:14008194-14012197	10.3647	27.2224	1.39312
	Ubiquitylation-related	Ubiquitin-protein ligase	PGSC0003DMT400057710	PGSC0003DMG400022403	ST4.03ch02:34939748-34942399	1.52028	4.56803	1.58723
		Ubiquitin-protein ligase	PGSC0003DMT400060674	PGSC0003DMG400023602	ST4.03ch04:8809698-8812648	2.98243	6.10509	1.03353
		EIN3-binding F-box protein 1	PGSC0003DMT400079445	PGSC0003DMG400030928	ST4.03ch07:4622737-4626267	39.6957	104.678	1.3989
others	others	Bcl-2-associated athanogene	CUFF.9820.1	PGSC0003DMG400041029	ST4.03ch06:53233929-53238151	9.96052	35.6488	1.83956
		DNAJ protein	PGSC0003DMT400007728	PGSC0003DMG400002987	ST4.03ch11:43281929-43285433	72.6778	191.299	1.39624
		AT-hook DNA-binding protein	PGSC0003DMT400024250	PGSC0003DMG400009365	ST4.03ch04:64902740-64904237	3.57977	8.52821	1.25238
		DNA binding protein	PGSC0003DMT400024265	PGSC0003DMG400009378	ST4.03ch07:49699479-49703967	2.81572	10.034	1.83331
		Photoreceptor-interacting protein	PGSC0003DMT400026008	PGSC0003DMG400010034	ST4.03ch02:44679936-44682862	1.96133	4.1098	1.06724
		Patellin-6	PGSC0003DMT400030364	PGSC0003DMG400011618	ST4.03ch09:11458964-11461603	1.20724	3.35475	1.47449
		Conserved gene of unknown function	PGSC0003DMT400030630	PGSC0003DMG400011730	ST4.03ch09:902448-904622	115.475	287.837	1.31768
		M18S-3Ap	PGSC0003DMT400049067	PGSC0003DMG400019072	ST4.03ch01:7012801-7015600	3.35308	8.03479	1.26078
		Transducin	PGSC0003DMT400054500	PGSC0003DMG400021151	ST4.03ch02:28423684-28427810	2.70898	11.202	2.04794
		Conserved gene of unknown function	PGSC0003DMT400055482	PGSC0003DMG400021545	ST4.03ch09:5712032-5712899	14.9755	40.3032	1.42829
		F-box family protein	PGSC0003DMT400060940	PGSC0003DMG400023703	ST4.03ch10:57368000-57369328	143.045	333.007	1.21909
		Embryo-specific 3	PGSC0003DMT400061155	PGSC0003DMG400023797	ST4.03ch01:80678752-80679588	28.0129	60.8795	1.11987
		DnaJ isoform	PGSC0003DMT400062598	PGSC0003DMG400024357	ST4.03ch09:59483209-59485598	17.7192	49.2771	1.47561
		Microtubule-associated protein TORTIFOLIA1	PGSC0003DMT400063182	PGSC0003DMG400024575	ST4.03ch03:53664129-53668654	3.78015	9.23171	1.28815
		RNA binding protein	PGSC0003DMT400066647	PGSC0003DMG400025900	ST4.03ch01:84889973-84896012	0	1.1258	inf
		Splicing factor U2af small subunit A	PGSC0003DMT400068226	PGSC0003DMG400026524	ST4.03ch11:39730452-39735497	4.72806	16.3772	1.79237
		FH protein NFH2	PGSC0003DMT400071147	PGSC0003DMG400027669	ST4.03ch06:57915452-57919498	1.40871	5.02725	1.8354
		Bcl-2-associated athanogene	PGSC0003DMT400091458	PGSC0003DMG400041029	ST4.03ch06:53233929-53238151	23.7503	99.7287	2.07006
unknown	unknown	Gene of unknown function	PGSC0003DMT400014391	PGSC0003DMG400005645	ST4.03ch03:58843911-58845331	0	1.04831	inf
		Conserved gene of unknown function	PGSC0003DMT400031811	PGSC0003DMG400012204	ST4.03ch08:54848543-54852424	0.590912	1.89861	1.68393
		Conserved gene of unknown function	PGSC0003DMT400035603	PGSC0003DMG400013692	ST4.03ch05:42957642-42960775	9.85763	20.5375	1.05895
		Conserved gene of unknown function	PGSC0003DMT400049531	PGSC0003DMG400019241	ST4.03ch07:53821004-53827501	1.21822	2.90754	1.25503
		Conserved gene of unknown function	PGSC0003DMT400051812	PGSC0003DMG400020109	ST4.03ch06:58172515-58173556	1.68061	5.76463	1.77824
		Conserved gene of unknown function	PGSC0003DMT400058588	PGSC0003DMG400022760	ST4.03ch08:54010592-54013349	1.85175	7.30453	1.97991
		Gene of unknown function	PGSC0003DMT400065263	PGSC0003DMG400025368	ST4.03ch11:44602686-44603109	10.1405	33.1599	1.70931
		Conserved gene of unknown function	PGSC0003DMT400066070	PGSC0003DMG400025721	ST4.03ch07:39598009-39599161	15.0391	35.2634	1.22945
		Conserved gene of unknown function	PGSC0003DMT400066530	PGSC0003DMG400025854	ST4.03ch01:83808292-83811435	1.45554	3.81997	1.392
		Gene of unknown function	PGSC0003DMT400081531	PGSC0003DMG400031908	ST4.03ch00:42519808-42520518	0	1.33017	inf
		Conserved gene of unknown function	PGSC0003DMT400082037	PGSC0003DMG400032216	ST4.03ch01:1313905-1316275	7.65526	19.0546	1.31562
		No hits found	TCONS_00002703	XLOC_001869	ST4.03ch00:44592249-44592711	0	1.54226	inf
		PREDICTED: kirola-like [Solanum tuberosum]	TCONS_00044309	XLOC_019585	ST4.03ch05:48559648-48560825	0	4.35538	inf
		No hits found	TCONS_00047950	XLOC_021288	ST4.03ch05:44036815-44037111	0	6.89618	inf

## Sheet: 2-up
Classify-level1	Classify-level2	Func	DMT	DMG	locus	line6 flg22	line6 H2O	log2(fc)	E3 flg22	E3 H2O	log2(fc)
ACRE genes	ACRE genes	Avr9/Cf-9 rapidly elicited protein 65	CUFF.5174.2	PGSC0003DMG400003216	ST4.03ch03:46310926-46312089	15.6939	5.43428	-1.53004	21.0201	4.86883	-2.11012
		Avr9/Cf-9 induced kinase 1	PGSC0003DMT400005987	PGSC0003DMG400002327	ST4.03ch05:25096811-25099180	66.1672	27.2424	-1.28026	204.636	54.4203	-1.91084
		Avr9/Cf-9 rapidly elicited protein 65	PGSC0003DMT400008346	PGSC0003DMG400003217	ST4.03ch03:46304802-46305439	420.151	200.336	-1.06848	932.164	260.628	-1.83859
		Avr9/Cf-9 rapidly elicited protein 75	PGSC0003DMT400045826	PGSC0003DMG400017769	ST4.03ch12:55443584-55444374	38.9421	5.25264	-2.89021	47.968	6.46891	-2.89048
		Avr9/Cf-9 rapidly elicited protein 20	PGSC0003DMT400064403	PGSC0003DMG400025022	ST4.03ch10:1626526-1639256	233.381	108.221	-1.1087	387.163	160.129	-1.27371
		Avr9/Cf-9 rapidly elicited protein 1	PGSC0003DMT400067472	PGSC0003DMG400026232	ST4.03ch08:51319567-51320810	26.1726	7.58641	-1.78657	47.0067	8.09979	-2.53691
		Avr9/Cf-9 rapidly elicited protein 141	PGSC0003DMT400068189	PGSC0003DMG401026519	ST4.03ch06:48149765-48175383	7.19007	2.27584	-1.6596	17.9731	3.69108	-2.28373
		Avr9/Cf-9 rapidly elicited protein 169	PGSC0003DMT400071105	PGSC0003DMG400027649	ST4.03ch07:51841041-51841537	173.503	49.0173	-1.82359	292.922	35.1111	-3.06052
		Avr9/Cf-9 induced kinase 1	PGSC0003DMT400071701	PGSC0003DMG400027893	ST4.03ch07:39055084-39057343	10.8643	4.63258	-1.22971	20.3673	7.40829	-1.45904
		Avr9/Cf-9 rapidly elicited protein 74	PGSC0003DMT400075778	PGSC0003DMG400029464	ST4.03ch04:2768215-2769742	28.6396	8.98913	-1.67176	101.436	16.3189	-2.63596
		Avr9/Cf-9 rapidly elicited protein 180	PGSC0003DMT400077566	PGSC0003DMG400030163	ST4.03ch08:9532732-9533235	55.6591	27.6037	-1.01176	101.642	44.3865	-1.1953
		Avr9/Cf-9 rapidly elicited protein 180	PGSC0003DMT400083449	PGSC0003DMG400033317	ST4.03ch00:44038375-44038978	737.814	368.74	-1.00065	1653.9	421.541	-1.97213
		Avr9/Cf-9 rapidly elicited protein 65	PGSC0003DMT400094318	PGSC0003DMG400043889	ST4.03ch03:46317593-46322270	1186.64	507.744	-1.22471	2384.83	438.647	-2.44275
FLARE genes roles as effector proteins	Antimicrobials	S-locus-specific glycoprotein S6	PGSC0003DMT400036051	PGSC0003DMG400013886	ST4.03ch02:35334523-35338691	73.1377	25.8705	-1.49931	90.3855	31.5256	-1.51957
		Proteinase inhibitor type-2 CEVI57	PGSC0003DMT400039544	PGSC0003DMG400015290	ST4.03ch03:50110386-50111368	14.6607	4.00047	-1.87371	325.762	76.5192	-2.08993
		Class IV chitinase	PGSC0003DMT400064504	PGSC0003DMG400025063	ST4.03ch04:61242552-61244259	431.022	175.017	-1.30027	638.594	274.562	-1.21777
	Cell wall modification	Glucosyltransferase	CUFF.9385.3	PGSC0003DMG400011872	ST4.03ch06:43889764-43895421	66.3517	33.1454	-1.00132	99.0892	33.4159	-1.5682
		Transferase	PGSC0003DMT400001086	PGSC0003DMG400000411	ST4.03ch11:39087643-39089995	33.4034	13.9089	-1.26399	47.7985	16.4974	-1.53473
		Conserved gene of unknown function	PGSC0003DMT400003883	PGSC0003DMG401001531	ST4.03ch02:38757283-38759797	17.2609	7.88155	-1.13095	28.8817	11.8261	-1.28818
		Glucosyltransferase	PGSC0003DMT400030982	PGSC0003DMG400011872	ST4.03ch06:43889764-43895421	45.7928	12.2942	-1.89714	47.4361	10.6985	-2.14858
		Beta-fructofuranosidase	PGSC0003DMT400072608	PGSC0003DMG402028252	ST4.03ch10:55851944-55856805	37.1158	16.2834	-1.18863	38.6493	15.6809	-1.30143
	Hormone biosynthesis	ACC synthase	CUFF.11564.3	PGSC0003DMG400005825	ST4.03ch08:4910022-4913340	23.7212	4.57081	-2.37565	43.7352	6.95666	-2.65233
		ACC synthase	PGSC0003DMT400014932	PGSC0003DMG400005825	ST4.03ch08:4910022-4913340	107.55	36.0454	-1.57713	220.312	35.974	-2.61452
	Secondary products	Arabinogalactan peptide 22	CUFF.16263.1	PGSC0003DMG400000317	ST4.03ch12:4562667-4569223	324.007	139.934	-1.21128	656.949	167.006	-1.97588
		Hydrolase, alpha/beta fold family protein	PGSC0003DMT400001929	PGSC0003DMG400000732	ST4.03ch01:86051626-86057675	28.4889	7.04235	-2.01627	55.849	6.61293	-3.07817
		Chorismate mutase 1	PGSC0003DMT400003643	PGSC0003DMG400001438	ST4.03ch02:45883024-45889240	67.0512	31.9314	-1.07029	71.6437	34.2886	-1.06311
		Arogenate dehydratase	PGSC0003DMT400018339	PGSC0003DMG400007122	ST4.03ch06:55116163-55117713	521.551	167.181	-1.6414	1041.53	202.973	-2.35935
		Conserved gene of unknown function	PGSC0003DMT400022118	PGSC0003DMG400008580	ST4.03ch09:46189739-46194985	102.063	42.8001	-1.25377	162.453	58.2709	-1.47917
		Ornithine decarboxylase	PGSC0003DMT400025792	PGSC0003DMG400009959	ST4.03ch04:71258191-71259750	413.646	198.919	-1.05621	551.712	201.379	-1.454
		Arabinogalactan-protein	PGSC0003DMT400045796	PGSC0003DMG400017758	ST4.03ch12:55490146-55490806	744.639	362.958	-1.03674	1323.04	350.53	-1.91625
		Arabinogalactan-protein	PGSC0003DMT400045829	PGSC0003DMG400017772	ST4.03ch12:55487081-55487677	489.299	242.989	-1.00982	894.938	289.984	-1.62581
		Hydrolase	PGSC0003DMT400069907	PGSC0003DMG400027185	ST4.03ch05:48026478-48029383	22.0784	9.7196	-1.18367	36.4874	15.7155	-1.21521
Other FLARE genes	sugar metabolism	Endo-1,4-beta-glucanase	PGSC0003DMT400057164	PGSC0003DMG400022208	ST4.03ch07:55054062-55059059	10.5215	3.39486	-1.63192	13.5738	3.98206	-1.76923
	Amino acid metabolism	Phenylalanine ammonia-lyase	CUFF.12834.1	PGSC0003DMG402021564	ST4.03ch09:5530410-5539258	71.3829	25.5043	-1.48484	133.64	19.2136	-2.79815
		Glutamate decarboxylase 4a	CUFF.432.1	PGSC0003DMG400002473	ST4.03ch00:38937374-38938756	676.025	162.099	-2.0602	1101.29	279.957	-1.97592
		1-aminocyclopropane-1-carboxylate synthase 2	PGSC0003DMT400000553	PGSC0003DMG400000193	ST4.03ch01:72662887-72665831	5.25978	2.25331	-1.22296	18.7464	4.29982	-2.12427
		Glutamate decarboxylase isozyme 3	PGSC0003DMT400003252	PGSC0003DMG400001287	ST4.03ch00:40326727-40327971	249.255	56.8579	-2.13219	396.014	108.156	-1.87244
		Matrix metalloprotease 1	PGSC0003DMT400004844	PGSC0003DMG400001923	ST4.03ch00:12332711-12334073	191.759	71.6855	-1.41954	494.674	111.632	-2.14772
		Amine oxidase	PGSC0003DMT400009420	PGSC0003DMG400003660	ST4.03ch02:39021899-39023600	27.0817	11.9737	-1.17745	50.7194	16.2661	-1.64067
		Basic 7S globulin 2 small subunit	PGSC0003DMT400023203	PGSC0003DMG401008987	ST4.03ch01:61910505-61914471	6.03054	1.69403	-1.83183	8.41068	2.86607	-1.55315
		Acetylglucosaminyltransferase	PGSC0003DMT400032896	PGSC0003DMG400012635	ST4.03ch02:47479762-47482951	28.0661	12.6759	-1.14674	49.5855	17.6117	-1.49339
		CND41, chloroplast nucleoid DNA binding protein	PGSC0003DMT400038275	PGSC0003DMG400014767	ST4.03ch08:44285608-44287955	18.6058	6.33948	-1.55331	17.2327	5.16874	-1.73726
		Aromatic amino acid decarboxylase 1A	PGSC0003DMT400038296	PGSC0003DMG400014779	ST4.03ch08:44084490-44086613	136.25	33.7509	-2.01326	317.218	53.799	-2.55982
		Phenylalanine ammonia-lyase	PGSC0003DMT400055488	PGSC0003DMG401021549	ST4.03ch09:5502143-5513008	185.713	60.8948	-1.60868	327.478	44.9742	-2.86423
		Phenylalanine ammonia-lyase	PGSC0003DMT400055531	PGSC0003DMG402021564	ST4.03ch09:5530410-5539258	76.0008	28.4052	-1.41986	119.808	23.7536	-2.33451
		Glutamate decarboxylase isoform3	PGSC0003DMT400058594	PGSC0003DMG400022764	ST4.03ch01:225083-229469	28.8541	8.53911	-1.75662	36.6152	11.3199	-1.69358
		Aromatic amino acid decarboxylase 2	PGSC0003DMT400067600	PGSC0003DMG400026280	ST4.03ch08:1866503-1869017	124.639	39.4551	-1.65947	243.655	36.7233	-2.73007
		Aromatic amino acid decarboxylase 2	PGSC0003DMT400067634	PGSC0003DMG400026300	ST4.03ch08:1839201-1843591	26.8337	4.39108	-2.6114	59.2854	5.21307	-3.50747
		Aromatic amino acid decarboxylase 1B	PGSC0003DMT400074709	PGSC0003DMG400029046	ST4.03ch08:44001280-44003297	128.389	29.1662	-2.13816	351.226	37.4412	-3.2297
		Aromatic amino acid decarboxylase 1B	PGSC0003DMT400074719	PGSC0003DMG400029050	ST4.03ch08:43955806-43967202	57.3481	13.4559	-2.09151	115.643	15.8738	-2.86496
		Phenylalanine ammonia-lyase	PGSC0003DMT400080548	PGSC0003DMG400031365	ST4.03ch10:51926200-51930606	175.71	83.875	-1.06689	148.337	48.3227	-1.6181
		Phenylalanine ammonia-lyase 1	PGSC0003DMT400080765	PGSC0003DMG400031457	ST4.03ch03:17248039-17249552	260.27	92.997	-1.48475	386.952	69.5532	-2.47596
		N-acetyltransferase	PGSC0003DMT400082122	PGSC0003DMG400032273	ST4.03ch09:53949142-53950050	371.933	144.523	-1.36375	510.385	160.086	-1.67274
		Basic 7S globulin 2 small subunit	PGSC0003DMT400091831	PGSC0003DMG400041402	ST4.03ch07:43089858-43094881	41.0305	18.9578	-1.1139	75.9674	20.5819	-1.884
	Lipid biosynthesis	Protein ASC1	PGSC0003DMT400063292	PGSC0003DMG400024613	ST4.03ch03:54653787-54659507	97.0016	34.3308	-1.4985	129.683	46.7016	-1.47345
	Lipid metabolism	Triacylglycerol lipase	PGSC0003DMT400005893	PGSC0003DMG400002291	ST4.03ch08:29726964-29728543	104.692	45.9989	-1.18648	118.973	33.3536	-1.83472
		GDSL esterase/lipase	PGSC0003DMT400011185	PGSC0003DMG400004378	ST4.03ch03:1619427-1624787	29.5939	6.20605	-2.25355	64.5046	5.36172	-3.58864
		Phospholipase A1	PGSC0003DMT400052780	PGSC0003DMG400020487	ST4.03ch08:958572-960379	52.9832	19.6781	-1.42895	91.3943	24.0463	-1.92629
		Phospholipase PLDb1	PGSC0003DMT400058532	PGSC0003DMG401022737	ST4.03ch08:53825476-53831833	64.8427	24.4979	-1.40428	56.7662	24.5745	-1.20787
		Phospholipase A1	PGSC0003DMT400062084	PGSC0003DMG400024160	ST4.03ch06:44119033-44120854	39.0411	19.2234	-1.02213	116.967	49.2368	-1.24829
	protein biosynthesis	Arogenate dehydratase 3	PGSC0003DMT400068261	PGSC0003DMG400026536	ST4.03ch11:39785963-39787265	98.5291	45.2823	-1.1216	144.2	37.8067	-1.93136
		Arogenate dehydrogenase	PGSC0003DMT400078837	PGSC0003DMG400030683	ST4.03ch07:3493901-3495799	219.051	80.4035	-1.44593	326.884	107.88	-1.59935
signal perception	Homologs of disease resistance genes	TIR-NBS-LRR disease resistance	CUFF.15380.2	PGSC0003DMG400027797	ST4.03ch11:9730444-9736316	6.07143	2.30095	-1.39981	8.75953	2.53753	-1.78743
		Disease resistance protein R3a	PGSC0003DMT400024448	PGSC0003DMG400009455	ST4.03ch11:35582141-35585897	1.74417	0.732692	-1.25126	1.74372	0.649404	-1.42498
	Homologs of genes required for resistance	MLO1	CUFF.15819.1	PGSC0003DMG400008112	ST4.03ch11:41147915-41154810	16.5587	4.89712	-1.75759	36.7224	12.1277	-1.59836
		Polcalcin Jun o	CUFF.4304.3	PGSC0003DMG400013427	ST4.03ch03:212248-212988	20.9177	4.93707	-2.083	31.4215	7.38164	-2.08974
		Ascorbate oxidase	CUFF.6865.3	PGSC0003DMG400005515	ST4.03ch04:52288990-52291744	73.2144	27.3145	-1.42246	142.395	34.429	-2.0482
		HJTR2GH1 protein	CUFF.7375.9	PGSC0003DMG400010612	ST4.03ch04:66869602-66890076	5.61146	2.00341	-1.48592	3.4303	0.838417	-2.0326
		NtEIG-A1 protein	PGSC0003DMT400001664	PGSC0003DMG400000621	ST4.03ch03:56577845-56578716	147.228	61.978	-1.24823	274.026	122.774	-1.1583
		Cytoplasmic small heat shock protein class I	PGSC0003DMT400005135	PGSC0003DMG400002028	ST4.03ch09:7119127-7119829	28.1975	5.41773	-2.37981	17.4937	7.39732	-1.24176
		Ascorbate oxidase	PGSC0003DMT400014068	PGSC0003DMG400005515	ST4.03ch04:52288990-52291744	41.133	16.0599	-1.35684	84.7483	14.331	-2.56405
		Membrane receptor 1	PGSC0003DMT400023527	PGSC0003DMG400009116	ST4.03ch03:45157566-45160096	33.6621	16.7278	-1.00887	77.9207	23.2059	-1.74751
		Soul heme-binding family protein	PGSC0003DMT400028623	PGSC0003DMG400011016	ST4.03ch10:54075383-54076429	50.3114	11.8348	-2.08785	58.9985	18.2527	-1.69257
		Polcalcin Jun o	PGSC0003DMT400034927	PGSC0003DMG400013427	ST4.03ch03:212248-212988	80.532	18.6789	-2.10815	144.238	16.8307	-3.09928
		4-coumarate--CoA ligase 2	PGSC0003DMT400036886	PGSC0003DMG400014223	ST4.03ch03:57566691-57569946	1033.26	368.857	-1.48606	1423.89	431.57	-1.72217
		41 kD chloroplast nucleoid DNA binding protein (CND41)	PGSC0003DMT400038273	PGSC0003DMG400014766	ST4.03ch08:44296327-44299034	18.1418	6.13782	-1.56352	38.57	18.5977	-1.05235
		Armadillo/beta-catenin repeat family protein	PGSC0003DMT400043007	PGSC0003DMG400016679	ST4.03ch03:5625755-5630638	49.2444	15.5783	-1.66042	79.2142	24.4553	-1.69561
		Polcalcin Jun o	PGSC0003DMT400052233	PGSC0003DMG400020261	ST4.03ch02:47880286-47881190	622.424	271.572	-1.19656	1629.72	391.362	-2.05805
		Ascorbate oxidase	PGSC0003DMT400071761	PGSC0003DMG400027914	ST4.03ch04:52072922-52075473	134.178	52.3836	-1.35696	295.777	63.2487	-2.2254
		Hin1	PGSC0003DMT400072344	PGSC0003DMG400028153	ST4.03ch10:56077210-56083994	894.212	381.384	-1.22937	2284.46	611.057	-1.90248
		Hin1	PGSC0003DMT400072566	PGSC0003DMG400028235	ST4.03ch10:56086449-56087352	53.8956	11.4918	-2.22957	228.997	30.7356	-2.89734
		Gene of unknown function	PGSC0003DMT400073575	PGSC0003DMG400028579	ST4.03ch01:76389027-76390802	161.295	74.9996	-1.10475	207.678	84.5809	-1.29595
		4-coumarate--CoA ligase 2	PGSC0003DMT400074444	PGSC0003DMG400028929	ST4.03ch06:50341581-50345664	327.964	95.1976	-1.78454	250.234	50.5919	-2.3063
		Conserved gene of unknown function	PGSC0003DMT400078145	PGSC0003DMG400030394	ST4.03ch06:56289932-56292272	43.2827	18.2355	-1.24704	127.428	33.3971	-1.93189
		Conserved gene of unknown function	PGSC0003DMT400078349	PGSC0003DMG400030503	ST4.03ch05:4068241-4070295	65.6691	25.8637	-1.34429	166.972	80.1739	-1.0584
		Stress induced protein	PGSC0003DMT400078879	PGSC0003DMG400030698	ST4.03ch07:3073428-3074422	187.811	93.1885	-1.01106	312.995	112.256	-1.47935
		Zinc-finger protein	PGSC0003DMT400091896	PGSC0003DMG400041467	ST4.03ch12:56259338-56262663	90.6959	43.1124	-1.07293	182.008	46.0616	-1.98237
	Receptor-like kinases	Receptor kinase	PGSC0003DMT400029141	PGSC0003DMG400011205	ST4.03ch07:1216258-1219328	4.41468	1.26677	-1.80115	10.1675	1.79836	-2.49922
		Receptor kinase	PGSC0003DMT400029142	PGSC0003DMG400011205	ST4.03ch07:1216258-1219328	3.36358	0.725453	-2.21304	6.36585	1.08647	-2.5507
		Receptor protein kinase	PGSC0003DMT400034336	PGSC0003DMG400013201	ST4.03ch12:7212395-7213934	4.5412	1.44498	-1.65202	6.90632	1.08795	-2.66631
		Receptor kinase	PGSC0003DMT400040940	PGSC0003DMG400015835	ST4.03ch12:40392332-40396139	40.6653	12.7955	-1.66816	48.2753	20.7871	-1.2156
		Receptor-like kinase	PGSC0003DMT400044506	PGSC0003DMG400017278	ST4.03ch07:50525874-50536732	12.0672	6.00273	-1.0074	18.1312	7.23374	-1.32566
		Brassinosteroid LRR receptor kinase	PGSC0003DMT400063400	PGSC0003DMG400024661	ST4.03ch03:55544684-55548704	22.0717	8.02674	-1.45931	69.8862	22.7764	-1.61747
		Lectin-receptor kinase 3	PGSC0003DMT400076465	PGSC0003DMG400029735	ST4.03ch02:33935658-33938360	16.0738	7.623	-1.07628	18.5128	9.11088	-1.02286
signal transduction	Hormone signaling	SAUR family protein	PGSC0003DMT400003228	PGSC0003DMG400001274	ST4.03ch10:22421934-22423070	2.13937	0.463315	-2.20712	5.02124	0.687674	-2.86825
		SAUR family protein	PGSC0003DMT400008364	PGSC0003DMG400003226	ST4.03ch03:46106617-46125389	15.7883	6.65123	-1.24716	37.2116	11.21	-1.73097
		Auxin-induced protein X10A	PGSC0003DMT400012209	PGSC0003DMG400004785	ST4.03ch08:52781656-52782622	2.59589	0.602451	-2.10732	4.21878	0.428802	-3.29844
		Class II ethylene responsive element binding factor	PGSC0003DMT400033391	PGSC0003DMG400012828	ST4.03ch03:1758438-1759526	9.90493	4.9138	-1.01131	14.8655	7.19477	-1.04695
		DUF26 domain-containing protein 2	PGSC0003DMT400034271	PGSC0003DMG400013176	ST4.03ch12:6769683-6782236	87.7489	19.7361	-2.15254	114.727	37.0952	-1.62891
		N-hydroxycinnamoyl-CoA:tyramine N-hydroxycinnamoyl transferase THT7-8	PGSC0003DMT400038282	PGSC0003DMG400014770	ST4.03ch08:44195540-44196520	235.789	69.4958	-1.7625	300.169	126.323	-1.24866
		Tyramine hydroxycinnamoyl transferase	PGSC0003DMT400038283	PGSC0003DMG400014771	ST4.03ch08:44163290-44182235	2153.34	488.012	-2.14159	3160.33	812.116	-1.96032
		Tyramine hydroxycinnamoyl transferase	PGSC0003DMT400038291	PGSC0003DMG400014776	ST4.03ch08:44116872-44139546	111.997	34.6964	-1.69061	195.352	59.8093	-1.70763
		Tyramine hydroxycinnamoyl transferase	PGSC0003DMT400038293	PGSC0003DMG400014778	ST4.03ch08:44095325-44102209	619.382	154.206	-2.00597	1156.47	278.278	-2.05513
		Protein 2	PGSC0003DMT400044362	PGSC0003DMG400017223	ST4.03ch09:56436849-56439237	169.195	82.0669	-1.04382	272.111	95.2421	-1.51453
		PEN1	PGSC0003DMT400054965	PGSC0003DMG400021331	ST4.03ch01:2807644-2809862	357.188	146.267	-1.28808	565.9	234.573	-1.27051
		BTB/POZ domain-containing protein	PGSC0003DMT400069392	PGSC0003DMG401026984	ST4.03ch06:52630529-52635616	20.4049	7.98534	-1.35349	36.36	11.3052	-1.68537
		Esterase PIR7B	PGSC0003DMT400072912	PGSC0003DMG401028367	ST4.03ch05:610979-618053	44.1217	18.2662	-1.27231	87.0487	37.8278	-1.20238
		Auxin-regulated protein	PGSC0003DMT400077929	PGSC0003DMG400030309	ST4.03ch06:56329702-56332793	296.164	141.827	-1.06227	459.511	188.452	-1.2859
	Ion responsive	Potassium channel tetramerization domain-containing protein	CUFF.11563.1	PGSC0003DMG400005822	ST4.03ch08:4870033-4873384	15.0759	7.30822	-1.04466	17.1268	5.83088	-1.55447
		Pentatricopeptide repeat-containing protein	CUFF.1582.1	PGSC0003DMG400025244	ST4.03ch01:66366008-66367839	9.39693	2.55938	-1.87639	20.5133	4.48548	-2.19323
		Calmodulin binding protein	CUFF.16220.3	PGSC0003DMG400000334	ST4.03ch12:3582256-3586486	32.9567	15.9988	-1.04261	48.2836	20.0924	-1.26489
		ACI19	PGSC0003DMT400003000	PGSC0003DMG400001181	ST4.03ch02:24696171-24698561	61.6527	27.2665	-1.17704	109.668	52.7293	-1.05646
		Calcium ion binding protein	PGSC0003DMT400003364	PGSC0003DMG400001333	ST4.03ch02:46133098-46134036	39.2135	12.3236	-1.66993	63.7964	12.444	-2.35802
		Calmodulin-binding protein	PGSC0003DMT400013769	PGSC0003DMG400005390	ST4.03ch12:40585315-40588759	3.26363	0.668597	-2.28727	7.98088	1.12135	-2.83131
		Calmodulin-binding protein	PGSC0003DMT400014397	PGSC0003DMG400005649	ST4.03ch03:58783396-58786432	256.626	106.934	-1.26295	459.292	177.209	-1.37396
		Conserved gene of unknown function	PGSC0003DMT400021258	PGSC0003DMG400008242	ST4.03ch10:43204841-43205966	26.0044	11.4704	-1.18084	35.583	12.8531	-1.46907
		Potassium channel tetramerization domain-containing protein	PGSC0003DMT400031803	PGSC0003DMG400012201	ST4.03ch08:54910970-54912960	91.6075	45.0833	-1.02287	117.321	47.8	-1.29538
		Calmodulin-binding protein	PGSC0003DMT400046621	PGSC0003DMG400018102	ST4.03ch03:52584256-52585523	32.9267	10.18	-1.69352	24.9156	8.11919	-1.61764
		Calcium-binding protein	PGSC0003DMT400059272	PGSC0003DMG400023028	ST4.03ch04:56637143-56638087	27.813	9.27765	-1.58393	42.6985	6.6989	-2.67219
		Pentatricopeptide repeat-containing protein	PGSC0003DMT400064988	PGSC0003DMG400025244	ST4.03ch01:66366008-66367839	16.6046	5.94848	-1.48099	33.448	8.22922	-2.02309
		Dicyanin	PGSC0003DMT400079384	PGSC0003DMG400030902	ST4.03ch07:4395489-4397393	3.01616	0.934172	-1.69095	10.1725	2.65047	-1.94036
		Dicyanin	PGSC0003DMT400079424	PGSC0003DMG400030918	ST4.03ch07:4385447-4387700	63.7138	29.9362	-1.08972	223.45	70.7079	-1.66001
		Calmodulin-binding protein	PGSC0003DMT400082749	PGSC0003DMG400032792	ST4.03ch07:36350423-36352737	40.633	19.0676	-1.09153	70.8947	23.8768	-1.57007
	Kinases/Phosphatases	Adenylate kinase family	CUFF.4286.2	PGSC0003DMG400020217	ST4.03ch02:47869234-47877841	28.0607	11.7998	-1.24979	33.5956	12.1345	-1.46916
		S-locus lectin protein kinase family protein	CUFF.4541.3	PGSC0003DMG400036104	ST4.03ch03:5511118-5525050	12.7395	3.29042	-1.95296	23.6015	3.50585	-2.75104
		Wall-associated kinase	CUFF.6092.5	PGSC0003DMG400005975	ST4.03ch04:1734304-1737710	21.7689	7.9185	-1.45897	39.6263	12.7737	-1.63329
		GTPase activating protein	PGSC0003DMT400002711	PGSC0003DMG400001042	ST4.03ch07:54504397-54510664	112.372	48.2929	-1.2184	98.7049	44.0651	-1.16349
		Serine/threonine-protein kinase PBS1	PGSC0003DMT400002736	PGSC0003DMG400001059	ST4.03ch12:4997295-5008639	32.1808	15.382	-1.06495	40.7832	19.1771	-1.08859
		CBL-interacting protein kinase 1	PGSC0003DMT400011725	PGSC0003DMG400004601	ST4.03ch12:59751789-59764003	8.67261	3.67964	-1.2369	12.4645	4.32199	-1.52805
		Kinase	PGSC0003DMT400015429	PGSC0003DMG400006022	ST4.03ch11:8445558-8447761	5.37738	0.939538	-2.51688	13.172	2.92467	-2.17113
		ATP binding protein	PGSC0003DMT400017261	PGSC0003DMG400006729	ST4.03ch09:10971629-10974355	10.9301	4.57025	-1.25796	20.6492	4.43714	-2.21839
		Protein phosphatase 2C 23	PGSC0003DMT400022788	PGSC0003DMG400008840	ST4.03ch09:1842943-1847407	87.7163	32.8614	-1.41645	109.904	48.3304	-1.18524
		Serine-threonine protein kinase, plant-type	PGSC0003DMT400027085	PGSC0003DMG400010447	ST4.03ch02:27355135-27358522	42.9246	13.3509	-1.68487	58.6457	24.0049	-1.28869
		ATP binding protein	PGSC0003DMT400031666	PGSC0003DMG400012143	ST4.03ch08:56069295-56071116	46.0398	21.8291	-1.07663	60.5881	27.8478	-1.12147
		Inositol polyphosphate multikinase	PGSC0003DMT400036900	PGSC0003DMG400014228	ST4.03ch03:57682403-57685291	16.3135	5.20936	-1.64689	35.1345	7.36235	-2.25465
		Serine/threonine-protein kinase cx32	PGSC0003DMT400038068	PGSC0003DMG400014678	ST4.03ch01:88351125-88353936	37.0936	18.5197	-1.00211	118.289	47.3417	-1.32113
		Serine/threonine kinase	PGSC0003DMT400040935	PGSC0003DMG400015834	ST4.03ch12:40367073-40369199	2.52579	0.659365	-1.93758	3.46936	0.997267	-1.79862
		ATP binding protein	PGSC0003DMT400044088	PGSC0003DMG400017106	ST4.03ch09:11129495-11153292	7.8864	3.57797	-1.14023	15.0587	3.47659	-2.11485
		Calcineurin B 1	PGSC0003DMT400052803	PGSC0003DMG400020493	ST4.03ch08:1062934-1068997	136.31	67.2458	-1.01937	204.89	71.3238	-1.5224
		ATP binding protein	PGSC0003DMT400058068	PGSC0003DMG400022543	ST4.03ch03:3967819-3968822	27.9705	13.5011	-1.05083	39.6638	13.1223	-1.5958
		ATP binding protein	PGSC0003DMT400058190	PGSC0003DMG400022592	ST4.03ch03:4022656-4023715	10.2846	4.63013	-1.15136	10.255	2.42471	-2.08044
		Serine/threonine-protein phosphatase	PGSC0003DMT400063710	PGSC0003DMG402024761	ST4.03ch01:77594304-77597543	218.229	99.9869	-1.12603	495.919	165.622	-1.58221
		ATP binding protein	PGSC0003DMT400064597	PGSC0003DMG400025102	ST4.03ch05:1583152-1591150	33.856	14.9992	-1.17453	57.6517	23.29	-1.30766
		Serine/threonine protein kinase family protein	PGSC0003DMT400067833	PGSC0003DMG400026384	ST4.03ch02:41480140-41486742	115.462	53.0894	-1.12092	146.711	68.67	-1.09523
		Inositol polyphosphate kinase	PGSC0003DMT400068086	PGSC0003DMG400026481	ST4.03ch03:47563556-47564906	20.8069	7.83291	-1.40944	35.8269	8.89429	-2.01009
		Serine-threonine protein kinase, plant-type	PGSC0003DMT400081340	PGSC0003DMG400031802	ST4.03ch09:53150985-53155914	61.4432	23.6522	-1.37728	73.97	20.9995	-1.81659
		Protein kinase	PGSC0003DMT400082362	PGSC0003DMG400032498	ST4.03ch11:35346471-35350328	16.2039	7.82573	-1.05005	18.8753	8.12534	-1.216
	ROS-related	Nadhp hc toxin reductase	CUFF.14088.3	PGSC0003DMG400019885	ST4.03ch10:5611650-5617166	4.61357	2.0575	-1.16499	9.29907	2.99134	-1.63629
		Cell wall peroxidase	CUFF.15429.1	PGSC0003DMG400027614	ST4.03ch11:12401774-12405682	951.414	370.609	-1.36018	1116.39	265.152	-2.07394
		Cell wall peroxidase	CUFF.15429.2	PGSC0003DMG400027614	ST4.03ch11:12401774-12405682	499.362	158.161	-1.65869	638.58	137.437	-2.2161
		NADH-ubiquinone oxidoreductase chain 4	CUFF.3139.4	PGSC0003DMG400034811	ST4.03ch02:26171903-26194461	162.932	72.4311	-1.16959	330.847	112.421	-1.55725
		Glutamyl-tRNA reductase	PGSC0003DMT400008034	PGSC0003DMG400003105	ST4.03ch01:83017322-83020267	191.564	88.1574	-1.11967	303	133.397	-1.18359
		Alternative oxidase	PGSC0003DMT400019707	PGSC0003DMG400007613	ST4.03ch08:47503271-47506078	69.1774	18.0859	-1.93544	132.086	23.9379	-2.46411
		Conserved gene of unknown function	PGSC0003DMT400032944	PGSC0003DMG400012655	ST4.03ch02:41058548-41060099	23.3347	10.3984	-1.16611	16.7487	8.19022	-1.03208
		NADPH-cytochrome P450 oxidoreductase	PGSC0003DMT400035801	PGSC0003DMG400013779	ST4.03ch07:13009645-13015364	656.834	244.012	-1.42858	803.679	289.296	-1.47407
		Cell wall peroxidase	PGSC0003DMT400036596	PGSC0003DMG400014110	ST4.03ch11:11741792-11750203	16.0513	6.61532	-1.27881	19.8564	4.11762	-2.26972
		Cell wall peroxidase	PGSC0003DMT400039065	PGSC0003DMG400015106	ST4.03ch11:11930523-11945987	404.673	103.494	-1.96721	597.923	139.215	-2.10265
		Cell wall peroxidase	PGSC0003DMT400039067	PGSC0003DMG400015106	ST4.03ch11:11930523-11945987	267.475	101.194	-1.40229	390.399	93.9994	-2.05422
		Reticuline oxidase	PGSC0003DMT400046308	PGSC0003DMG400017976	ST4.03ch02:12948315-12950126	249.559	117.073	-1.09197	393.901	147.299	-1.41908
		Cell wall peroxidase	PGSC0003DMT400046455	PGSC0003DMG400018031	ST4.03ch11:11796059-11796799	759.916	209.81	-1.85676	982.135	173.26	-2.50299
		CYP71AU1	PGSC0003DMT400046700	PGSC0003DMG400018131	ST4.03ch03:51909750-51911623	48.5561	23.0368	-1.07571	180.84	80.6824	-1.16439
		CYP71AU1	PGSC0003DMT400046854	PGSC0003DMG400018196	ST4.03ch03:51918880-51919990	8.9787	3.71646	-1.27258	33.132	14.7008	-1.17233
		Prephenate dehydrogenase	PGSC0003DMT400052381	PGSC0003DMG400020334	ST4.03ch09:685874-687256	126.068	33.819	-1.8983	258.98	48.8016	-2.40784
		Conserved gene of unknown function	PGSC0003DMT400075916	PGSC0003DMG400029518	ST4.03ch04:2539286-2542122	164.73	65.9832	-1.31993	209.233	84.1089	-1.31478
		Conserved gene of unknown function	PGSC0003DMT400080467	PGSC0003DMG400031326	ST4.03ch06:46983318-46991725	4.81711	1.48693	-1.69583	20.0248	4.24253	-2.23879
	transcription factors	WRKY-type transcription factor	CUFF.12992.1	PGSC0003DMG400011633	ST4.03ch09:11719658-11722951	257.6	85.4543	-1.59191	465.844	113.767	-2.03377
		WRKY transcription factor	CUFF.14080.2	PGSC0003DMG400019408	ST4.03ch10:6281556-6284718	362.289	171.403	-1.07975	592.981	240.12	-1.30423
		Transcription factor HBP-1b(C1)	CUFF.7721.1	PGSC0003DMG400012962	ST4.03ch05:2168065-2174336	219.689	95.0354	-1.20893	542.754	138.559	-1.9698
		WRKY transcription factor 23	PGSC0003DMT400000215	PGSC0003DMG400000064	ST4.03ch01:72708696-72710469	339.249	122.292	-1.47202	540.761	190.153	-1.50783
		Transcription factor AP2-EREBP	PGSC0003DMT400005836	PGSC0003DMG400002272	ST4.03ch08:893208-894200	16.4658	3.37171	-2.28792	19.4808	3.80701	-2.35533
		MYB	PGSC0003DMT400014383	PGSC0003DMG400005641	ST4.03ch03:58882539-58883899	80.8103	28.5889	-1.49908	129.703	44.3386	-1.54858
		WRKY transcription factor	PGSC0003DMT400023502	PGSC0003DMG400009103	ST4.03ch03:44954818-44956436	26.0829	9.17643	-1.5071	34.3137	7.78389	-2.14022
		WRKY transcription factor 3	PGSC0003DMT400024632	PGSC0003DMG400009530	ST4.03ch08:2364263-2365922	974.601	376.445	-1.37237	920.593	403.875	-1.18865
		WRKY transcription factor	PGSC0003DMT400025113	PGSC0003DMG400009703	ST4.03ch02:30320285-30322046	85.1873	32.7092	-1.38094	143.077	54.5976	-1.38988
		Ethylene-responsive transcription factor	PGSC0003DMT400026678	PGSC0003DMG400010309	ST4.03ch09:49876662-49877335	29.923	5.47338	-2.45075	21.6343	3.84177	-2.49348
		ERF transcription factor 4	PGSC0003DMT400027849	PGSC0003DMG400010724	ST4.03ch02:32838179-32839160	70.5193	22.1261	-1.67227	88.5743	23.8557	-1.89255
		AT-HSFB3 (Arabidopsis thaliana heat shock transcription factor B3)	PGSC0003DMT400070196	PGSC0003DMG400027283	ST4.03ch04:10403552-10411827	7.20545	3.46377	-1.05674	28.3869	8.57679	-1.72671
		WRKY transcription factor-30	PGSC0003DMT400031695	PGSC0003DMG400012160	ST4.03ch08:55740193-55748004	48.0069	23.5009	-1.03052	39.7499	13.3377	-1.57544
		WRKY transcription factor	PGSC0003DMT400032091	PGSC0003DMG400012318	ST4.03ch08:55273217-55281642	346.342	166.019	-1.06085	673.656	310.461	-1.1176
		MYB domain class transcription factor	PGSC0003DMT400039029	PGSC0003DMG400015087	ST4.03ch07:48070253-48071746	5.43926	1.38322	-1.97538	6.38782	0.822963	-2.95642
		Transcription factor TSRF1	PGSC0003DMT400044379	PGSC0003DMG400017231	ST4.03ch09:56272834-56273818	99.3884	29.6971	-1.74275	103.731	33.5891	-1.62678
		WRKY72	PGSC0003DMT400046570	PGSC0003DMG400018081	ST4.03ch03:53041581-53045802	21.743	5.07378	-2.09942	100.016	16.9287	-2.56269
		R2r3-myb transcription factor	PGSC0003DMT400047219	PGSC0003DMG400018331	ST4.03ch07:48305718-48307269	7.98946	3.46403	-1.20565	58.5094	11.1038	-2.39761
		Zinc finger protein	PGSC0003DMT400056051	PGSC0003DMG400021777	ST4.03ch05:18519344-18520050	100.382	30.4051	-1.72311	141.232	39.5457	-1.83647
		COL domain class transcription factor	PGSC0003DMT400064406	PGSC0003DMG400025024	ST4.03ch10:1673523-1675193	22.2978	8.71897	-1.35467	25.8225	8.65037	-1.5778
		AP2 domain class transcription factor	PGSC0003DMT400067534	PGSC0003DMG400026260	ST4.03ch08:51283796-51285061	4.85962	1.21903	-1.99511	4.18336	1.33902	-1.64349
		ATERF-2/ATERF2/ERF2	PGSC0003DMT400067535	PGSC0003DMG400026261	ST4.03ch08:51296308-51297250	111.408	20.7632	-2.42376	153.383	40.2488	-1.93012
		COL domain class transcription factor	PGSC0003DMT400068177	PGSC0003DMG400026515	ST4.03ch06:48085592-48086615	10.8321	5.15156	-1.07223	15.3373	4.80981	-1.67299
		Zinc finger protein	PGSC0003DMT400070044	PGSC0003DMG400027241	ST4.03ch04:9908679-9912818	25.9054	11.5729	-1.1625	34.6813	15.6531	-1.14771
		CHP-rich zinc finger protein	PGSC0003DMT400074528	PGSC0003DMG400028969	ST4.03ch01:66868738-66869655	12.2496	3.85581	-1.66763	23.2433	6.64041	-1.80747
		Zinc finger family protein	PGSC0003DMT400078987	PGSC0003DMG402030736	ST4.03ch07:3117662-3119509	86.4731	33.1544	-1.38305	125.854	43.0533	-1.54756
		AP2/ERF domain-containing transcription factor	PGSC0003DMT400091347	PGSC0003DMG400040918	ST4.03ch09:49811200-49811617	14.0095	3.6704	-1.93239	17.4437	1.28598	-3.76177
	Transport related	Sialin	CUFF.12620.1	PGSC0003DMG400020321	ST4.03ch09:487534-493646	15.7253	3.90775	-2.00868	27.2132	3.67869	-2.88704
		Mitochondrial phosphate translocator	CUFF.540.2	PGSC0003DMG400034083	ST4.03ch00:44031357-44031788	202.239	100.346	-1.01108	316.472	151.12	-1.06638
		Conserved gene of unknown function	PGSC0003DMT400000712	PGSC0003DMG400000263	ST4.03ch01:72617204-72618065	22.113	9.47642	-1.22248	45.3989	13.6452	-1.73426
		Charged multivesicular body protein	PGSC0003DMT400005018	PGSC0003DMG402001984	ST4.03ch11:6073238-6082545	62.2237	30.3515	-1.03569	86.7716	40.018	-1.11657
		Conserved gene of unknown function	PGSC0003DMT400006458	PGSC0003DMG400002518	ST4.03ch03:60608310-60608934	187.164	40.4081	-2.21159	298.791	49.9171	-2.58153
		Phosphatidylcholine transfer protein	PGSC0003DMT400008320	PGSC0003DMG400003208	ST4.03ch03:46317593-46322270	23.9095	11.3961	-1.06904	45.0815	13.3485	-1.75586
		Conserved gene of unknown function	PGSC0003DMT400023480	PGSC0003DMG400009091	ST4.03ch03:6799654-6806258	34.48	12.445	-1.47019	40.0474	14.4731	-1.46834
		Sialin	PGSC0003DMT400052347	PGSC0003DMG400020321	ST4.03ch09:487534-493646	59.8433	12.6362	-2.24363	103.046	13.8894	-2.89123
		Phospholipid-transporting ATPase 9	PGSC0003DMT400064690	PGSC0003DMG400025126	ST4.03ch05:1592760-1600531	42.9366	19.7721	-1.11874	92.74	37.0345	-1.32432
		Glucose-6-phosphate/phosphate translocator 2	PGSC0003DMT400065527	PGSC0003DMG400025495	ST4.03ch07:47074663-47077697	6.37993	2.26755	-1.4924	6.19528	0.657959	-3.2351
	Ubiquitylation-related	Spotted leaf protein	PGSC0003DMT400015179	PGSC0003DMG400005928	ST4.03ch06:54726095-54727641	22.5443	6.92763	-1.70233	34.4379	5.07841	-2.76155
		Ubiquitin-protein ligase	PGSC0003DMT400019032	PGSC0003DMG400007376	ST4.03ch08:40812187-40813605	64.2506	25.5486	-1.33047	143.795	44.2868	-1.69906
		Ring finger protein	PGSC0003DMT400024326	PGSC0003DMG400009405	ST4.03ch07:49904518-49905483	15.1461	5.09013	-1.57317	28.7754	10.7835	-1.41601
		Ring finger protein	PGSC0003DMT400029456	PGSC0003DMG400011326	ST4.03ch01:57283291-57284878	134.002	62.9273	-1.0905	293.67	85.7746	-1.77557
		F-box/kelch protein	PGSC0003DMT400035085	PGSC0003DMG400013488	ST4.03ch05:9111928-9113418	86.0271	14.3848	-2.58025	163.852	21.9426	-2.90059
		Ring finger protein	PGSC0003DMT400046825	PGSC0003DMG400018182	ST4.03ch03:52228923-52230643	70.0574	29.9669	-1.22517	113.999	37.7987	-1.59262
		CMPG1b	PGSC0003DMT400058621	PGSC0003DMG400022775	ST4.03ch01:404940-406788	170.255	81.7782	-1.05791	274.9	98.7398	-1.4772
		E3 ubiquitin ligase PUB14	PGSC0003DMT400073836	PGSC0003DMG400028687	ST4.03ch11:6639379-6640846	35.1921	14.244	-1.3049	27.596	10.2967	-1.42228
others	others	40S ribosomal protein S15	CUFF.13542.1	PGSC0003DMG400001128	ST4.03ch09:55474970-55480476	57.0505	25.9931	-1.13411	77.314	34.0334	-1.18378
		Autophagy protein	CUFF.15804.3	PGSC0003DMG400019634	ST4.03ch11:40758919-40767083	37.3482	16.9518	-1.1396	58.2266	26.8063	-1.11911
		DC1 domain containing protein	CUFF.1606.2	PGSC0003DMG400006309	ST4.03ch01:66729394-66730795	58.856	16.1419	-1.86638	98.309	25.3846	-1.95337
		N-hydroxycinnamoyl/benzoyltransferase 6	CUFF.7366.2	PGSC0003DMG400007952	ST4.03ch04:67952048-67953972	10.7911	4.65934	-1.21164	10.3708	3.85381	-1.42816
		GTP binding protein	PGSC0003DMT400001705	PGSC0003DMG400000637	ST4.03ch03:56586491-56587506	78.1379	32.3134	-1.27389	114.462	52.5524	-1.12304
		Conserved gene of unknown function	PGSC0003DMT400008416	PGSC0003DMG400003250	ST4.03ch04:18057310-18058540	23.244	7.77972	-1.57907	43.7614	10.647	-2.03921
		Tubby	PGSC0003DMT400018209	PGSC0003DMG400007069	ST4.03ch07:52529998-52535695	18.8507	8.81568	-1.09648	25.0545	10.737	-1.22247
		DNA binding protein	PGSC0003DMT400026096	PGSC0003DMG400010067	ST4.03ch02:44350234-44352624	63.4603	31.0759	-1.03006	170.245	60.5958	-1.49032
		NtEIG-E80 protein	PGSC0003DMT400028799	PGSC0003DMG400011087	ST4.03ch10:54087182-54088647	531.351	195.857	-1.43987	935.021	362.939	-1.36527
		Uncharacterized Cys-rich domain	PGSC0003DMT400042614	PGSC0003DMG400016529	ST4.03ch06:49252742-49254335	173.065	83.6875	-1.04823	282.786	137.615	-1.03907
		Sorghum bicolor protein targeted either to mitochondria or chloroplast proteins T50848	PGSC0003DMT400042907	PGSC0003DMG400016638	ST4.03ch06:33885446-33886594	88.0706	43.2056	-1.02744	171.682	61.4839	-1.48146
		Uncharacterized histidine-rich protein DDB_G0274557	PGSC0003DMT400043399	PGSC0003DMG400016845	ST4.03ch09:51614854-51615649	19.6809	8.31431	-1.24313	25.6624	10.1886	-1.33271
		TPR domain containing protein	PGSC0003DMT400047443	PGSC0003DMG400018436	ST4.03ch05:4715986-4718061	2.83275	1.18853	-1.25302	2.81349	0.794162	-1.82485
		ATOFP6/OFP6	PGSC0003DMT400050511	PGSC0003DMG400019628	ST4.03ch11:40682902-40683552	30.5192	15.2436	-1.00151	64.9673	32.2644	-1.00977
		U-box protein	PGSC0003DMT400054947	PGSC0003DMG400021325	ST4.03ch01:2910863-2923833	94.5583	46.0346	-1.03849	195.872	52.6043	-1.89666
		Actin binding protein	PGSC0003DMT400058304	PGSC0003DMG400022639	ST4.03ch05:6740621-6743451	3.23943	1.34071	-1.27275	5.3741	1.44183	-1.89812
		Ankyrin repeat-containing protein	PGSC0003DMT400064924	PGSC0003DMG400025214	ST4.03ch08:8036523-8040068	24.4524	11.201	-1.12635	26.8307	9.79991	-1.45305
		Phytosulfokines	PGSC0003DMT400066127	PGSC0003DMG400025738	ST4.03ch01:83452217-83452762	278.579	121.301	-1.19949	645.863	150.637	-2.10015
		UPF0497 membrane protein PIMP1	PGSC0003DMT400071334	PGSC0003DMG400027748	ST4.03ch04:7068879-7075655	399.108	99.0724	-2.01022	554.453	201.501	-1.46028
		TSI-1 protein	PGSC0003DMT400075430	PGSC0003DMG400029341	ST4.03ch12:58593204-58594894	41.6695	19.8084	-1.07288	70.6672	27.2073	-1.37705
		Nodule inception protein	PGSC0003DMT400076248	PGSC0003DMG400029643	ST4.03ch09:58202132-58211610	8.80689	4.16682	-1.07969	10.3749	4.37365	-1.24619
		PAR-1b protein	PGSC0003DMT400077162	PGSC0003DMG400030006	ST4.03ch01:7865617-7867561	112.459	50.3656	-1.15888	246.456	77.8709	-1.66217
		By genscan and genefinder	PGSC0003DMT400078357	PGSC0003DMG400030508	ST4.03ch05:3943032-3943669	6.91049	2.70762	-1.35176	12.7182	2.61224	-2.28354
		Phospho-2-dehydro-3-deoxyheptonate aldolase 1, chloroplastic	PGSC0003DMT400079161	PGSC0003DMG400030812	ST4.03ch04:63992011-63995560	616.961	274.41	-1.16885	933.334	394.856	-1.24107
		Plastid-targeted protein 2	PGSC0003DMT400079244	PGSC0003DMG400030843	ST4.03ch04:64259740-64263542	4.12358	0.855588	-2.26891	10.67	2.54558	-2.06749
		F-box family protein	PGSC0003DMT400097155	PGSC0003DMG400046726	ST4.03ch01:5347222-5348275	17.1053	7.08131	-1.27236	31.5462	9.31647	-1.75961
unknown	unknown	Gene of unknown function	CUFF.12106.2	PGSC0003DMG400029054	ST4.03ch08:43917189-43944069	36.8975	9.03373	-2.03013	93.9025	6.29868	-3.89804
		Conserved gene of unknown function	CUFF.909.3	PGSC0003DMG400011701	ST4.03ch01:7293507-7297179	23.1215	7.58178	-1.60863	19.8847	6.00391	-1.72768
		Conserved gene of unknown function	PGSC0003DMT400002571	PGSC0003DMG400000987	ST4.03ch11:6396266-6396641	51.4773	21.4344	-1.26401	142.977	22.1559	-2.69002
		Conserved gene of unknown function	PGSC0003DMT400009051	PGSC0003DMG400003518	ST4.03ch02:40270769-40271454	49.7392	17.0222	-1.54697	109.789	31.8675	-1.78457
		Conserved gene of unknown function	PGSC0003DMT400012663	PGSC0003DMG400004940	ST4.03ch04:66777822-66778420	16.6564	5.69488	-1.54834	57.7122	12.568	-2.19912
		Conserved gene of unknown function	PGSC0003DMT400013032	PGSC0003DMG400005078	ST4.03ch03:2539507-2540329	10.8766	4.58316	-1.24681	37.2049	4.78956	-2.95753
		Conserved gene of unknown function	PGSC0003DMT400013039	PGSC0003DMG400005083	ST4.03ch03:2103086-2104450	4.55221	1.76992	-1.36288	4.76545	1.4257	-1.74094
		Conserved gene of unknown function	PGSC0003DMT400015341	PGSC0003DMG400005982	ST4.03ch04:1605436-1606822	6.55674	3.27522	-1.00139	26.9765	4.54668	-2.56882
		Conserved gene of unknown function	PGSC0003DMT400016177	PGSC0003DMG400006321	ST4.03ch01:66805356-66806241	57.5879	12.4988	-2.20398	92.9015	30.6233	-1.60107
		Conserved gene of unknown function	PGSC0003DMT400016370	PGSC0003DMG400006400	ST4.03ch04:65533306-65538392	59.6391	26.4487	-1.17306	183.635	19.8034	-3.21302
		Conserved gene of unknown function	PGSC0003DMT400017476	PGSC0003DMG400006788	ST4.03ch01:65362366-65362824	185.347	64.5306	-1.52217	351.819	49.9351	-2.81671
		Conserved gene of unknown function	PGSC0003DMT400017477	PGSC0003DMG400006789	ST4.03ch01:65364154-65364583	77.3963	25.1635	-1.62093	216.243	21.6024	-3.32339
		Gene of unknown function	PGSC0003DMT400017741	PGSC0003DMG400006887	ST4.03ch01:65366324-65366780	132.327	41.7416	-1.66455	216.121	42.023	-2.36258
		Gene of unknown function	PGSC0003DMT400017780	PGSC0003DMG400006905	ST4.03ch02:26171903-26194461	27.4778	12.414	-1.14629	60.0428	22.3536	-1.42548
		Gene of unknown function	PGSC0003DMT400028045	PGSC0003DMG400010818	ST4.03ch03:40052244-40052721	16.9663	4.13035	-2.03833	49.925	5.10896	-3.28866
		Conserved gene of unknown function	PGSC0003DMT400031586	PGSC0003DMG400012120	ST4.03ch08:56576841-56577983	51.2964	24.7544	-1.05117	81.0524	28.5461	-1.50556
		Conserved gene of unknown function	PGSC0003DMT400032053	PGSC0003DMG400012301	ST4.03ch08:55696459-55702636	30.6542	14.9809	-1.03296	26.4004	12.0157	-1.13565
		Conserved gene of unknown function	PGSC0003DMT400034713	PGSC0003DMG400013338	ST4.03ch11:723974-725179	17.3476	5.93617	-1.54713	23.1992	5.04745	-2.20045
		Conserved gene of unknown function	PGSC0003DMT400035058	PGSC0003DMG400013482	ST4.03ch05:8795561-8796822	57.1551	24.3298	-1.23216	162.034	35.6889	-2.18275
		Gene of unknown function	PGSC0003DMT400036993	PGSC0003DMG400014260	ST4.03ch03:58081398-58083176	181.106	76.3108	-1.24687	257.318	126.116	-1.02879
		Conserved gene of unknown function	PGSC0003DMT400037733	PGSC0003DMG400014555	ST4.03ch05:3143408-3146825	48.5733	18.9218	-1.36011	93.8534	22.496	-2.06074
		Conserved gene of unknown function	PGSC0003DMT400037981	PGSC0003DMG400014649	ST4.03ch08:6403251-6403712	58.2047	20.3772	-1.51418	125.154	16.7903	-2.898
		Conserved gene of unknown function	PGSC0003DMT400041922	PGSC0003DMG400016261	ST4.03ch11:3286952-3288358	14.6844	7.2905	-1.01019	17.7308	8.33753	-1.08856
		Conserved gene of unknown function	PGSC0003DMT400042472	PGSC0003DMG400016469	ST4.03ch02:36571894-36573316	10.2024	3.14214	-1.69909	28.3665	4.33671	-2.70951
		Conserved gene of unknown function	PGSC0003DMT400043513	PGSC0003DMG400016892	ST4.03ch04:69105463-69107146	203.382	42.2274	-2.26794	234.682	70.2839	-1.73944
		Conserved gene of unknown function	PGSC0003DMT400043940	PGSC0003DMG400017053	ST4.03ch01:71250597-71252978	16.2246	4.82997	-1.7481	11.3043	4.35991	-1.3745
		Conserved gene of unknown function	PGSC0003DMT400049507	PGSC0003DMG400019237	ST4.03ch07:53885828-53889814	12.1723	5.94873	-1.03295	14.0732	6.60815	-1.09063
		Conserved gene of unknown function	PGSC0003DMT400051180	PGSC0003DMG400019879	ST4.03ch02:16988239-16988888	27.7375	12.6901	-1.12814	35.1694	14.8729	-1.24164
		Gene of unknown function	PGSC0003DMT400053340	PGSC0003DMG400020698	ST4.03ch07:7770971-7773841	35.0171	13.5381	-1.37103	42.4621	7.86304	-2.43302
		Conserved gene of unknown function	PGSC0003DMT400064324	PGSC0003DMG400024991	ST4.03ch02:43263345-43264106	25.7081	6.18137	-2.05622	30.5649	6.58028	-2.21566
		Conserved gene of unknown function	PGSC0003DMT400065034	PGSC0003DMG400025266	ST4.03ch01:66421684-66422197	260.113	107.416	-1.27593	298.408	79.8622	-1.9017
		Conserved gene of unknown function	PGSC0003DMT400065035	PGSC0003DMG400025267	ST4.03ch01:66419481-66420105	46.4962	18.2831	-1.3466	41.93	14.8004	-1.50235
		Conserved gene of unknown function	PGSC0003DMT400066157	PGSC0003DMG400025747	ST4.03ch01:83628993-83629618	120.208	34.4705	-1.80209	295.278	58.5178	-2.33513
		Conserved gene of unknown function	PGSC0003DMT400066508	PGSC0003DMG400025844	ST4.03ch01:83626800-83627370	504.251	132.171	-1.93174	1676.34	271.933	-2.62399
		Conserved gene of unknown function	PGSC0003DMT400068470	PGSC0003DMG400026623	ST4.03ch10:4364940-4366136	944.9	420.233	-1.16897	1263.78	339.261	-1.89727
		Gene of unknown function	PGSC0003DMT400070844	PGSC0003DMG400027551	ST4.03ch04:62328962-62329405	61.5234	19.8282	-1.63358	95.8135	15.1305	-2.66277
		Conserved gene of unknown function	PGSC0003DMT400071403	PGSC0003DMG400027781	ST4.03ch01:71009380-71010087	128.948	38.3332	-1.75013	311.336	50.5029	-2.62404
		Conserved gene of unknown function	PGSC0003DMT400073300	PGSC0003DMG400028485	ST4.03ch02:31570392-31571785	223.143	104.121	-1.09971	509.423	131.146	-1.95769
		Conserved gene of unknown function	PGSC0003DMT400073333	PGSC0003DMG400028499	ST4.03ch06:49955573-49959069	13.5822	5.12665	-1.40563	21.6924	5.27753	-2.03926
		Conserved gene of unknown function	PGSC0003DMT400074530	PGSC0003DMG400028971	ST4.03ch01:66880912-66886308	25.677	7.11473	-1.8516	27.8536	13.2077	-1.07648
		Conserved gene of unknown function	PGSC0003DMT400074565	PGSC0003DMG400028984	ST4.03ch01:67009605-67010140	63.3812	14.2076	-2.1574	166.398	28.2245	-2.55962
		Conserved gene of unknown function	PGSC0003DMT400074946	PGSC0003DMG400029151	ST4.03ch06:30913123-30915277	119.903	55.8233	-1.10293	185.664	85.4996	-1.11871
		Conserved gene of unknown function	PGSC0003DMT400075390	PGSC0003DMG400029320	ST4.03ch12:57372922-57376191	46.8414	19.4998	-1.26433	83.5371	32.4584	-1.36383
		Gene of unknown function	PGSC0003DMT400078170	PGSC0003DMG400030408	ST4.03ch06:56574569-56575180	29.1039	10.8986	-1.41706	101.887	16.6644	-2.61213
		Gene of unknown function	PGSC0003DMT400078312	PGSC0003DMG400030484	ST4.03ch06:56588738-56589128	262.762	131.059	-1.00354	727.717	187.309	-1.95796
		Conserved gene of unknown function	PGSC0003DMT400078471	PGSC0003DMG400030546	ST4.03ch05:4083568-4086820	29.7314	11.9981	-1.30919	83.7622	31.9967	-1.38838
		Conserved gene of unknown function	PGSC0003DMT400081461	PGSC0003DMG400031860	ST4.03ch09:53453311-53456654	4.64343	2.12746	-1.12606	13.674	6.15817	-1.15086
		No hits found	TCONS_00002147	XLOC_001396	ST4.03ch00:30415827-30416515	163.137	65.4187	-1.31831	179.08	47.8986	-1.90255
		PREDICTED: glutamate decarboxylase 1, partial [Solanum tuberosum]	TCONS_00002418	XLOC_001592	ST4.03ch00:40778082-40779591	29.9223	5.93974	-2.33275	51.7944	10.5131	-2.3006
		PREDICTED: glutamate decarboxylase 1, partial [Solanum tuberosum]	TCONS_00002419	XLOC_001592	ST4.03ch00:40778082-40779591	180.639	43.0272	-2.06979	258.919	74.1283	-1.8044
		No hits found	TCONS_00002647	XLOC_001813	ST4.03ch00:40987427-40987753	27.508	7.79536	-1.81917	94.0843	8.61741	-3.44863
		phenylalanine ammonia-lyase [Solanum tuberosum]	TCONS_00002709	XLOC_001875	ST4.03ch00:44800920-44801342	28.1429	10.9795	-1.35796	50.3845	7.38509	-2.77029
		PREDICTED: phenylalanine ammonia-lyase [Solanum tuberosum]	TCONS_00002743	XLOC_001909	ST4.03ch00:46243798-46244058	145.226	34.2159	-2.08556	306.509	30.4063	-3.33349
		PREDICTED: glutamate decarboxylase 4-like [Nicotiana tomentosiformis]	TCONS_00002781	XLOC_001947	ST4.03ch00:47917991-47918205	4783.1	1181.34	-2.01752	8411.76	1819.86	-2.20858
		PREDICTED: alpha-farnesene synthase-like isoform X1 [Solanum tuberosum]	TCONS_00021680	XLOC_009781	ST4.03ch02:35625770-35628803	12.6669	5.70735	-1.15017	17.8498	6.81765	-1.38856
		PREDICTED: cysteine-rich receptor-like protein kinase 10 isoform X3 [Solanum tuberosum]	TCONS_00021694	XLOC_009787	ST4.03ch02:35686090-35688834	48.0427	19.8262	-1.27691	40.3311	17.0297	-1.24384
		PREDICTED: cysteine-rich repeat secretory protein 38-like [Solanum tuberosum]	TCONS_00024022	XLOC_010584	ST4.03ch02:35713462-35714532	54.6809	19.4866	-1.48855	47.4696	19.9984	-1.24712
		PREDICTED: phenylalanine ammonia-lyase [Solanum tuberosum]	TCONS_00024542	XLOC_010803	ST4.03ch03:5473104-5477874	19.1565	5.11173	-1.90595	31.5801	4.41444	-2.83871
		PREDICTED: phenylalanine ammonia-lyase [Nicotiana tomentosiformis]	TCONS_00024543	XLOC_010803	ST4.03ch03:5473104-5477874	28.2053	6.85829	-2.04005	60.5227	7.07784	-3.0961
		PREDICTED: phenylalanine ammonia-lyase [Solanum tuberosum]	TCONS_00024553	XLOC_010807	ST4.03ch03:5511118-5525050	42.3715	10.4299	-2.02236	83.0134	9.11026	-3.18778
		PREDICTED: uncharacterized protein LOC107017268 [Solanum pennellii]	TCONS_00040370	XLOC_017798	ST4.03ch04:64122602-64123574	40.123	18.3102	-1.13178	110.19	27.1963	-2.0185
		PREDICTED: receptor-like cytosolic serine/threonine-protein kinase RBK2 [Solanum tuberosum]	TCONS_00041505	XLOC_018209	ST4.03ch04:5237386-5238555	7.13295	3.40453	-1.06704	4.57701	1.42665	-1.68178
		PREDICTED: glutamate decarboxylase-like [Solanum tuberosum]	TCONS_00047416	XLOC_021027	ST4.03ch05:49718275-49722320	5.16675	2.07042	-1.31934	9.21911	3.33693	-1.46611
		PREDICTED: uncharacterized protein LOC104235557 [Nicotiana sylvestris]	TCONS_00047835	XLOC_021173	ST4.03ch05:1809983-1811173	5.86578	1.43478	-2.03149	25.8164	2.70155	-3.25643
		No hits found	TCONS_00047866	XLOC_021204	ST4.03ch05:5356970-5357248	153.69	69.0758	-1.15377	279.545	109.684	-1.34973
		PREDICTED: probable WRKY transcription factor 61 isoform X1 [Solanum tuberosum]	TCONS_00054881	XLOC_024283	ST4.03ch06:51811401-51816669	4.82477	0.911414	-2.40428	8.62145	1.92727	-2.16138
		No hits found	TCONS_00056126	XLOC_024794	ST4.03ch06:34839327-34840253	4.86848	2.31599	-1.07184	5.80846	1.07522	-2.43352
		PREDICTED: uncharacterized protein LOC101254215 [Solanum lycopersicum]	TCONS_00056199	XLOC_024867	ST4.03ch06:56117394-56117668	195.548	86.1755	-1.18217	131.97	41.6708	-1.66311
		PREDICTED: uncharacterized protein LOC102604739 [Solanum tuberosum]	TCONS_00058796	XLOC_026045	ST4.03ch07:51311985-51313103	344.829	117.11	-1.55802	486.106	126.757	-1.9392
		PREDICTED: ankyrin repeat-containing protein At3g12360-like [Solanum tuberosum]	TCONS_00064243	XLOC_028542	ST4.03ch08:34362508-34365349	55.6895	19.8056	-1.4915	58.3855	22.9956	-1.34425
		PREDICTED: histidine decarboxylase-like isoform X1 [Solanum tuberosum]	TCONS_00068256	XLOC_030238	ST4.03ch08:44025342-44026084	11.6768	1.55076	-2.91259	46.2714	2.34923	-4.29986
		PREDICTED: uncharacterized protein LOC102589648 isoform X1 [Solanum tuberosum]	TCONS_00079009	XLOC_035273	ST4.03ch10:51610766-51629554	153.305	58.9074	-1.37989	221.136	65.2269	-1.76139
		No hits found	TCONS_00081974	XLOC_036634	ST4.03ch10:47307205-47308467	60.7907	29.5232	-1.042	70.9579	29.3263	-1.27477
		PREDICTED: uncharacterized protein LOC107001596 [Solanum pennellii]	TCONS_00082128	XLOC_036710	ST4.03ch10:49877185-49893131	5.26162	2.12813	-1.30592	6.30828	2.8279	-1.15752
		PREDICTED: lignin-forming anionic peroxidase [Solanum tuberosum]	TCONS_00087601	XLOC_039125	ST4.03ch11:11597556-11605813	127.231	29.512	-2.10807	155.746	32.04	-2.28125
		hypothetical protein B456_008G153400 [Gossypium raimondii]	TCONS_00096094	XLOC_043060	ST4.03ch12:1644178-1645017	101.804	46.9118	-1.11777	158.881	57.972	-1.45452
		No hits found	TCONS_00096130	XLOC_043096	ST4.03ch12:11447157-11447640	9.5929	1.61661	-2.569	16.2075	1.56963	-3.36817

## Sheet: 2-down
Classify-level1	Classify-level2	Func	DMT	DMG	locus	line6 flg22	line6 H2O	log2(fc)	E3 flg22	E3 H2O	log2(fc)
FLARE genes roles as effector proteins	Cell wall modification	Glucosyltransferase	CUFF.14886.5	PGSC0003DMG400035573	ST4.03ch10:58435691-58446192	8.21179	17.8935	1.12367	5.76588	18.615	1.69086
		Conserved gene of unknown function	PGSC0003DMT400035462	PGSC0003DMG400013632	ST4.03ch02:37900670-37904095	36.2171	74.7339	1.04509	24.6926	54.7272	1.14818
		Xyloglucan endotransglucosylase/hydrolase 1	PGSC0003DMT400063689	PGSC0003DMG400024755	ST4.03ch01:77350562-77353332	100.638	318.644	1.66277	28.591	74.7342	1.38621
		Glucosyltransferase	PGSC0003DMT400086002	PGSC0003DMG400035573	ST4.03ch10:58435691-58446192	11.1411	23.1068	1.05242	6.91425	21.2691	1.62111
	Secondary products	Conserved gene of unknown function	PGSC0003DMT400082032	PGSC0003DMG400032211	ST4.03ch01:1139850-1140332	96.9649	195.68	1.01296	28.949	94.0682	1.7002
signal perception	Homologs of disease resistance genes	Disease resistance protein (TIR class)	PGSC0003DMT400057620	PGSC0003DMG401022374	ST4.03ch02:34350917-34356031	36.9407	74.3413	1.00895	14.7631	35.6214	1.27075
	Homologs of genes required for resistance	Anthocyanin 5-aromatic acyltransferase	PGSC0003DMT400069897	PGSC0003DMG400027180	ST4.03ch05:47959544-47961267	33.4538	92.3347	1.46471	5.63648	23.8396	2.0805
signal transduction	Kinases/Phosphatases	Conserved gene of unknown function	CUFF.1488.6	PGSC0003DMG401005194	ST4.03ch01:63309078-63318340	37.5388	77.1776	1.0398	18.8614	58.2474	1.62676
	transcription factors	DOF domain class transcription factor	PGSC0003DMT400010397	PGSC0003DMG400004062	ST4.03ch06:51165870-51167313	74.5824	189.255	1.34342	32.0946	75.3688	1.23164
		AG-motif binding protein-1	PGSC0003DMT400059989	PGSC0003DMG400023341	ST4.03ch05:51640788-51645703	73.2378	161.432	1.14026	41.9216	124.618	1.57174
		WRKY transcription factor-c	PGSC0003DMT400003637	PGSC0003DMG400001434	ST4.03ch02:45919314-45922325	19.5389	59.1659	1.59842	11.0622	23.3412	1.07724
		Nucleic acid binding protein	PGSC0003DMT400013992	PGSC0003DMG400005486	ST4.03ch03:15151453-15152341	11.3024	43.2254	1.93524	3.54113	17.126	2.27391
		Transcription factor	PGSC0003DMT400020031	PGSC0003DMG400007749	ST4.03ch04:1419074-1427624	14.6367	30.0787	1.03915	6.65816	16.3069	1.29229
		Zinc finger protein	PGSC0003DMT400037771	PGSC0003DMG400014574	ST4.03ch05:3081068-3082137	3.81653	13.5336	1.82622	1.14661	3.83858	1.7432
		SCL domain class transcription factor	PGSC0003DMT400064187	PGSC0003DMG400024937	ST4.03ch02:43033851-43036666	4.12652	10.6581	1.36895	1.98995	7.53274	1.92044
		Zinc finger family protein	PGSC0003DMT400077589	PGSC0003DMG400030177	ST4.03ch09:43193218-43194440	8.31196	18.9581	1.18955	2.20137	6.15073	1.48236
	Transport related	Conserved gene of unknown function	PGSC0003DMT400001179	PGSC0003DMG400000443	ST4.03ch11:38732089-38733810	14.0558	30.5193	1.11855	6.11051	14.3349	1.23017
		Proline-rich protein	PGSC0003DMT400007468	PGSC0003DMG400002880	ST4.03ch12:2714288-2715753	138.202	342.551	1.30954	15.7327	36.0721	1.19712
		Nitrate transporter	PGSC0003DMT400017804	PGSC0003DMG400006913	ST4.03ch02:26506311-26519994	10.3327	21.8286	1.079	4.21397	10.7857	1.35587
		Cationic amino acid transporter	PGSC0003DMT400018872	PGSC0003DMG400007317	ST4.03ch02:37553911-37561455	7.81598	16.0829	1.04103	4.19611	10.0953	1.26656
	Ubiquitylation-related	Ubiquitin-protein ligase	PGSC0003DMT400004642	PGSC0003DMG400001841	ST4.03ch08:50367845-50370516	21.3913	45.3444	1.0839	15.0766	38.8027	1.36384
others	others	Conserved gene of unknown function	PGSC0003DMT400000942	PGSC0003DMG400000353	ST4.03ch12:3952323-3955899	26.7491	80.1345	1.58293	5.46629	17.4474	1.67438
		Blue (Type 1) copper domain	PGSC0003DMT400003642	PGSC0003DMG400001437	ST4.03ch02:45903477-45906133	23.5365	54.6228	1.2146	6.77789	38.6664	2.51217
		UPA23	PGSC0003DMT400028220	PGSC0003DMG400010881	ST4.03ch06:6063921-6065764	2.78086	9.20713	1.72722	1.09991	5.82297	2.40437
		Conserved gene of unknown function	PGSC0003DMT400032386	PGSC0003DMG400012438	ST4.03ch07:52921505-52923892	19.5547	50.9298	1.38099	8.44437	23.7676	1.49293
unknown	unknown	Conserved gene of unknown function	PGSC0003DMT400014442	PGSC0003DMG400005666	ST4.03ch03:58468685-58471550	7.7013	16.8028	1.12553	1.92511	8.70165	2.17635
		Conserved gene of unknown function	PGSC0003DMT400051403	PGSC0003DMG400019964	ST4.03ch03:44599523-44601451	2.0549	4.86757	1.24413	1.48323	5.46144	1.88054
		Conserved gene of unknown function	PGSC0003DMT400079797	PGSC0003DMG400031075	ST4.03ch11:3927854-3929868	3.55246	7.66444	1.10936	1.87623	9.11113	2.27979
		PREDICTED: GDSL esterase/lipase At5g03980-like, partial [Solanum tuberosum]	TCONS_00006875	XLOC_003837	ST4.03ch01:76685682-76686767	10.6622	24.7899	1.21725	4.69003	14.8486	1.66266
		No hits found	TCONS_00030231	XLOC_013316	ST4.03ch03:39874918-39876990	3.29774	6.96274	1.07818	1.54604	3.85782	1.3192

## Sheet: Summerize
			Flg22 treated
Classify-level1	Classify-level2	Classify-level3	Both up (313)	Both down(30)	up-T(181) line6	down-T(62) line6	up-C(368) E3	down-C(91) E3
signal transduction			116	14	54	21	101	31
	transcription factors		27	8	9	3	25	8
		MYB	3	—	—	—	4	—
		WRKY	9	1	4	—	3	—
		ERF	6	—	1	1	3	2
		NAC	—	—	—	—	3	—
		zinc finger	3	2	3	1	1	2
		other	6	5	1	1	11	4
	Hormone signaling		14	—	5	2	9	1
	Ion responsive		15	—	2	—	15	2
	ROS-related		18	—	2	6	10	3
	Kinases/Phosphatases		24	1	27	2	21	5
	Ubiquitylation-related		8	1	4	1	10	3
	Transport related		10	4	5	4	11	9
signal perception			32	2	20	4	32	10
	Homologs of disease resistance genes		2	1	1	—	4	2
	Homologs of genes required for resistance		23	1	14	4	27	7
	Receptor-like kinases		7	—	5	—	1	1
FLARE genes roles as effector proteins			19	5	7	5	42	8
	Antimicrobials		3	—	1	1	6	1
	Cell wall modification		5	4	2	1	11	5
	Secondary products		9	1	4	3	24	2
	Hormone biosynthesis		2	—	—	—	1	—
Other FLARE genes			30	0	9	2	34	10
	Sugar trasport/signalling		—	—	1	—	2	—
	protein biosynthesis		2	—	—	—	3	1
	Amino acid metabolism		21	—	6	—	15	5
	Miscellaneous		—	—	1	—	—	—
	Lipid metabolism		5	—	1	—	9	3
	Lipid biosynthesis		1	—	—	—	2	—
	sugar metabolism		1	—	—	2	3	1
ACRE genes			13	—	2	—	6	—
others			26	4	26	8	37	18
unknown			47	3	26	15	69	11
novel transcripts			30	2	37	10	47	3
