# Supplementary material for: Phytophthora infestans RXLR effector Pi04089 perturbs diverse defense-related genes to suppress host immunity
Source: BMC Plant Biol. 2021 Dec 9;21:582. doi: 10.1186/s12870-021-03364-0 (PMC8656059; doi:10.1186/s12870-021-03364-0)
Supplement: Supplementary file 8 — Additional file 8: Table S7 Alternative splicing events. [file 12870_2021_3364_MOESM8_ESM.xlsx]

## Sheet: A3SS.MATS.JC
GeneID	geneSymbol	IJC_SAMPLE_1	SJC_SAMPLE_1	IJC_SAMPLE_2	SJC_SAMPLE_2	IncFormLen	SkipFormLen	FDR	IncLevel1	IncLevel2	IncLevelDifference
PGSC0003DMG400000131	SET domain-containing protein	1，0，0	10，15，12	4，2，6	25，16，31	162	149	0.0167581	0.084,0.0,0.0	0.128,0.103,0.151	-0.099
PGSC0003DMG400000738	Phosphatidylinositol transporter	56，73，51	234，218，362	51，48，22	285，311，282	298	149	0.0403152	0.107,0.143,0.066	0.082,0.072,0.038	0.041
PGSC0003DMG400000896	Filament-like plant protein	1，0，0	0，5，1	5，2，2	3，4，3	152	149	0.0421609	1.0,0.0,0.0	0.62,0.329,0.395	-0.115
PGSC0003DMG400002161	Conserved gene of unknown function	52，96，42	635，543，482	45，8，16	533，287，234	298	149	0.0208729	0.039,0.081,0.042	0.041,0.014,0.033	0.025
PGSC0003DMG400002204	Pollen specific protein sf21	197，139，183	1279，1108，1345	287，217，240	1293，1009，923	160	149	0.000303475	0.125,0.105,0.112	0.171,0.167,0.195	-0.064
PGSC0003DMG400002574	Actin-binding protein ABP140	3，1，1	0，0，0	1，5，2	3，2，3	168	149	5.15458e-05	1.0,1.0,1.0	0.228,0.689,0.372	0.57
PGSC0003DMG400003563	Flavanone 3 beta-hydroxylase	3，11，18	0，0，0	18，21，22	2，4，5	298	149	0.000452194	1.0,1.0,1.0	0.818,0.724,0.688	0.257
PGSC0003DMG400006247	Conserved gene of unknown function	121，79，66	72，22，30	204，84，90	29，16，19	298	149	0.00599108	0.457,0.642,0.524	0.779,0.724,0.703	-0.194
PGSC0003DMG400007071	Rab3 gtpase-activating protein non-catalytic subunit	3，0，0	7，5，4	6，2，7	7，4，10	169	149	0.0483143	0.274,0.0,0.0	0.43,0.306,0.382	-0.281
PGSC0003DMG400007426	Conserved gene of unknown function	13，13，16	80，97，108	5，9，7	142，121，88	171	149	0.0403152	0.124,0.105,0.114	0.03,0.061,0.065	0.062
PGSC0003DMG400008697	NBS-coding resistance gene protein	18，14，8	0，0，1	17，11，7	4，0，3	298	149	0.0116057	1.0,1.0,0.8	0.68,1.0,0.538	0.194
PGSC0003DMG400008703	Aspartic proteinase nepenthesin-1	2，0，2	17，13，16	11，3，4	10，9，15	183	149	0.0186838	0.087,0.0,0.092	0.472,0.213,0.178	-0.228
PGSC0003DMG400009019	ATP-dependent RNA helicase	72，65，131	199，252，424	166，111，135	260，303，270	249	149	0.0183242	0.178,0.134,0.156	0.276,0.18,0.23	-0.073
PGSC0003DMG400009149	APUM23	3，1，2	6，0，2	5，4，5	1，0，0	157	149	0.00679303	0.322,1.0,0.487	0.826,1.0,1.0	-0.339
PGSC0003DMG400010237	N-(5'-phosphoribosyl)anthranilate isomerase	2，1，0	13，15，21	6，11，6	16，11，20	162	149	0.00134995	0.124,0.058,0.0	0.256,0.479,0.216	-0.256
PGSC0003DMG400011393	Not56	4，1，4	45，13，23	0，1，1	60，33，35	154	149	0.0421609	0.079,0.069,0.144	0.0,0.028,0.027	0.079
PGSC0003DMG400012575	ABC4 (ABERRANT CHLOROPLAST DEVELOPMENT 4)	20，35，24	2，1，0	43，25，21	19，11，4	157	149	5.15458e-05	0.905,0.971,1.0	0.682,0.683,0.833	0.226
PGSC0003DMG400014224	Amino acid binding protein	1695，2776，2168	24，23，24	2011，928，1006	7，3，5	298	149	0.016495	0.972,0.984,0.978	0.993,0.994,0.99	-0.014
PGSC0003DMG400014264	Conserved gene of unknown function	15，21，18	7，3，5	25，36，31	31，23，33	156	149	0.02055	0.672,0.87,0.775	0.435,0.599,0.473	0.27
PGSC0003DMG400014661	Conserved gene of unknown function	16，12，18	2，0，0	13，11，14	3，2，3	157	149	0.0465531	0.884,1.0,1.0	0.804,0.839,0.816	0.142
PGSC0003DMG400015576	Nuclease	4，3，11	22，15，30	19，15，12	14，8，12	152	149	0.00100145	0.151,0.164,0.264	0.571,0.648,0.495	-0.378
PGSC0003DMG400015603	Chloroplast envelope protein 1	0，1，0	24，12，16	4，3，3	23，13，23	156	149	0.014494	0.0,0.074,0.0	0.142,0.181,0.111	-0.12
PGSC0003DMG400017678	CTD phosphatase	3，0，1	17，22，25	7，6，3	24，10，8	211	149	0.0102762	0.111,0.0,0.027	0.171,0.298,0.209	-0.18
PGSC0003DMG400017680	Serine/threonine-protein kinase PBS1	5，4，11	0，0，0	25，22，12	3，4，1	298	149	0.00616203	1.0,1.0,1.0	0.806,0.733,0.857	0.201
PGSC0003DMG400018168	Transcription factor	6，1，1	11，3，6	6，16，6	4，1，3	298	149	0.0183242	0.214,0.143,0.077	0.429,0.889,0.5	-0.461
PGSC0003DMG400019206	ATZW10	2，1，0	26，17，18	4，2，8	23，23，16	163	149	0.0356515	0.066,0.051,0.0	0.137,0.074,0.314	-0.136
PGSC0003DMG400021346	Transcription factor	1，0，1	12，7，10	4，9，3	22，22，13	176	149	0.016495	0.066,0.0,0.078	0.133,0.257,0.163	-0.136
PGSC0003DMG400022184	Magnesium and cobalt efflux protein corC	43，31，56	9，1，3	47，38，53	0，0，1	154	149	0.00694824	0.822,0.968,0.948	1.0,1.0,0.981	-0.081
PGSC0003DMG400022231	Conserved gene of unknown function	0，1，1	17，14，17	7，3，2	15，21，10	154	149	0.0102762	0.0,0.065,0.054	0.311,0.121,0.162	-0.158
PGSC0003DMG400022303	Calcium-binding EF hand family protein	8，1，2	1，0，0	4，11，5	1，5，1	165	149	0.0236864	0.878,1.0,1.0	0.783,0.665,0.819	0.204
PGSC0003DMG400024168	Inward rectifying potassium channel	22，18，42	0，0，1	62，58，31	3，8，4	298	149	0.00454951	1.0,1.0,0.955	0.912,0.784,0.795	0.155
PGSC0003DMG400024499	Para-hydroxybenzoate--polyprenyltransferase	6，4，5	12，12，11	1，3，2	16，19，26	154	149	0.0497864	0.326,0.244,0.305	0.057,0.133,0.069	0.205
PGSC0003DMG400025222	Integrin-linked protein kinase	15，25，13	70，68，59	50，29，43	102，57，74	156	149	0.0403152	0.17,0.26,0.174	0.319,0.327,0.357	-0.133
PGSC0003DMG400025535	Monoxygenase	7，8，8	1，0，0	4，7，6	3，2，2	157	149	0.0135776	0.869,1.0,1.0	0.559,0.769,0.74	0.267
PGSC0003DMG400025664	Uncharacterized aarF domain-containing protein kinase, chloroplastic	13，11，11	119，63，90	3，6，11	167119141	159	149	0.0243067	0.093,0.141,0.103	0.017,0.045,0.068	0.069
PGSC0003DMG400027770	Cutin deficient 2	853，714，1031	6，6，5	796，656，547	12，13，10	263	149	0.0298776	0.988,0.985,0.992	0.974,0.966,0.969	0.019
PGSC0003DMG400029289	Auxin-induced protein 5NG4	35，23，30	0，2，0	33，29，29	11，2，1	154	149	0.0135776	1.0,0.918,1.0	0.744,0.933,0.966	0.092
PGSC0003DMG400030344	Enolase	12，14，14	0，0，0	25，28，14	7，2，4	153	149	0.00134995	1.0,1.0,1.0	0.777,0.932,0.773	0.173
PGSC0003DMG400030345	FUS-interacting serine-arginine-rich protein 1	207，193，201	4，6，13	229，125，128	2，2，1	298	149	0.0236864	0.963,0.941,0.885	0.983,0.969,0.985	-0.049
PGSC0003DMG400031182	YkuD	0，1，0	4，2，3	1，5，1	7，4，5	152	149	0.0403152	0.0,0.329,0.0	0.123,0.551,0.164	-0.17
PGSC0003DMG400033038	Isochorismate synthase	0，5，4	1，3，2	0，0，2	1，3，8	163	149	0.0236864	0.0,0.604,0.646	0.0,0.0,0.186	0.355
PGSC0003DMG401026044	Palmitoyl-protein thioesterase	32，24，31	5，7，11	30，13，26	1，1，1	298	149	0.0059566	0.762,0.632,0.585	0.938,0.867,0.929	-0.252
PGSC0003DMG402002229	Conserved gene of unknown function	13，15，26	9，5，14	21，17，8	28，23，25	152	149	0.0243067	0.586,0.746,0.645	0.424,0.42,0.239	0.298
PGSC0003DMG402008032	MAP protein kinase	286，168，296	14，11，6	306，303，250	3，6，3	298	149	0.0249249	0.911,0.884,0.961	0.981,0.962,0.977	-0.055
PGSC0003DMG402011550	Conserved gene of unknown function	0，1，0	3，4，3	4，1，2	4，9，3	154	149	0.00679303	0.0,0.195,0.0	0.492,0.097,0.392	-0.262
PGSC0003DMG402018758	Hexose transporter 3	13，14，16	2，1，5	18，15，13	0，0，1	153	149	0.0243067	0.864,0.932,0.757	1.0,1.0,0.927	-0.125
PGSC0003DMG403029631	F-box family protein	1，2，3	1，0，0	5，4，13	2，5，3	190	149	0.0190532	0.44,1.0,1.0	0.662,0.386,0.773	0.206

## Sheet: A5SS.MATS.JC
GeneID	geneSymbol	IJC_SAMPLE_1	SJC_SAMPLE_1	IJC_SAMPLE_2	SJC_SAMPLE_2	IncFormLen	SkipFormLen	FDR	IncLevel1	IncLevel2	IncLevelDifference
PGSC0003DMG400001912	Phosphoglucomutase	2，0，0	11，9，23	3，7，1	12，16，8	175	149	0.0176133	0.134,0.0,0.0	0.176,0.271,0.096	-0.136
PGSC0003DMG400009142	Callus-expressing factor	458，315，317	78，68，74	312，269，214	108，75，89	195	149	0.0110027	0.818,0.78,0.766	0.688,0.733,0.648	0.098
PGSC0003DMG400011568	Triacylglycerol lipase	4，5，15	6，7，5	7，1，2	25，8，17	298	149	0.0400279	0.25,0.263,0.6	0.123,0.059,0.056	0.292
PGSC0003DMG400018273	NADPH:adrenodoxin oxidoreductase, mitochondrial	38，33，24	4，9，10	81，58，55	4，1，2	298	149	0.00228184	0.826,0.647,0.545	0.91,0.967,0.932	-0.264
PGSC0003DMG400023560	Conserved gene of unknown function	2，1，2	9，3，4	5，5，5	1，2，1	154	149	0.00228184	0.177,0.244,0.326	0.829,0.708,0.829	-0.54
PGSC0003DMG400028603	Aspartic proteinase nepenthesin-1	72，46，89	8，7，4	81，65，78	1，0，1	298	149	0.000778187	0.818,0.767,0.918	0.976,1.0,0.975	-0.149
PGSC0003DMG401029009	RNA binding protein	7，5，4	0，0，0	8，6，4	0，7，2	298	149	0.00228184	1.0,1.0,1.0	1.0,0.3,0.5	0.4
PGSC0003DMG402028565	Sugar transporter	0，1，0	18，18，21	12，3，0	36，18，29	194	149	0.0101419	0.0,0.041,0.0	0.204,0.113,0.0	-0.092

## Sheet: MXE.MATS.JC
GeneID	geneSymbol	IJC_SAMPLE_1	SJC_SAMPLE_1	IJC_SAMPLE_2	SJC_SAMPLE_2	IncFormLen	SkipFormLen	FDR	IncLevel1	IncLevel2	IncLevelDifference
PGSC0003DMG400014136	Prolyl-tRNA synthetase	69，28，53	53，26，44	41，61，37	75，90，57	242	266	0.0245324	0.589,0.542,0.57	0.375,0.427,0.416	0.161
PGSC0003DMG400014224	Amino acid binding protein	1111，1978，1659	1102，1581，1130	1280，512，605	1371，772，712	207	272	0.00567113	0.57,0.622,0.659	0.551,0.466,0.528	0.102
PGSC0003DMG400021749	Gene of unknown function	1，0，0	30，6，15	5，3，1	16，15，13	208	298	0.00567113	0.046,0.0,0.0	0.309,0.223,0.099	-0.195
PGSC0003DMG400027577	Superoxide dismutase	101，22，100	7，0，0	217，389，268	20，46，16	223	223	0.0197842	0.935,1.0,1.0	0.916,0.894,0.944	0.06
PGSC0003DMG401008474	N-(5'-phosphoribosyl)anthranilate isomerase	4，2，3	3，7，3	0，0，0	5，6，8	227	206	0.000193407	0.548,0.206,0.476	0.0,0.0,0.0	0.41
PGSC0003DMG402019060	Sucrose-phosphate synthase isoform C	0，2，0	17，17，26	12，11，7	36，42，33	203	212	0.00027317	0.0,0.109,0.0	0.258,0.215,0.181	-0.182

## Sheet: RI.MATS.JC
GeneID	geneSymbol	IJC_SAMPLE_1	SJC_SAMPLE_1	IJC_SAMPLE_2	SJC_SAMPLE_2	IncFormLen	SkipFormLen	FDR	IncLevel1	IncLevel2	IncLevelDifference
PGSC0003DMG400000274	Diacylglycerol acylCoA acyltransferase	24，10，28	25，26，54	26，34，26	14，28，19	227	149	0.041351	0.387,0.202,0.254	0.549,0.444,0.473	-0.208
PGSC0003DMG400000333	Lycopene epsilon cyclase	6，7，13	145，82，107	5，3，1	123，144，130	220	149	0.0154417	0.027,0.055,0.076	0.027,0.014,0.005	0.037
PGSC0003DMG400000599	DNA-binding protein	22，30，34	136，135，155	18，10，4	154，108，104	298	149	0.00595723	0.075,0.1,0.099	0.055,0.044,0.019	0.052
PGSC0003DMG400000691	Nucleobase ascorbate transporter	0，1，0	2，0，3	7，3，5	0，3，9	234	149	0.0191198	0.0,1.0,0.0	1.0,0.389,0.261	-0.217
PGSC0003DMG400000958	DNA binding protein	0，2，2	12，14，12	4，5，7	13，10，14	252	149	0.0373019	0.0,0.078,0.09	0.154,0.228,0.228	-0.147
PGSC0003DMG400001126	Zinc knuckle (CCHC-type) family protein	0，1，0	4，4，5	6，2，2	7，9，5	298	149	0.0103514	0.0,0.111,0.0	0.3,0.1,0.167	-0.152
PGSC0003DMG400001313	UPA19	3，4，1	50，45，44	7，11，11	57，57，59	298	149	0.0394989	0.029,0.043,0.011	0.058,0.088,0.085	-0.049
PGSC0003DMG400001353	EID1-like F-box protein 2	11，3，2	8，11，8	2，1，2	13，19，16	298	149	0.0373019	0.407,0.12,0.111	0.071,0.026,0.059	0.161
PGSC0003DMG400001361	LysM type receptor kinase	12，6，4	0，0，2	22，5，10	4，5，6	298	149	0.0181178	1.0,1.0,0.5	0.733,0.333,0.455	0.326
PGSC0003DMG400001433	ATP binding protein	0，0，0	5，2，5	6，0，5	8，10，6	268	149	0.00252721	0.0,0.0,0.0	0.294,0.0,0.317	-0.204
PGSC0003DMG400001501	Vesicle transport protein SEC20	2，0，0	61，26，28	5，6，7	39，25，18	294	149	0.000578158	0.016,0.0,0.0	0.061,0.108,0.165	-0.106
PGSC0003DMG400001934	DNA methyltransferase	5，3，3	1，0，0	3，1，4	5，0，1	298	149	0.0279167	0.714,1.0,1.0	0.231,1.0,0.667	0.272
PGSC0003DMG400001960	ABA 8'-hydroxylase CYP707A1	545，290，465	80，43，97	648，316，360	187，75，116	298	149	0.00258791	0.773,0.771,0.706	0.634,0.678,0.608	0.11
PGSC0003DMG400002161	Conserved gene of unknown function	82，208，85	635，543，482	52，12，17	533，287，234	298	149	8.63429e-09	0.061,0.161,0.081	0.047,0.02,0.035	0.067
PGSC0003DMG400002161	Conserved gene of unknown function	21，52，21	184，172，136	13，3，14	161，77，77	298	149	0.0373019	0.054,0.131,0.072	0.039,0.019,0.083	0.039
PGSC0003DMG400002161	Conserved gene of unknown function	75，190，69	13，9，5	21，10，12	8，2，5	298	149	0.0414139	0.743,0.913,0.873	0.568,0.714,0.545	0.234
PGSC0003DMG400002204	Pollen specific protein sf21	35，27，21	850，725，967	65，36，53	979，734，711	298	149	0.00270097	0.02,0.018,0.011	0.032,0.024,0.036	-0.014
PGSC0003DMG400002387	O-methyltransferase	0，3，1	1，0，0	2，3，0	5，2，2	260	149	0.0213871	0.0,1.0,1.0	0.186,0.462,0.0	0.451
PGSC0003DMG400002783	MRNA, clone: rafl24-09-C04	3，2，0	20，13，22	8，7，6	19，24，25	245	149	0.0463508	0.084,0.086,0.0	0.204,0.151,0.127	-0.104
PGSC0003DMG400003719	GAGA-binding transcriptional activator BBR/BPC6	8，6，11	69，38，76	2，1，2	77，74，57	298	149	0.00176666	0.055,0.073,0.067	0.013,0.007,0.017	0.053
PGSC0003DMG400003985	Actin	23，19，26	655，497，756	13，9，9	808，789，713	230	149	0.00270097	0.022,0.024,0.022	0.01,0.007,0.008	0.014
PGSC0003DMG400004009	Phospholipase C	1，5，4	6，5，18	0，2，0	20，24，18	237	149	0.00542126	0.095,0.386,0.123	0.0,0.05,0.0	0.185
PGSC0003DMG400004444	HAD superfamily protein involved in N-acetyl-glucosamine catabolism	12，19，22	2，0，0	34，19，15	1，7，6	253	149	0.00848199	0.779,1.0,1.0	0.952,0.615,0.596	0.205
PGSC0003DMG400004599	Gene of unknown function	8，1，8	58，31，54	1，0，1	68，54，36	298	149	0.00655212	0.065,0.016,0.069	0.007,0.0,0.014	0.043
PGSC0003DMG400004754	Singapore isolate B (sub-type 7) whole genome shotgun sequence assembly, scaffold_2	5，4，4	4，4，5	2，0，0	5，10，4	220	149	0.00176592	0.458,0.404,0.351	0.213,0.0,0.0	0.333
PGSC0003DMG400004933	Serine esterase family protein	0，5，3	11，5，2	0，0，0	2，2，6	217	149	0.00626415	0.0,0.407,0.507	0.0,0.0,0.0	0.305
PGSC0003DMG400005261	Cytochrome P450	22，41，41	177，192，210	15，6，1	88，136，82	232	149	0.00475597	0.074,0.121,0.111	0.099,0.028,0.008	0.057
PGSC0003DMG400005436	Sterol desaturase	113，156，155	970，354，501	446，339，403	528，463，419	298	149	0	0.055,0.181,0.134	0.297,0.268,0.325	-0.173
PGSC0003DMG400005919	Molybdopterin synthase large subunit	0，4，2	1，0，0	3，3，6	4，1，3	298	149	0.0321972	0.0,1.0,1.0	0.273,0.6,0.5	0.209
PGSC0003DMG400005962	Sulfhydryl oxidase 2	15，16，16	45，59，79	48，35，25	57，61，43	298	149	0.00137086	0.143,0.119,0.092	0.296,0.223,0.225	-0.13
PGSC0003DMG400006183	Aquaporin	4，19，19	6，8，11	5，5，14	19，14，28	219	149	0.0222367	0.312,0.618,0.54	0.152,0.195,0.254	0.29
PGSC0003DMG400006214	Caffeoyl-CoA O-methyltransferase 5	5，2，3	217，47，23	7，12，4	93，52，51	228	149	0.0299775	0.015,0.027,0.079	0.047,0.131,0.049	-0.035
PGSC0003DMG400006964	Conserved gene of unknown function	9，3，1	0，1，0	12，4，11	4，2，3	269	149	0.00619315	1.0,0.624,1.0	0.624,0.526,0.67	0.268
PGSC0003DMG400007142	Conserved gene of unknown function	0，1，1	55，39，44	5，5，1	46，37，25	244	149	0.0467584	0.0,0.015,0.014	0.062,0.076,0.024	-0.044
PGSC0003DMG400007154	Serine/arginine (SR) protein kinase protein	55，14，20	47，19，35	18，14，18	48，44，42	298	149	0.0317755	0.369,0.269,0.222	0.158,0.137,0.176	0.13
PGSC0003DMG400008135	Transcription initiation factor IIB-2	37，47，50	610，686，915	36，20，14	927，640，586	227	149	0.00718518	0.038,0.043,0.035	0.025,0.02,0.015	0.019
PGSC0003DMG400008175	Conserved gene of unknown function	3，1，3	0，0，2	2，0，1	0，4，1	298	149	0.0179507	1.0,1.0,0.429	1.0,0.0,0.333	0.365
PGSC0003DMG400008680	Transformer-SR ribonucleoprotein	28，36，36	97，98，127	32，31，25	210，182，187	298	149	0.00542126	0.126,0.155,0.124	0.071,0.078,0.063	0.064
PGSC0003DMG400008719	Peroxisomal targeting signal type 2 receptor	2，1，1	0，0，0	1，0，2	1，1，2	226	149	0.00577613	1.0,1.0,1.0	0.397,0.0,0.397	0.735
PGSC0003DMG400009142	Callus-expressing factor	410，330，290	78，68，74	337，229，200	108，75，89	278	149	0.00718518	0.738,0.722,0.677	0.626,0.621,0.546	0.115
PGSC0003DMG400009185	Glutamate-gated kainate-type ion channel receptor subunit GluR5	18，15，10	5，4，4	29，7，20	2，0，0	263	149	0.0010136	0.671,0.68,0.586	0.891,1.0,1.0	-0.318
PGSC0003DMG400009337	Map3k delta-1 protein kinase	1，0，2	33，56，88	6，4，6	67，72，53	248	149	0.0321972	0.018,0.0,0.013	0.051,0.032,0.064	-0.039
PGSC0003DMG400009633	N protein	12，15，13	13，6，22	9，5，6	28，22，20	253	149	0.0367499	0.352,0.596,0.258	0.159,0.118,0.15	0.26
PGSC0003DMG400009744	Kinase	11，18，14	63，46，90	83，37，58	143，126，106	290	149	0.0097209	0.082,0.167,0.074	0.23,0.131,0.219	-0.086
PGSC0003DMG400009891	Alpha-amylase	21，16，14	200，42，52	59，27，33	54，73，55	277	149	0.000578158	0.053,0.17,0.127	0.37,0.166,0.244	-0.143
PGSC0003DMG400009946	Conserved gene of unknown function	865，843，1048	433，448，864	775，370，393	956，814，848	298	149	1.86509e-11	0.5,0.485,0.378	0.288,0.185,0.188	0.234
PGSC0003DMG400010007	Pyrophosphate--fructose 6-phosphate 1-phosphotransferase subunit alpha	0，0，0	7，11，11	7，0，3	17，22，21	298	149	0.0310793	0.0,0.0,0.0	0.171,0.0,0.067	-0.079
PGSC0003DMG400010748	Conserved gene of unknown function	62，80，71	851，643，740	47，27，35	958，643，558	221	149	0.00142367	0.047,0.077,0.061	0.032,0.028,0.041	0.028
PGSC0003DMG400010748	Conserved gene of unknown function	282，248，301	765，623，695	249，156，178	955，603，517	244	149	0.0279167	0.184,0.196,0.209	0.137,0.136,0.174	0.047
PGSC0003DMG400010833	Conserved gene of unknown function	20，78，35	297，498，465	26，17，17	393，373，274	298	149	0.0259638	0.033,0.073,0.036	0.032,0.022,0.03	0.019
PGSC0003DMG400011291	Tobamovirus multiplication 1	2，3，6	29，13，9	1，0，0	12，11，7	298	149	0.0187077	0.033,0.103,0.25	0.04,0.0,0.0	0.115
PGSC0003DMG400011643	Conserved gene of unknown function	5，0，4	89，48，64	8，4，7	22，21，34	298	149	0.00310756	0.027,0.0,0.03	0.154,0.087,0.093	-0.092
PGSC0003DMG400012297	Proline transporter	0，10，2	3，8，4	0，0，1	8，11，4	298	149	0.00403281	0.0,0.385,0.2	0.0,0.0,0.111	0.158
PGSC0003DMG400012562	Conserved gene of unknown function	14，29，22	21，21，36	13，9，11	34，26，37	298	149	0.0498858	0.25,0.408,0.234	0.16,0.148,0.129	0.152
PGSC0003DMG400012613	RING-finger protein	10，14，19	420，344，464	3，2，6	340，309，250	238	149	0.0467584	0.015,0.025,0.025	0.005,0.004,0.015	0.014
PGSC0003DMG400012949	117M18_4	5，7，5	48，40，50	0，1，1	69，68，80	298	149	0.00258791	0.05,0.08,0.048	0.0,0.007,0.006	0.055
PGSC0003DMG400013088	Neutral invertase	31，26，18	254，289，168	26，5，5	429，232，158	288	149	0.00288855	0.059,0.044,0.053	0.03,0.011,0.016	0.033
PGSC0003DMG400013209	Conserved gene of unknown function	0，0，0	2，1，3	1，4，1	2，0，0	298	149	0.00230874	0.0,0.0,0.0	0.2,1.0,1.0	-0.733
PGSC0003DMG400013290	Conserved gene of unknown function	0，1，0	13，12，15	3，3，3	23，11，4	298	149	0.0292376	0.0,0.04,0.0	0.061,0.12,0.273	-0.138
PGSC0003DMG400013330	Transmembrane transporter	9，7，6	54，51，47	0，3，4	79，38，51	298	149	0.0310793	0.077,0.064,0.06	0.0,0.038,0.038	0.042
PGSC0003DMG400013566	Ribosomal pseudouridine synthase	2，0，0	8，10，28	3，5，6	26，14，14	229	149	0.00829834	0.14,0.0,0.0	0.07,0.189,0.218	-0.112
PGSC0003DMG400013649	Auxin:hydrogen symporter	1，3，5	67，103，125	15，12，4	187，116，61	240	149	0.0373019	0.009,0.018,0.024	0.047,0.06,0.039	-0.032
PGSC0003DMG400014030	RSH	31，49，81	1279，1360，2028	65，44，36	866，912，756	243	149	0.0166031	0.015,0.022,0.024	0.044,0.029,0.028	-0.013
PGSC0003DMG400014217	Conserved gene of unknown function	9，17，33	449，284，454	60，47，44	345，279，279	298	149	1.10142e-09	0.01,0.029,0.035	0.08,0.078,0.073	-0.052
PGSC0003DMG400014413	Transcription initiation factor tfiid	3，6，2	27，25，22	0，0，2	28，25，37	298	149	0.0358233	0.053,0.107,0.043	0.0,0.0,0.026	0.059
PGSC0003DMG400014899	Transporter	5，4，16	105，134，219	16，9，16	146，103，69	249	149	0.0321972	0.028,0.018,0.042	0.062,0.05,0.122	-0.049
PGSC0003DMG400015464	Nicotiana tabacum wound inducive mRNA , complete cds	17，17，19	495，283，535	7，9，6	410，481，502	298	149	0.0279167	0.017,0.029,0.017	0.008,0.009,0.006	0.013
PGSC0003DMG400015711	PAE	45，21，25	90，53，54	13，5，1	55，27，26	243	149	0.00832598	0.235,0.195,0.221	0.127,0.102,0.023	0.133
PGSC0003DMG400015711	PAE	56，69，45	139，103，103	23，10，9	72，61，36	293	149	0.0181178	0.17,0.254,0.182	0.14,0.077,0.113	0.092
PGSC0003DMG400015747	DNA binding protein	34，11，10	37，42，42	14，7，4	71，39，50	298	149	0.0367084	0.315,0.116,0.106	0.09,0.082,0.038	0.109
PGSC0003DMG400016454	Conserved gene of unknown function	7，5，2	8，3，16	1，0，3	25，9，8	298	149	0.0297005	0.304,0.455,0.059	0.02,0.0,0.158	0.213
PGSC0003DMG400016553	Shikimate kinase, chloroplastic	14，9，12	202，89，112	5，3，3	212，196，99	260	149	0.00165667	0.038,0.055,0.058	0.013,0.009,0.017	0.037
PGSC0003DMG400016710	Conserved gene of unknown function	0，1，4	37，43，58	13，5，0	51，44，42	298	149	0.0424201	0.0,0.011,0.033	0.113,0.054,0.0	-0.041
PGSC0003DMG400016943	Hypothetical Ser-Thr protein kinase	0，0，2	7，9，6	4，3，0	2，1，4	258	149	0.0311199	0.0,0.0,0.161	0.536,0.634,0.0	-0.336
PGSC0003DMG400017069	Beta-amyrin synthase	0，0，1	17，14，10	3，4，3	9，9，17	216	149	0.00516639	0.0,0.0,0.065	0.187,0.235,0.109	-0.155
PGSC0003DMG400017194	Conserved gene of unknown function	21，16，10	103，57，100	7，5，4	122，95，73	225	149	0.00258791	0.119,0.157,0.062	0.037,0.034,0.035	0.077
PGSC0003DMG400017294	Conserved gene of unknown function	3，4，4	5，4，5	1，0，0	11，2，4	246	149	0.000879804	0.267,0.377,0.326	0.052,0.0,0.0	0.306
PGSC0003DMG400017642	PAS/LOV protein A	0，6，2	1，9，2	0，0，0	5，7，2	289	149	0.00654107	0.0,0.256,0.34	0.0,0.0,0.0	0.199
PGSC0003DMG400017659	Thioredoxin	49，70，73	624，646，636	39，18，21	475，436，412	298	149	0.0177834	0.038,0.051,0.054	0.039,0.02,0.025	0.02
PGSC0003DMG400017808	Gene of unknown function	6，2，7	4，4，3	6，3，3	1，1，0	298	149	0.0151313	0.429,0.2,0.538	0.75,0.6,1.0	-0.394
PGSC0003DMG400018426	Transcription factor	24，25，48	266，504，697	14，3，7	383，263，384	298	149	0.000489795	0.043,0.024,0.033	0.018,0.006,0.009	0.022
PGSC0003DMG400018529	Conserved gene of unknown function	0，0，0	9，11，11	7，2，4	18，7，10	298	149	0.0010136	0.0,0.0,0.0	0.163,0.125,0.167	-0.152
PGSC0003DMG400018587	4-amino-4-deoxychorismate lyase	0，2，1	31，51，24	17，6，3	86，48，33	298	149	0.00338091	0.0,0.019,0.02	0.09,0.059,0.043	-0.051
PGSC0003DMG400018635	Expansin	75，51，41	2，4，4	105，84，58	0，0，0	298	149	0.00475597	0.949,0.864,0.837	1.0,1.0,1.0	-0.117
PGSC0003DMG400018672	Serine/threonine-protein kinase cx32	20，15，9	6，0，1	7，4，4	0，0，0	298	149	0.0120015	0.625,1.0,0.818	1.0,1.0,1.0	-0.186
PGSC0003DMG400018851	N(4)-(Beta-n-acetylglucosaminyl)-l-asparaginase	0，1，0	5，8，14	6，2，1	6，11，14	248	149	0.0179527	0.0,0.07,0.0	0.375,0.098,0.041	-0.148
PGSC0003DMG400019371	Permease I	2，1，1	100，94，192	21，12，17	153，134，175	298	149	1.84598e-06	0.01,0.005,0.003	0.064,0.043,0.046	-0.045
PGSC0003DMG400019441	TMS membrane family protein	4，1，2	8，5，13	1，0，0	4，18，9	218	149	0.0422489	0.255,0.12,0.095	0.146,0.0,0.0	0.108
PGSC0003DMG400019526	Zinc finger protein	29，19，15	83，77，76	2，2，3	44，24，24	260	149	0.00475597	0.167,0.124,0.102	0.025,0.046,0.067	0.085
PGSC0003DMG400019856	Poly(A) polymerase	1，0，0	2，4，2	5，3，6	9，16，12	242	149	0.0151313	0.235,0.0,0.0	0.255,0.103,0.235	-0.119
PGSC0003DMG400020107	Peptidylprolyl isomerase	27，41，14	366，324，407	17，5，7	353，320，228	242	149	0.00542126	0.043,0.072,0.021	0.029,0.01,0.019	0.026
PGSC0003DMG400020140	F-box/leucine rich repeat protein	2，1，0	82，68，112	11，13，3	130，119，111	225	149	0.00297533	0.016,0.01,0.0	0.053,0.067,0.018	-0.037
PGSC0003DMG400020651	Histidine triad family protein	4，10，16	14，22，23	3，6，5	32，31，25	292	149	0.0339668	0.127,0.188,0.262	0.046,0.09,0.093	0.116
PGSC0003DMG400021515	T-snare	14，22，28	153，161，309	40，37，34	192，188，183	298	149	0.0150997	0.044,0.064,0.043	0.094,0.09,0.085	-0.039
PGSC0003DMG400021626	F-Box protein	4，1，3	1，0，0	1，6，5	2，3，2	223	149	0.0015181	0.728,1.0,1.0	0.25,0.572,0.626	0.427
PGSC0003DMG400021811	Nucleolin	2，2，5	12，10，14	2，0，0	22，21，19	298	149	0.0270195	0.077,0.091,0.152	0.043,0.0,0.0	0.092
PGSC0003DMG400021912	FH protein NFH2	1，0，0	31，14，9	8，1，4	17，16，15	298	149	0.00281345	0.016,0.0,0.0	0.19,0.03,0.118	-0.107
PGSC0003DMG400022258	Alkaline alpha-galactosidase seed imbibition protein	2，14，10	128，168，171	1，1，3	171118116	217	149	0.01226	0.011,0.054,0.039	0.004,0.006,0.017	0.026
PGSC0003DMG400022817	MdVOZ1 protein	3，2，9	44，40，52	2，1，1	54，75，78	262	149	0.0270195	0.037,0.028,0.09	0.021,0.008,0.007	0.04
PGSC0003DMG400023049	Conserved gene of unknown function	1，5，5	1，0，1	6，1，2	2，3，5	298	149	0.0170939	0.333,1.0,0.714	0.6,0.143,0.167	0.379
PGSC0003DMG400023660	RBP50	3，3，6	47，17，40	0，2，1	45，37，41	231	149	0.0414139	0.04,0.102,0.088	0.0,0.034,0.015	0.06
PGSC0003DMG400023682	Pentatricopeptide repeat-containing protein	1，1，0	1，1，1	1，3，1	0，1，0	298	149	0.000123293	0.333,0.333,0.0	1.0,0.6,1.0	-0.645
PGSC0003DMG400023693	Transcription initiation factor IIB-2	84，53，88	321，273，437	48，35，48	409，411，345	298	149	0.000633669	0.116,0.088,0.091	0.055,0.041,0.065	0.045
PGSC0003DMG400024037	Aminotransferase ybdL	0，0，0	4，12，6	4，4，4	17，12，5	298	149	0.00208678	0.0,0.0,0.0	0.105,0.143,0.286	-0.178
PGSC0003DMG400024109	Fructose-1,6-bisphosphatase, cytosolic	8，14，9	38，17，18	5，4，1	42，46，65	225	149	0.000305329	0.122,0.353,0.249	0.073,0.054,0.01	0.196
PGSC0003DMG400024356	RNA recognition motif (RRM)-containing protein	1，5，3	7，5，8	1，0，0	16，14，10	298	149	0.00475597	0.067,0.333,0.158	0.03,0.0,0.0	0.176
PGSC0003DMG400024377	Conserved gene of unknown function	7，17，12	262，140，243	8，0，3	200，148，157	298	149	0.0474798	0.013,0.057,0.024	0.02,0.0,0.009	0.022
PGSC0003DMG400024784	DnaJ	43，43，54	275，502，545	139，87，104	561，256，317	298	149	3.58888e-11	0.073,0.041,0.047	0.11,0.145,0.141	-0.078
PGSC0003DMG400025105	Carboxylesterase	0，0，1	24，21，32	4，5，4	16，30，29	248	149	0.00527018	0.0,0.0,0.018	0.131,0.091,0.077	-0.094
PGSC0003DMG400025264	Arginine/serine rich splicing factor sf4/14	22，47，47	197，121，197	33，25，25	243，245，182	298	149	0.0292376	0.053,0.163,0.107	0.064,0.049,0.064	0.049
PGSC0003DMG400025721	Conserved gene of unknown function	23，22，19	117，122，82	5，4，1	65，28，47	250	149	0.0124645	0.105,0.097,0.121	0.044,0.078,0.013	0.063
PGSC0003DMG400025791	Conserved gene of unknown function	99，103，89	201，160，168	80，50，45	215，182，139	261	149	0.00705686	0.219,0.269,0.232	0.175,0.136,0.156	0.084
PGSC0003DMG400025983	Conserved gene of unknown function	0，3，4	54，54，72	7，13，7	84，56，68	255	149	0.0209924	0.0,0.031,0.031	0.046,0.119,0.057	-0.053
PGSC0003DMG400026313	Alpha-L-fucosidase 2	0，1，0	3，7，5	2，2，2	1，1，1	243	149	0.00185232	0.0,0.081,0.0	0.551,0.551,0.551	-0.524
PGSC0003DMG400026525	Pentatricopeptide repeat-containing protein	1，6，1	0，1，0	3，5，4	3，7，2	298	149	0.00146589	1.0,0.75,1.0	0.333,0.263,0.5	0.551
PGSC0003DMG400026863	SET domain protein	11，6，12	3，7，3	1，4，3	11，7，18	298	149	0.00185232	0.647,0.3,0.667	0.043,0.222,0.077	0.424
PGSC0003DMG400026918	CSN5 protein	0，7，5	49，53，67	32，10，8	105，71，89	269	149	0.0279167	0.0,0.068,0.04	0.144,0.072,0.047	-0.052
PGSC0003DMG400027192	Zinc ion binding protein	4，4，7	18，22，27	3，3，0	42，40，39	235	149	0.0274682	0.123,0.103,0.141	0.043,0.045,0.0	0.093
PGSC0003DMG400027198	GRAS family transcription factor	2，3，4	4，13，22	0，0，0	10，3，3	260	149	0.0166031	0.223,0.117,0.094	0.0,0.0,0.0	0.145
PGSC0003DMG400027343	Cellulose synthase-like A1	2，1，1	0，1，0	0，0，0	3，5，7	234	149	0.000578158	1.0,0.389,1.0	0.0,0.0,0.0	0.796
PGSC0003DMG400027698	Conserved gene of unknown function	11，8，10	49，48，45	3，2，5	72，55，43	269	149	0.0123101	0.111,0.085,0.11	0.023,0.02,0.061	0.067
PGSC0003DMG400027773	Cell division protein ftsy	38，27，47	4，2，2	39，37，30	0，0，0	298	149	0.0149803	0.826,0.871,0.922	1.0,1.0,1.0	-0.127
PGSC0003DMG400027876	Serine/threonine-protein phosphatase 7 long form homolog	9，9，4	5，3，3	4，2，2	12，12，15	225	149	0.000633669	0.544,0.665,0.469	0.181,0.099,0.081	0.439
PGSC0003DMG400028164	Transcription factor	30，43，39	64，201，229	41，6，16	198，188，175	298	149	0.00552145	0.19,0.097,0.078	0.094,0.016,0.044	0.07
PGSC0003DMG400028164	Transcription factor	27，64，105	69，240，256	77，22，31	199，202，212	242	149	0.0439336	0.194,0.141,0.202	0.192,0.063,0.083	0.066
PGSC0003DMG400028164	Transcription factor	56，233，226	30，82，89	201，107，109	92，115，119	241	149	0.0451314	0.536,0.637,0.611	0.575,0.365,0.362	0.161
PGSC0003DMG400028285	Peptidyl-prolyl cis-trans isomerase cyclophilin-type family protein	2，5，3	28，33，18	2，0，0	41，34，31	250	149	0.0474021	0.041,0.083,0.09	0.028,0.0,0.0	0.062
PGSC0003DMG400028440	Protein kinase SRK	184，129，120	408，439，473	149，83，63	578，437，460	298	149	0.00176592	0.184,0.128,0.113	0.114,0.087,0.064	0.053
PGSC0003DMG400028479	CBL-interacting protein kinase 16	0，0，0	5，7，5	11，3，2	11，9，6	223	149	0.000153726	0.0,0.0,0.0	0.401,0.182,0.182	-0.255
PGSC0003DMG400028818	Transcription factor	16，5，5	37，33，44	4，6，2	46，61，56	262	149	0.0455278	0.197,0.079,0.061	0.047,0.053,0.02	0.072
PGSC0003DMG400028883	Multicopper oxidase	0，0，0	12，14，6	4，4，0	6，8，11	298	149	0.0181739	0.0,0.0,0.0	0.25,0.2,0.0	-0.15
PGSC0003DMG400029059	Poly(A) polymerase	231，348，374	94，67，89	746，242，328	80，44，49	298	149	0.0120015	0.551,0.722,0.678	0.823,0.733,0.77	-0.125
PGSC0003DMG400029118	BZIP transcriptional activator RSG	44，40，46	53，28，42	86，63，46	36，25，16	232	149	0.00359826	0.348,0.478,0.413	0.605,0.618,0.649	-0.211
PGSC0003DMG400029203	Gene of unknown function	3，3，11	0，5，3	6，6，7	0，0，1	298	149	0.00542126	1.0,0.231,0.647	1.0,1.0,0.778	-0.3
PGSC0003DMG400029237	Gene of unknown function	6786，6333，7475	115，127，152	8179，5457，5194	115，74，60	298	149	0.0321972	0.967,0.961,0.961	0.973,0.974,0.977	-0.012
PGSC0003DMG400029365	CONSTANS	7，16，5	43，73，46	25，19，18	58，38，34	236	149	0.00420828	0.093,0.122,0.064	0.214,0.24,0.251	-0.142
PGSC0003DMG400029848	Dehydration-induced protein ERD15	418，426，534	7105，6420，9197	675，442，397	7020，5779，5023	298	149	0.0179507	0.029,0.032,0.028	0.046,0.037,0.038	-0.011
PGSC0003DMG400030603	Conserved gene of unknown function	0，4，8	2，14，9	0，2，0	7，5，12	225	149	0.0187077	0.0,0.159,0.371	0.0,0.209,0.0	0.107
PGSC0003DMG400030910	Hydrolase, hydrolyzing O-glycosyl compounds	5，2，1	0，1，6	0，0，0	2，1，2	298	149	0.00738021	1.0,0.5,0.077	0.0,0.0,0.0	0.526
PGSC0003DMG400031399	UDP-arabinose 4-epimerase 1	10，3，5	20，7，15	3，0，1	16，15，22	286	149	0.00615765	0.207,0.183,0.148	0.089,0.0,0.023	0.142
PGSC0003DMG400031399	UDP-arabinose 4-epimerase 1	10，3，5	1，0，0	3，0，1	1，2，1	289	149	0.00655212	0.838,1.0,1.0	0.607,0.0,0.34	0.63
PGSC0003DMG400032149	Structural molecule	1，2，4	2，2，0	0，2，0	8，6，6	298	149	0.0204557	0.2,0.333,1.0	0.0,0.143,0.0	0.463
PGSC0003DMG400032167	Conserved gene of unknown function	2，0，14	13，10，5	0，0，0	12，15，8	298	149	0.0103514	0.071,0.0,0.583	0.0,0.0,0.0	0.218
PGSC0003DMG400032542	Conserved gene of unknown function	2，5，3	2，0，6	1，0，0	13，4，4	227	149	0.000633669	0.396,1.0,0.247	0.048,0.0,0.0	0.532
PGSC0003DMG400032552	Transcription factor NF-Y CCAAT-binding	0，1，0	16，13，14	6，3，3	14，16，3	222	149	0.00155301	0.0,0.049,0.0	0.223,0.112,0.402	-0.229
PGSC0003DMG400033650	Sterol desaturase	15，14，12	548，198，241	43，24，40	259，163，191	298	149	6.71219e-10	0.014,0.034,0.024	0.077,0.069,0.095	-0.056
PGSC0003DMG401001493	Nucleotide binding protein	3，8，1	79，90，64	13，13，8	86，70，73	283	149	0.0209527	0.02,0.045,0.008	0.074,0.089,0.055	-0.048
PGSC0003DMG401005707	Acireductone dioxygenase	2，2，2	1，0，0	6，1，4	5，4，3	298	149	0.00258791	0.5,1.0,1.0	0.375,0.111,0.4	0.538
PGSC0003DMG401005707	Acireductone dioxygenase	3，1，4	0，0，0	9，1，1	2，1，2	298	149	0.00813556	1.0,1.0,1.0	0.692,0.333,0.2	0.592
PGSC0003DMG401010796	Conserved gene of unknown function	3，1，15	0，0，2	6，6，2	2，1，3	298	149	0.00926625	1.0,1.0,0.789	0.6,0.75,0.25	0.396
PGSC0003DMG401010896	Isoform 2 of Putative E3 ubiquitin-protein ligase XBAT35	0，0，1	3，4，5	5，3，8	24，6，20	298	149	0.0120015	0.0,0.0,0.091	0.094,0.2,0.167	-0.123
PGSC0003DMG401013304	ARF GTPase activator	84，56，94	19，17，14	43，48，51	29，25，22	274	149	0.00910101	0.706,0.642,0.785	0.446,0.511,0.558	0.206
PGSC0003DMG401014557	Conserved gene of unknown function	0，2，6	1，4，8	0，1，0	2，8，7	240	149	0.00812612	0.0,0.237,0.318	0.0,0.072,0.0	0.161
PGSC0003DMG401017566	DNA binding protein	3，1，5	3，2，1	1，2，0	4，4，8	298	149	0.0367499	0.333,0.2,0.714	0.111,0.2,0.0	0.312
PGSC0003DMG401020240	Shikimate kinase	3，3，2	110，70，98	9，17，5	116，121，98	221	149	0.0174719	0.018,0.028,0.014	0.05,0.087,0.033	-0.037
PGSC0003DMG401022133	Conserved gene of unknown function	1，9，4	4，2，8	0，0，0	23，10，11	257	149	0.000247555	0.127,0.723,0.225	0.0,0.0,0.0	0.358
PGSC0003DMG401023772	Phosphomethylpyrimidine kinase	0，1，0	39，33，28	12，4，2	57，43，39	298	149	0.00542126	0.0,0.015,0.0	0.095,0.044,0.025	-0.05
PGSC0003DMG401026044	Palmitoyl-protein thioesterase	2，11，5	0，1，0	2，6，5	4，0，3	298	149	0.00542126	1.0,0.846,1.0	0.2,1.0,0.455	0.397
PGSC0003DMG401029009	RNA binding protein	9，5，4	0，0，2	12，3，5	8，7，3	298	149	0.00403281	1.0,1.0,0.5	0.429,0.176,0.455	0.48
PGSC0003DMG401030532	Wall-associated kinase	4，4，4	27，4，14	0，0，0	18，10，5	274	149	0.00266656	0.075,0.352,0.134	0.0,0.0,0.0	0.187
PGSC0003DMG401031803	Cyclin-L1	87，102，79	119，101，98	99，65，63	164，155，120	298	149	0.0181178	0.268,0.336,0.287	0.232,0.173,0.208	0.093
PGSC0003DMG402006611	Hydrolase	0，0，2	4，4，7	4，3，5	13，8，13	225	149	0.041351	0.0,0.0,0.159	0.169,0.199,0.203	-0.137
PGSC0003DMG402009486	Ubiquitin-protein ligase	7，13，14	0，4，2	12，19，23	0，1，0	298	149	0.0321972	1.0,0.619,0.778	1.0,0.905,1.0	-0.169
PGSC0003DMG402013333	Tyrosine-protein phosphatase	5，8，4	53，26，33	0，2，1	58，30，25	254	149	0.00718518	0.052,0.153,0.066	0.0,0.038,0.023	0.07
PGSC0003DMG402028564	FIO1 (FIONA1)	2，0，0	3，8，2	2，7，2	7，5，0	298	149	0.0321972	0.25,0.0,0.0	0.125,0.412,1.0	-0.429
PGSC0003DMG403029631	F-box family protein	0，2，1	1，0，0	1，1，5	2，5，3	298	149	0.0373019	0.0,1.0,1.0	0.2,0.091,0.455	0.418
PGSC0003DMG404025785	Dynamin	8，6，11	0，3，0	15，9，5	14，7，4	298	149	0.00722539	1.0,0.5,1.0	0.349,0.391,0.385	0.458

## Sheet: SE.MATS.JC
GeneID	geneSymbol	IJC_SAMPLE_1	SJC_SAMPLE_1	IJC_SAMPLE_2	SJC_SAMPLE_2	IncFormLen	SkipFormLen	FDR	IncLevel1	IncLevel2	IncLevelDifference
PGSC0003DMG400000704	Coatomer gamma subunit	137，92，115	2，0，0	98，93，113	7，6，3	298	149	0.00554563	0.972,1.0,1.0	0.875,0.886,0.95	0.087
PGSC0003DMG400000704	Coatomer gamma subunit	53，33，55	2，0，0	51，70，47	7，6，3	200	149	0.0110706	0.952,1.0,1.0	0.844,0.897,0.921	0.097
PGSC0003DMG400001069	Protein phosphatase 2a, regulatory subunit	6，6，3	0，1，1	4，7，4	3，3，5	206	149	0.0211617	1.0,0.813,0.685	0.491,0.628,0.367	0.337
PGSC0003DMG400003563	Flavanone 3 beta-hydroxylase	13，25，40	0，0，0	46，77，64	2，4，5	298	149	0.0260432	1.0,1.0,1.0	0.92,0.906,0.865	0.103
PGSC0003DMG400003583	Rac-like GTPase 1	92，71，115	3，13，9	121，128，145	5，2，2	213	149	0.0275506	0.955,0.793,0.899	0.944,0.978,0.981	-0.085
PGSC0003DMG400003585	Zinc finger protein	166，114，211	47，47，65	118，133，112	18，9，6	260	149	7.19449e-06	0.669,0.582,0.65	0.79,0.894,0.915	-0.233
PGSC0003DMG400004961	Amino acid transporter	2512，1800，1860	51，115，91	1708，2112，1595	77，24，35	243	149	0.0169821	0.968,0.906,0.926	0.932,0.982,0.965	-0.026
PGSC0003DMG400004995	Conserved gene of unknown function	14，5，10	1，2，4	20，29，24	0，1，1	253	149	0.0393821	0.892,0.596,0.596	1.0,0.945,0.934	-0.265
PGSC0003DMG400006189	Rac-like GTP-binding protein	167，127，168	0，5，13	223，241，212	0，3，0	215	149	0.0115738	1.0,0.946,0.9	1.0,0.982,1.0	-0.045
PGSC0003DMG400006247	Conserved gene of unknown function	150，91，80	72，22，30	241，113，118	29，16，19	219	149	0.00128018	0.586,0.738,0.645	0.85,0.828,0.809	-0.173
PGSC0003DMG400006391	Phosphoenolpyruvate carboxykinase	153，191，124	6，24，2	270，186，192	0，0，0	234	149	4.97086e-07	0.942,0.835,0.975	1.0,1.0,1.0	-0.083
PGSC0003DMG400006391	Phosphoenolpyruvate carboxykinase	328，471，318	4，28，3	622，466，389	1，0，0	298	149	2.91213e-06	0.976,0.894,0.981	0.997,1.0,1.0	-0.049
PGSC0003DMG400006636	Sugar transporter	38，28，40	5，2，3	64，46，60	1，0，0	225	149	0.0138105	0.834,0.903,0.898	0.977,1.0,1.0	-0.114
PGSC0003DMG400008589	RNA helicase	229，185，168	14，22，19	221，225，192	9，7，7	215	149	0.0166642	0.919,0.854,0.86	0.944,0.957,0.95	-0.073
PGSC0003DMG400008697	NBS-coding resistance gene protein	14，14，9	0，0，1	11，10，11	4，0，3	298	149	0.0140098	1.0,1.0,0.818	0.579,1.0,0.647	0.197
PGSC0003DMG400009120	ATP binding protein	435，348，490	9，12，46	477，325，402	11，5，5	237	149	0.00471663	0.968,0.948,0.87	0.965,0.976,0.981	-0.045
PGSC0003DMG400009474	WD-repeat protein	32，49，73	3，1，0	58，42，34	5，5，7	206	149	0.0286727	0.885,0.973,1.0	0.894,0.859,0.778	0.109
PGSC0003DMG400010017	Conserved gene of unknown function	72，94，107	4，8，4	302，197，191	7，2，0	249	149	0.0413033	0.915,0.875,0.941	0.963,0.983,1.0	-0.072
PGSC0003DMG400010237	N-(5'-phosphoribosyl)anthranilate isomerase	2，0，0	9，3，7	3，1，9	2，3，11	227	149	0.0140098	0.127,0.0,0.0	0.496,0.18,0.349	-0.299
PGSC0003DMG400010788	Fructose-1,6-bisphosphatase, cytosolic	67，57，96	9，4，2	84，66，49	0，1，0	197	149	0.00921526	0.849,0.915,0.973	1.0,0.98,1.0	-0.081
PGSC0003DMG400011414	Conserved gene of unknown function	123，113，120	9，17，12	149，114，127	2，0，5	210	149	0.00012267	0.907,0.825,0.876	0.981,1.0,0.947	-0.107
PGSC0003DMG400011650	Alpha-soluble NSF attachment protein	145，85，113	8，5，1	130，109，90	0，0，0	222	149	0.021207	0.924,0.919,0.987	1.0,1.0,1.0	-0.057
PGSC0003DMG400011914	Nucleic acid binding protein	40，19，35	157，116，197	64，61，64	182，165，148	274	149	0.0110706	0.122,0.082,0.088	0.161,0.167,0.19	-0.075
PGSC0003DMG400012172	Transcription factor	199，147，375	21，28，39	305，249，261	26，8，14	245	149	0.0283061	0.852,0.761,0.854	0.877,0.95,0.919	-0.093
PGSC0003DMG400012306	Ubiquitin carrier protein	1438，871，1240	13，24，21	2300，1688，1667	15，11，17	277	149	0.0434815	0.983,0.951,0.969	0.988,0.988,0.981	-0.018
PGSC0003DMG400012536	Conserved gene of unknown function	8，18，4	5，2，0	3，4，4	0，0，0	298	149	0.0194851	0.444,0.818,1.0	1.0,1.0,1.0	-0.246
PGSC0003DMG400013631	DNA-3-methyladenine glycosylase	191，46，146	5，17，21	95，66，104	5，0，4	207	149	0.00471663	0.732,0.861,0.833	0.932,1.0,0.949	-0.152
PGSC0003DMG400013703	Phosphoethanolamine cytidylyltransferase	66，41，35	12，2，1	54，37，29	0，0，0	215	149	0.0018986	0.792,0.934,0.96	1.0,1.0,1.0	-0.105
PGSC0003DMG400014621	ER33 protein	126，82，82	15，24，35	253，186，144	19，15，12	219	149	0.00516447	0.851,0.699,0.614	0.901,0.894,0.891	-0.174
PGSC0003DMG400015913	Histidine acid phosphatase	11，5，2	0，0，1	12，10，9	6，2，1	196	149	0.0393821	1.0,1.0,0.603	0.603,0.792,0.872	0.112
PGSC0003DMG400016219	GTP cyclohydrolase II	61，61，71	4，11，18	113，134，127	6，4，6	279	149	0.0149141	0.891,0.748,0.678	0.91,0.947,0.919	-0.153
PGSC0003DMG400016236	Nucleic acid binding protein	142，121，163	6，4，3	212，172，162	0，0，0	269	149	0.0393821	0.929,0.944,0.968	1.0,1.0,1.0	-0.053
PGSC0003DMG400016951	Transcription factor TGA7	40，40，27	28，24，24	24，9，28	52，31，40	298	149	0.00471663	0.417,0.455,0.36	0.188,0.127,0.259	0.219
PGSC0003DMG400018269	Glutathione S-transferase	0，0，4	5，1，0	2，0，5	0，1，0	221	149	0.0144866	0.0,0.0,1.0	1.0,0.0,1.0	-0.333
PGSC0003DMG400018273	NADPH:adrenodoxin oxidoreductase, mitochondrial	47，40，36	4，9，10	109，74，76	4，1，2	254	149	0.00128018	0.873,0.723,0.679	0.941,0.977,0.957	-0.2
PGSC0003DMG400019182	Auxin influx transport protein	1，4，2	1，1，0	0，0，2	2，1，1	298	149	0.00587333	0.333,0.667,1.0	0.0,0.0,0.5	0.5
PGSC0003DMG400019301	ATP binding protein	302，375，492	16，8，28	658，581，514	13，8，11	178	149	0.0261588	0.94,0.975,0.936	0.977,0.984,0.975	-0.028
PGSC0003DMG400021421	Calcium-transporting ATPase 2, plasma membrane-type	70，108，102	0，41，29	110，92，115	4，1，0	204	149	2.0755e-05	1.0,0.658,0.72	0.953,0.985,1.0	-0.187
PGSC0003DMG400021515	T-snare	9，10，17	153，161，309	30，32，28	192，188，183	223	149	0.000709293	0.038,0.04,0.035	0.095,0.102,0.093	-0.059
PGSC0003DMG400022125	Molybdenum cofactor sulfurase	38，40，35	4，4，3	27，22，19	0，0，1	237	149	0.0286727	0.857,0.863,0.88	1.0,1.0,0.923	-0.108
PGSC0003DMG400022170	ATNMNAT (A. THALIANA NICOTINATE/NICOTINAMIDE MONONUCLEOTIDE ADENYLTRANSFERASE)	74，33，48	2，4，9	66，66，55	0，1，1	235	149	0.00471663	0.959,0.84,0.772	1.0,0.977,0.972	-0.126
PGSC0003DMG400022254	Nucleic acid binding protein	300，224，275	20，18，33	249，207，157	41，34，32	295	149	0.0211617	0.883,0.863,0.808	0.754,0.755,0.712	0.111
PGSC0003DMG400022889	Oligouridylate binding protein	244，149，183	3，6，13	325，273，272	3，0，6	202	149	0.0413033	0.984,0.948,0.912	0.988,1.0,0.971	-0.038
PGSC0003DMG400023365	Flowering locus T protein	46，34，61	105，160，149	69，75，77	80，68，83	190	149	4.15564e-06	0.256,0.143,0.243	0.403,0.464,0.421	-0.215
PGSC0003DMG400023365	Flowering locus T protein	55，38，43	105，160，149	58，51，63	80，68，83	211	149	0.00353767	0.27,0.144,0.169	0.339,0.346,0.349	-0.15
PGSC0003DMG400023528	Geranylgeranyltransferase type I beta subunit	11，12，15	6，0，2	18，5，1	0，0，0	195	149	0.0174824	0.583,1.0,0.851	1.0,1.0,1.0	-0.189
PGSC0003DMG400024168	Inward rectifying potassium channel	35，24，65	0，0，1	89，80，63	3，8，4	298	149	0.012639	1.0,1.0,0.97	0.937,0.833,0.887	0.104
PGSC0003DMG400024378	Cgi67 serine protease	14，11，12	0，0，0	14，10，15	3，4，3	298	149	0.000129751	1.0,1.0,1.0	0.7,0.556,0.714	0.343
PGSC0003DMG400028020	Short chain alcohol dehydrogenase	3，4，2	0，0，0	9，3，11	1，4，1	298	149	0.0290528	1.0,1.0,1.0	0.818,0.273,0.846	0.354
PGSC0003DMG400028603	Aspartic proteinase nepenthesin-1	109，62，115	8，7，4	91，89，76	1，0，1	222	149	0.00471528	0.901,0.856,0.951	0.984,1.0,0.981	-0.086
PGSC0003DMG400029268	Pentatricopeptide repeat-containing protein, mitochondrial	0，1，3	2，3，0	10，4，4	2，0，0	277	149	0.0147099	0.0,0.152,1.0	0.729,1.0,1.0	-0.526
PGSC0003DMG400030063	Ascorbate peroxidase	25，19，27	1，4，9	37，45，32	3，0，0	198	149	0.0119105	0.95,0.781,0.693	0.903,1.0,1.0	-0.16
PGSC0003DMG400030063	Ascorbate peroxidase	108，54，109	1，4，9	106，144，105	3，0，0	235	149	0.0309811	0.986,0.895,0.885	0.957,1.0,1.0	-0.064
PGSC0003DMG400030220	Protein cbxX, chromosomal	131，142，236	1，9，5	370，327，306	0，0，0	260	149	0.0181392	0.987,0.9,0.964	1.0,1.0,1.0	-0.05
PGSC0003DMG400033649	Acyl-protein thioesterase	6，2，4	0，0，0	21，7，18	3，4，0	298	149	0.0260432	1.0,1.0,1.0	0.778,0.467,1.0	0.252
PGSC0003DMG401000020	NAD-dependent malic enzyme 59 kDa isoform, mitochondrial	502，403，678	23，36，31	828，543，494	30，7，14	243	149	0.0149141	0.93,0.873,0.931	0.944,0.979,0.956	-0.048
PGSC0003DMG401000361	RNA-dependent RNA polymerase family protein	4，2，3	0，0，0	12，4，3	3，2，7	221	149	2.0755e-05	1.0,1.0,1.0	0.729,0.574,0.224	0.491
PGSC0003DMG401000817	Phytochrome and flowering time 1 protein	9，13，7	0，3，4	12，11，17	0，0，0	215	149	0.0209992	1.0,0.75,0.548	1.0,1.0,1.0	-0.234
PGSC0003DMG401008474	N-(5'-phosphoribosyl)anthranilate isomerase	4，2，3	3，2，3	0，0，0	5，5，5	227	149	0.000410556	0.467,0.396,0.396	0.0,0.0,0.0	0.42
PGSC0003DMG401008474	N-(5'-phosphoribosyl)anthranilate isomerase	14，10，12	4，2，3	11，19，18	1，0，0	206	149	0.0069413	0.717,0.783,0.743	0.888,1.0,1.0	-0.215
PGSC0003DMG401015175	B3 domain-containing protein Os01g0905400	7，11，36	2，1，3	10，10，7	8，4，7	227	149	0.02473	0.697,0.878,0.887	0.451,0.621,0.396	0.331
PGSC0003DMG401015205	TDR8 protein	2，4，3	3，1，3	3，2，2	0，0，0	191	149	0.000517145	0.342,0.757,0.438	1.0,1.0,1.0	-0.488
PGSC0003DMG401026044	Palmitoyl-protein thioesterase	4，3，5	5，7，11	11，1，9	1，1，1	201	149	0.00554563	0.372,0.241,0.252	0.891,0.426,0.87	-0.441
PGSC0003DMG401028027	Fk506 binding protein	96，74，105	8，6，14	150，176，155	6，4，2	272	149	0.00733848	0.868,0.871,0.804	0.932,0.96,0.977	-0.109
PGSC0003DMG402008032	MAP protein kinase	375，224，400	14，11，6	414，402，365	3，6，3	209	149	0.0413033	0.95,0.936,0.979	0.99,0.979,0.989	-0.031
PGSC0003DMG402023696	Leucine zipper transcription factor TGA	397，327，475	7，12，11	383，342，283	3，2，2	209	149	0.0400952	0.976,0.951,0.969	0.989,0.992,0.99	-0.025

## Sheet: anno
IJC_SAMPLE_1：the expression of Exon Inclusion Isoform in sample 1
SJC_SAMPLE_1：the expression of Exon Skipping Isoform in sample 1
IJC_SAMPLE_2：the expression of Exon Inclusion Isoform in sample 1
SJC_SAMPLE_2：the expression of Exon Skipping Isoform in sample 1
lncFormLen ：length of inclusion form, used for normalization
SkipFormLen : length of skipping form, used for normalization
P-Value : Significance of splicing difference between two sample groups
lncLevel1 ： inclusion level for SAMPLE_1 replicates (comma separated) calculated from normalized counts
IncLevel2 : inclusion level for SAMPLE_2 replicates (comma separated) calculated from normalized counts
IncLevelDifference ： average(IncLevel1) - average(IncLevel2)
				number
A3SS	Alternative 3’ splice site			47
A5SS	Alternative 5’ splice site			8
MXE	Mutually exclusive exons			6
RI	Retained intron			167
SE	Skipped exon			66
				294

## Sheet: classification
DMG	description	class
PGSC0003DMG400009142	Callus-expressing factor	Cell wall modification
PGSC0003DMG400027343	Cellulose synthase-like A1	Cell wall modification
PGSC0003DMG400027770	Cutin deficient 2	Cell wall modification
PGSC0003DMG400008697	NBS-coding resistance gene protein	Homologs of disease resistance genes
PGSC0003DMG400005261	Cytochrome P450	Homologs of genes required for resistance
PGSC0003DMG400015464	Nicotiana tabacum wound inducive mRNA , complete cds	Homologs of genes required for resistance
PGSC0003DMG400019441	TMS membrane family protein	Homologs of genes required for resistance
PGSC0003DMG400011291	Tobamovirus multiplication 1	Homologs of genes required for resistance
PGSC0003DMG400029848	Dehydration-induced protein ERD15	Homologs of genes required for resistance
PGSC0003DMG400001960	ABA 8'-hydroxylase CYP707A1	Hormone signaling
PGSC0003DMG400019182	Auxin influx transport protein	Hormone signaling
PGSC0003DMG400013649	Auxin:hydrogen symporter	Hormone signaling
PGSC0003DMG400029289	Auxin-induced protein 5NG4	Hormone signaling
PGSC0003DMG400022303	Calcium-binding EF hand family protein	Ion responsive
PGSC0003DMG400021421	Calcium-transporting ATPase 2, plasma membrane-type	Ion responsive
PGSC0003DMG400024168	Inward rectifying potassium channel	Ion responsive
PGSC0003DMG400022184	Magnesium and cobalt efflux protein corC	Ion responsive
PGSC0003DMG400022125	Molybdenum cofactor sulfurase	Ion responsive
PGSC0003DMG400027192	Zinc ion binding protein	Ion responsive
PGSC0003DMG400028479	CBL-interacting protein kinase 16	Kinases/Phosphatases
PGSC0003DMG400017678	CTD phosphatase	Kinases/Phosphatases
PGSC0003DMG400010788	Fructose-1,6-bisphosphatase, cytosolic	Kinases/Phosphatases
PGSC0003DMG400024109	Fructose-1,6-bisphosphatase, cytosolic	Kinases/Phosphatases
PGSC0003DMG400016943	Hypothetical Ser-Thr protein kinase	Kinases/Phosphatases
PGSC0003DMG400025222	Integrin-linked protein kinase	Kinases/Phosphatases
PGSC0003DMG400009744	Kinase	kinases/Phosphatases
PGSC0003DMG400001361	LysM type receptor kinase	Kinases/Phosphatases
PGSC0003DMG402008032	MAP protein kinase	Kinases/Phosphatases
PGSC0003DMG400009337	Map3k delta-1 protein kinase	Kinases/Phosphatases
PGSC0003DMG400006391	Phosphoenolpyruvate carboxykinase	Kinases/Phosphatases
PGSC0003DMG401023772	Phosphomethylpyrimidine kinase	Kinases/Phosphatases
PGSC0003DMG400028440	Protein kinase SRK	Kinases/Phosphatases
PGSC0003DMG400001069	Protein phosphatase 2a, regulatory subunit	Kinases/Phosphatases
PGSC0003DMG400007154	Serine/arginine (SR) protein kinase protein	Kinases/Phosphatases
PGSC0003DMG400018672	Serine/threonine-protein kinase cx32	Kinases/Phosphatases
PGSC0003DMG400017680	Serine/threonine-protein kinase PBS1	Kinases/Phosphatases
PGSC0003DMG400027876	Serine/threonine-protein phosphatase 7 long form homolog	Kinases/Phosphatases
PGSC0003DMG401020240	Shikimate kinase	Kinases/Phosphatases
PGSC0003DMG400016553	Shikimate kinase, chloroplastic	Kinases/Phosphatases
PGSC0003DMG402013333	Tyrosine-protein phosphatase	Kinases/Phosphatases
PGSC0003DMG400025664	Uncharacterized aarF domain-containing protein kinase, chloroplastic	Kinases/Phosphatases
PGSC0003DMG401030532	Wall-associated kinase	Kinases/Phosphatases
PGSC0003DMG400015913	Histidine acid phosphatase	Kinases/Phosphatases
PGSC0003DMG400004009	Phospholipase C	Lipid metabolism
PGSC0003DMG400011568	Triacylglycerol lipase	Lipid metabolism
PGSC0003DMG400012575	ABC4 (ABERRANT CHLOROPLAST DEVELOPMENT 4)	others
PGSC0003DMG400027773	Cell division protein ftsy	others
PGSC0003DMG400015603	Chloroplast envelope protein 1	others
PGSC0003DMG400012949	117M18_4	others
PGSC0003DMG400018587	4-amino-4-deoxychorismate lyase	others
PGSC0003DMG400003985	Actin	others
PGSC0003DMG400002574	Actin-binding protein ABP140	others
PGSC0003DMG400011650	Alpha-soluble NSF attachment protein	others
PGSC0003DMG400014224	Amino acid binding protein	others
PGSC0003DMG400009149	APUM23	others
PGSC0003DMG400025264	Arginine/serine rich splicing factor sf4/14	others
PGSC0003DMG400001433	ATP binding protein	others
PGSC0003DMG400009120	ATP binding protein	others
PGSC0003DMG400019301	ATP binding protein	others
PGSC0003DMG400019206	ATZW10	others
PGSC0003DMG400006214	Caffeoyl-CoA O-methyltransferase 5	others
PGSC0003DMG400000704	Coatomer gamma subunit	others
PGSC0003DMG400029365	CONSTANS	others
PGSC0003DMG401031803	Cyclin-L1	others
PGSC0003DMG400000958	DNA binding protein	others
PGSC0003DMG400015747	DNA binding protein	others
PGSC0003DMG401017566	DNA binding protein	others
PGSC0003DMG400001934	DNA methyltransferase	others
PGSC0003DMG400000599	DNA-binding protein	others
PGSC0003DMG400024784	DnaJ	others
PGSC0003DMG404025785	Dynamin	others
PGSC0003DMG400001353	EID1-like F-box protein 2	others
PGSC0003DMG400018635	Expansin	others
PGSC0003DMG403029631	F-box family protein	others
PGSC0003DMG400021626	F-Box protein	others
PGSC0003DMG400020140	F-box/leucine rich repeat protein	others
PGSC0003DMG400021912	FH protein NFH2	others
PGSC0003DMG400000896	Filament-like plant protein	others
PGSC0003DMG402028564	FIO1 (FIONA1)	others
PGSC0003DMG401028027	Fk506 binding protein	others
PGSC0003DMG400023365	Flowering locus T protein	others
PGSC0003DMG400030345	FUS-interacting serine-arginine-rich protein 1	others
PGSC0003DMG400023528	Geranylgeranyltransferase type I beta subunit	others
PGSC0003DMG400016219	GTP cyclohydrolase II	others
PGSC0003DMG400020651	Histidine triad family protein	others
PGSC0003DMG400033038	Isochorismate synthase	others
PGSC0003DMG400022817	MdVOZ1 protein	others
PGSC0003DMG400005919	Molybdopterin synthase large subunit	others
PGSC0003DMG400002783	MRNA, clone: rafl24-09-C04	others
PGSC0003DMG400009633	N protein	others
PGSC0003DMG401000020	NAD-dependent malic enzyme 59 kDa isoform, mitochondrial	others
PGSC0003DMG400011393	Not56	others
PGSC0003DMG400015576	Nuclease	others
PGSC0003DMG400021811	Nucleolin	others
PGSC0003DMG400022889	Oligouridylate binding protein	others
PGSC0003DMG400015711	PAE	others
PGSC0003DMG400017642	PAS/LOV protein A	others
PGSC0003DMG400023682	Pentatricopeptide repeat-containing protein	others
PGSC0003DMG400026525	Pentatricopeptide repeat-containing protein	others
PGSC0003DMG400029268	Pentatricopeptide repeat-containing protein, mitochondrial	others
PGSC0003DMG400028285	Peptidyl-prolyl cis-trans isomerase cyclophilin-type family protein	others
PGSC0003DMG401000817	Phytochrome and flowering time 1 protein	others
PGSC0003DMG400002204	Pollen specific protein sf21	others
PGSC0003DMG400030220	Protein cbxX, chromosomal	others
PGSC0003DMG400007071	Rab3 gtpase-activating protein non-catalytic subunit	others
PGSC0003DMG400003583	Rac-like GTPase 1	others
PGSC0003DMG400006189	Rac-like GTP-binding protein	others
PGSC0003DMG401029009	RNA binding protein	others
PGSC0003DMG400008589	RNA helicase	others
PGSC0003DMG400024356	RNA recognition motif (RRM)-containing protein	others
PGSC0003DMG401000361	RNA-dependent RNA polymerase family protein	others
PGSC0003DMG400026863	SET domain protein	others
PGSC0003DMG400000131	SET domain-containing protein	others
PGSC0003DMG400004754	Singapore isolate B (sub-type 7) whole genome shotgun sequence assembly, scaffold_2	others
PGSC0003DMG400032149	Structural molecule	others
PGSC0003DMG401015205	TDR8 protein	others
PGSC0003DMG400008680	Transformer-SR ribonucleoprotein	others
PGSC0003DMG400021515	T-snare	others
PGSC0003DMG400001313	UPA19	others
PGSC0003DMG400031182	YkuD	others
PGSC0003DMG400022170	ATNMNAT (A. THALIANA NICOTINATE/NICOTINAMIDE MONONUCLEOTIDE ADENYLTRANSFERASE)	others
PGSC0003DMG400023660	RBP50	others
PGSC0003DMG400011914	Nucleic acid binding protein	others
PGSC0003DMG400016236	Nucleic acid binding protein	others
PGSC0003DMG400022254	Nucleic acid binding protein	others
PGSC0003DMG401001493	Nucleotide binding protein	others
PGSC0003DMG400014030	RSH	protein biosynthesis
PGSC0003DMG400004933	Serine esterase family protein	protein biosynthesis
PGSC0003DMG400024037	Aminotransferase ybdL	protein metabolism
PGSC0003DMG400026918	CSN5 protein	protein metabolism
PGSC0003DMG400004444	HAD superfamily protein involved in N-acetyl-glucosamine catabolism	protein metabolism
PGSC0003DMG401005707	Acireductone dioxygenase	ROS-related
PGSC0003DMG400030063	Ascorbate peroxidase	ROS-related
PGSC0003DMG400003563	Flavanone 3 beta-hydroxylase	ROS-related
PGSC0003DMG400018269	Glutathione S-transferase	ROS-related
PGSC0003DMG400025535	Monoxygenase	ROS-related
PGSC0003DMG400028883	Multicopper oxidase	ROS-related
PGSC0003DMG400018273	NADPH:adrenodoxin oxidoreductase, mitochondrial	ROS-related
PGSC0003DMG400008719	Peroxisomal targeting signal type 2 receptor	ROS-related
PGSC0003DMG400005962	Sulfhydryl oxidase 2	ROS-related
PGSC0003DMG400027577	Superoxide dismutase	ROS-related
PGSC0003DMG400017659	Thioredoxin	ROS-related
PGSC0003DMG400000274	Diacylglycerol acylCoA acyltransferase	Secondary products
PGSC0003DMG401026044	Palmitoyl-protein thioesterase	Secondary products
PGSC0003DMG400005436	Sterol desaturase	Secondary products
PGSC0003DMG400033650	Sterol desaturase	Secondary products
PGSC0003DMG400033649	Acyl-protein thioesterase	Secondary products
PGSC0003DMG400022258	Alkaline alpha-galactosidase seed imbibition protein	Secondary products
PGSC0003DMG400009891	Alpha-amylase	Secondary products
PGSC0003DMG400026313	Alpha-L-fucosidase 2	Secondary products
PGSC0003DMG400008703	Aspartic proteinase nepenthesin-1	Secondary products
PGSC0003DMG400028603	Aspartic proteinase nepenthesin-1	Secondary products
PGSC0003DMG400009019	ATP-dependent RNA helicase	Secondary products
PGSC0003DMG400017069	Beta-amyrin synthase	Secondary products
PGSC0003DMG400025105	Carboxylesterase	Secondary products
PGSC0003DMG400024378	Cgi67 serine protease	Secondary products
PGSC0003DMG400028020	Short chain alcohol dehydrogenase	Secondary products
PGSC0003DMG400031399	UDP-arabinose 4-epimerase 1	Secondary products
PGSC0003DMG400013631	DNA-3-methyladenine glycosylase	Secondary products
PGSC0003DMG400030344	Enolase	Secondary products
PGSC0003DMG402006611	Hydrolase	Secondary products
PGSC0003DMG400030910	Hydrolase, hydrolyzing O-glycosyl compounds	Secondary products
PGSC0003DMG400000333	Lycopene epsilon cyclase	secondary products
PGSC0003DMG400018851	N(4)-(Beta-n-acetylglucosaminyl)-l-asparaginase	Secondary products
PGSC0003DMG400010237	N-(5'-phosphoribosyl)anthranilate isomerase	Secondary products
PGSC0003DMG401008474	N-(5'-phosphoribosyl)anthranilate isomerase	Secondary products
PGSC0003DMG400002387	O-methyltransferase	Secondary products
PGSC0003DMG400024499	Para-hydroxybenzoate--polyprenyltransferase	Secondary products
PGSC0003DMG400020107	Peptidylprolyl isomerase	Secondary products
PGSC0003DMG400019371	Permease I	Secondary products
PGSC0003DMG400013703	Phosphoethanolamine cytidylyltransferase	Secondary products
PGSC0003DMG400001912	Phosphoglucomutase	Secondary products
PGSC0003DMG400019856	Poly(A) polymerase	Secondary products
PGSC0003DMG400029059	Poly(A) polymerase	Secondary products
PGSC0003DMG400014136	Prolyl-tRNA synthetase	Secondary products
PGSC0003DMG400010007	Pyrophosphate--fructose 6-phosphate 1-phosphotransferase subunit alpha	Secondary products
PGSC0003DMG400013566	Ribosomal pseudouridine synthase	Secondary products
PGSC0003DMG402019060	Sucrose-phosphate synthase isoform C	sugar metabolism
PGSC0003DMG400006636	Sugar transporter	Sugar trasport/signalling
PGSC0003DMG402028565	Sugar transporter	Sugar trasport/signalling
PGSC0003DMG400009474	WD-repeat protein	transcription factors
PGSC0003DMG401013304	ARF GTPase activator	transcription factors
PGSC0003DMG401015175	B3 domain-containing protein Os01g0905400	transcription factors
PGSC0003DMG400029118	BZIP transcriptional activator RSG	transcription factors
PGSC0003DMG400003719	GAGA-binding transcriptional activator BBR/BPC6	transcription factors
PGSC0003DMG400027198	GRAS family transcription factor	transcription factors
PGSC0003DMG400014621	ER33 protein	transcription factors
PGSC0003DMG402023696	Leucine zipper transcription factor TGA	transcription factors
PGSC0003DMG400012613	RING-finger protein	transcription factors
PGSC0003DMG400012172	Transcription factor	transcription factors
PGSC0003DMG400018168	Transcription factor	transcription factors
PGSC0003DMG400018426	Transcription factor	transcription factors
PGSC0003DMG400021346	Transcription factor	transcription factors
PGSC0003DMG400028164	Transcription factor	transcription factors
PGSC0003DMG400028818	Transcription factor	transcription factors
PGSC0003DMG400032552	Transcription factor NF-Y CCAAT-binding	transcription factors
PGSC0003DMG400016951	Transcription factor TGA7	transcription factors
PGSC0003DMG400008135	Transcription initiation factor IIB-2	transcription factors
PGSC0003DMG400023693	Transcription initiation factor IIB-2	transcription factors
PGSC0003DMG400014413	Transcription initiation factor tfiid	transcription factors
PGSC0003DMG400004961	Amino acid transporter	Transport related
PGSC0003DMG400006183	Aquaporin	Transport related
PGSC0003DMG400009185	Glutamate-gated kainate-type ion channel receptor subunit GluR5	Transport related
PGSC0003DMG402018758	Hexose transporter 3	Transport related
PGSC0003DMG400013088	Neutral invertase	Transport related
PGSC0003DMG400000691	Nucleobase ascorbate transporter	Transport related
PGSC0003DMG400000738	Phosphatidylinositol transporter	Transport related
PGSC0003DMG400012297	Proline transporter	Transport related
PGSC0003DMG400013330	Transmembrane transporter	Transport related
PGSC0003DMG400014899	Transporter	Transport related
PGSC0003DMG400001501	Vesicle transport protein SEC20	Transport related
PGSC0003DMG400003585	Zinc finger protein	Ubiquitylation-related
PGSC0003DMG400019526	Zinc finger protein	Ubiquitylation-related
PGSC0003DMG400001126	Zinc knuckle (CCHC-type) family protein	Ubiquitylation-related
PGSC0003DMG401010896	Isoform 2 of Putative E3 ubiquitin-protein ligase XBAT35	Ubiquitylation-related
PGSC0003DMG400012306	Ubiquitin carrier protein	Ubiquitylation-related
PGSC0003DMG402009486	Ubiquitin-protein ligase	Ubiquitylation-related
PGSC0003DMG400002161	Conserved gene of unknown function	unknown
PGSC0003DMG400004995	Conserved gene of unknown function	unknown
PGSC0003DMG400006247	Conserved gene of unknown function	unknown
PGSC0003DMG400006964	Conserved gene of unknown function	unknown
PGSC0003DMG400007142	Conserved gene of unknown function	unknown
PGSC0003DMG400007426	Conserved gene of unknown function	unknown
PGSC0003DMG400008175	Conserved gene of unknown function	unknown
PGSC0003DMG400009946	Conserved gene of unknown function	unknown
PGSC0003DMG400010017	Conserved gene of unknown function	unknown
PGSC0003DMG400010748	Conserved gene of unknown function	unknown
PGSC0003DMG400010833	Conserved gene of unknown function	unknown
PGSC0003DMG400011414	Conserved gene of unknown function	unknown
PGSC0003DMG400011643	Conserved gene of unknown function	unknown
PGSC0003DMG400012536	Conserved gene of unknown function	unknown
PGSC0003DMG400012562	Conserved gene of unknown function	unknown
PGSC0003DMG400013209	Conserved gene of unknown function	unknown
PGSC0003DMG400013290	Conserved gene of unknown function	unknown
PGSC0003DMG400014217	Conserved gene of unknown function	unknown
PGSC0003DMG400014264	Conserved gene of unknown function	unknown
PGSC0003DMG400014661	Conserved gene of unknown function	unknown
PGSC0003DMG400016454	Conserved gene of unknown function	unknown
PGSC0003DMG400016710	Conserved gene of unknown function	unknown
PGSC0003DMG400017194	Conserved gene of unknown function	unknown
PGSC0003DMG400017294	Conserved gene of unknown function	unknown
PGSC0003DMG400018529	Conserved gene of unknown function	unknown
PGSC0003DMG400022231	Conserved gene of unknown function	unknown
PGSC0003DMG400023049	Conserved gene of unknown function	unknown
PGSC0003DMG400023560	Conserved gene of unknown function	unknown
PGSC0003DMG400024377	Conserved gene of unknown function	unknown
PGSC0003DMG400025721	Conserved gene of unknown function	unknown
PGSC0003DMG400025791	Conserved gene of unknown function	unknown
PGSC0003DMG400025983	Conserved gene of unknown function	unknown
PGSC0003DMG400027698	Conserved gene of unknown function	unknown
PGSC0003DMG400030603	Conserved gene of unknown function	unknown
PGSC0003DMG400032167	Conserved gene of unknown function	unknown
PGSC0003DMG400032542	Conserved gene of unknown function	unknown
PGSC0003DMG401010796	Conserved gene of unknown function	unknown
PGSC0003DMG401014557	Conserved gene of unknown function	unknown
PGSC0003DMG401022133	Conserved gene of unknown function	unknown
PGSC0003DMG402002229	Conserved gene of unknown function	unknown
PGSC0003DMG402011550	Conserved gene of unknown function	unknown
PGSC0003DMG400004599	Gene of unknown function	unknown
PGSC0003DMG400017808	Gene of unknown function	unknown
PGSC0003DMG400021749	Gene of unknown function	unknown
PGSC0003DMG400029203	Gene of unknown function	unknown
PGSC0003DMG400029237	Gene of unknown function	unknown
