# Supplementary material for: Phytophthora infestans RXLR effector Pi04089 perturbs diverse defense-related genes to suppress host immunity
Source: BMC Plant Biol. 2021 Dec 9;21:582. doi: 10.1186/s12870-021-03364-0 (PMC8656059; doi:10.1186/s12870-021-03364-0)
Supplement: Supplementary file 9 — Additional file 9: Table S8 Primers used in this study. [file 12870_2021_3364_MOESM9_ESM.xlsx]

## Sheet: Sheet1
primes of genes response to flg22 in E3 (Figure S3)				primers of genes response to salicylic acid in transgenic line6 and E3 (Figure 2)
1396-F	GTTTGTTGCATTGGAGCGGT			506-F	TCACTGCAGGCACTCTTTGT
1396-R	CGCTCTTCGCTCTTGATCGT			506-R	TTTAGTCCAGGCGTGGCATC
10137-F	GCCCGTCAAGTTCGTTCGTA			26241-F	GGCTCTGCTGATGGTTATGC
10137-R	ATGAGCGGGACAATGCAGTA			26241-R	ACGCCAATCACCTTTACCGA
16792-F	CCACTTGTGTTTCTCCACGTC			28349-F	CGAAACACTCCTCTATACAC
16792-R	ACTCTTCTTCAAACCTCCTCCG			28349-R	GATGCAAGCCATCCTCTTTC
16149-F	CTGGCGGCCATTATTCGTTC			14678-F	GCCCATCTACCACTGCCCAT
16149-R	TGGTTCGTTTCCCCGTTGAC			14678-R	CCTGTCATCAAGCCAACCCT
10136-F	ACATGGAGGGCCATTCACTC			25668-F	TCGTGGCTGTATTGCACCAA
10136-R	TTTGGGCATTCGGTACGGTT			25668-R	CCACACCACCCTCGTTTGAA
11842-F	AAGCGAATGGAGGGTTGAGG			910-F	GCTGGGGATCATGGGTATCAG
11842-R	CGTGTCCCATGATCCACGAT			910-R	GGCCACTCTCTGAATGGCTTT
506-F	TACCGGTGTTCTTGGGGCTA			05111-F	TCAACCGGCTTTCGATTCCA
506-R	CGGCCCGATTTGATGTAACG			05111-R	ATCCCCAGTCACTACCTAAG
25472-F	GATGGACGGCTGAGATGCTT
25472-R	GCGAAGTAGACCAACACCCA
StWRKY17-F	TTCACCGGAAATGTCTCGCA
StWRKY17-R	GAGGATCCACTGCACTTCCC
StFRK-F	GACCCATGCTTACCAGTCCC			primes of genes for transient expressed vector
StFRK-R	TCACGAAGACCAGAAGGCAC			OE10136-LF	AttacgccgaggTCATGAAGTCGATTAATATATTGAGTTTCCTG
StWRKY33-F	TGGATGTCCGGTTAGGAAGC			OE10136-LR	TagggaagaggTCCTATGCATCATTCTTCTTTACTTTGCTAAA
StWRKY33-R	CAGGGTGATTGGTGGTTGGA			OE15290-LF	AttacgccgaggTCATGGCTCTTTACAAAGTTAGTTTC
				OE15290-LR	TagggaagaggTCTTATGCTGTACTGGTTTGAGG
				OE28102-F	AttacgccgaggTCATGGAGGGGGAATGTAATTGC
primes of DEGs in 3 transgenic lines by qRT-PCR (Figure S5)				OE28102-R	TagggaagaggTCTTAAGACTTTGGTGCTTCTCT
14594-F	GAGAGTCTCTTGACAACCCA
14594-R	CTACTCCATGGTGATTGATC
10131-F	TAACGCTAGCCAAAGGCGAA			primes of NbKTI1 VIGS vector
10131-R	CCTTCGCGCTGCGAATTTTA			RI10136-F	AAGGTTACCGAATTCATCCCATTGTCCTTCCCAC
13984-F	TTCGTACCGGGCAATTCACA			RI10136-R	CTCGGTACCGGATCCCTGGAGTACGCCGTTTG
13984-R	CGGACCACGACCACTAAACA
30521-F	GAGACCGGGTTCGCAAGTTA
30521-R	GCAAGTAAATCCCCAGCAACG
28235-F	GGTGCCTTTGGAGGCCAATG
28235-R	CAAAAAGGAGAGAAATCTCC
11073-F	CGCGGCGTTGGAGAATTTAG
11073-R	GCCATGTGACCAACGCTTTT
27047-F	AGTGGAGGCGAGAAAACCAA
27047-R	AAACCCTCTTCCCTGTCACG
13549-F	AGATCCTCAGCCGGAGTCAT
13549-R	CGACGTCCACGTCACAGTTA
29815-F	CTAAGCTCCCGATCTCTCGC
29815-R	GAGAAGGAACCTGTGGTCGG
12497-F	TGCCTATGATGTTGCTGCCT
12497-R	GTTGAGCCATCATCGTTGCC
30177-F	ATTGGAGGATCAACCGGCG
30177-R	CTGACGGCAACAACATCAGC
17376-F	TTCTCTCCACGTATTCGCCG
17376-R	TTTCTGCGAAGGTTTTGGCG
StWRKY17-F	TTCACCGGAAATGTCTCGCA
StWRKY17-R	GAGGATCCACTGCACTTCCC
StFRK-F	GACCCATGCTTACCAGTCCC
StFRK-R	TCACGAAGACCAGAAGGCAC
StWRKY33-F	TGGATGTCCGGTTAGGAAGC
StWRKY33-R	CAGGGTGATTGGTGGTTGGA
